# Supplementary material for: The Groningen electrocardiographic criteria for left ventricular hypertrophy: a sex-specific analysis
Source: Sci Rep. 2021 Mar 23;11:6662. doi: 10.1038/s41598-021-83137-9 (PMC7988153; doi:10.1038/s41598-021-83137-9)
Supplement: Supplementary file 2 — Supplementary Information 2. [file 41598_2021_83137_MOESM2_ESM.xlsx]

## Sheet: Table 4
Supplementary Table 4: logistic regression analyses with all possible sums of the 16 highest correlated amplitudes in men (ranked from strongest to weakest association)
Sum of amplitudes with is strongest associated with LVH
Pseudo R2	Sum of Amplitudes
0.135812	R_aVL + R_V5 + S_II + S_V2 + S_V6
0.134567	R_I + R_V5 + S_II + S_V2 + S_V6
0.132413	R_I + R_V5 + S_II + S_V2 + S_V5
0.131717	R_I + R_V4 + R_V5 + S_II + S_III + S_V1 + S_V2 + S_V4 + S_V6
0.131321	R_I + R_V5 + S_II + S_aVF + S_V2 + S_V6
0.130973	R_I + R_aVL + R_V4 + R_V5 + S_II + S_V1 + S_V2 + S_V4 + S_V5 + S_V6
0.13075	R_I + R_V4 + R_V5 + S_II + S_III + S_V1 + S_V2 + S_V4 + S_V5 + S_V6
0.130566	R_I + R_V4 + R_V5 + S_II + S_III + S_V1 + S_V2 + S_V5 + S_V6
0.130502	R_I + R_V4 + R_V5 + S_II + S_III + S_V1 + S_V2 + S_V4 + S_V5
0.1301	R_aVL + R_V5 + S_II + S_V2 + S_V5
0.12986	R_I + R_aVL + R_V4 + R_V5 + S_II + S_V1 + S_V2 + S_V4 + S_V6
0.129855	R_I + R_V5 + S_II + S_V2 + S_V5 + S_V6
0.129851	R_V5 + S_II + S_III + S_V2 + S_V6
0.12984	R_I + R_V4 + R_V5 + S_II + S_III + S_V1 + S_V2 + S_V3 + S_V5 + S_V6
0.129468	R_I + R_aVL + R_V4 + R_V5 + S_II + S_V1 + S_V2 + S_V4 + S_V5
0.129456	R_I + R_aVL + R_V4 + R_V5 + S_II + S_V1 + S_V2 + S_V3 + S_V5 + S_V6
0.129421	R_aVL + R_V4 + R_V5 + S_II + S_III + S_V1 + S_V2 + S_V4 + S_V6
0.128947	R_aVL + R_V4 + R_V5 + S_II + S_V1 + S_V2 + S_V5 + S_V6
0.128941	R_aVL + R_V4 + R_V5 + S_II + S_V1 + S_V2 + S_V4 + S_V5 + S_V6
0.128898	R_I + R_V4 + R_V5 + S_II + S_V1 + S_V2 + S_V4 + S_V5 + S_V6
0.128816	R_I + R_V4 + R_V5 + S_II + S_III + S_V2 + S_V4 + S_V6
0.128759	R_I + R_V4 + R_V5 + S_II + S_aVF + S_V1 + S_V2 + S_V4 + S_V5 + S_V6
0.128724	R_aVL + R_V4 + R_V5 + S_II + S_V1 + S_V2 + S_V4 + S_V6
0.128691	R_I + R_V4 + R_V5 + S_II + S_aVF + S_V1 + S_V2 + S_V4 + S_V6
0.128631	R_aVL + R_V4 + R_V5 + S_II + S_aVF + S_V1 + S_V2 + S_V4 + S_V6
0.128458	R_I + R_aVL + R_V4 + R_V5 + S_II + S_V1 + S_V2 + S_V5 + S_V6
0.128422	R_I + R_aVL + R_V4 + R_V5 + S_II + S_V2 + S_V4 + S_V6
0.128419	R_V4 + R_V5 + S_II + S_III + S_V1 + S_V2 + S_V5 + S_V6
0.128361	R_I + R_aVL + R_V4 + R_V5 + S_II + S_aVF + S_V1 + S_V2 + S_V4 + S_V6
0.128283	R_I + R_V4 + R_V5 + S_II + S_III + S_V1 + S_V2 + S_V3 + S_V6
0.128272	R_aVL + R_V4 + R_V5 + S_II + S_aVF + S_V1 + S_V2 + S_V5 + S_V6
0.128266	R_I + R_V4 + R_V5 + S_II + S_aVF + S_V1 + S_V2 + S_V5 + S_V6
0.128203	R_V4 + R_V5 + S_II + S_III + S_V1 + S_V2 + S_V4 + S_V6
0.128154	R_I + R_V4 + R_V5 + S_III + S_V1 + S_V2 + S_V4 + S_V5 + S_V6
0.128056	R_aVL + R_V4 + R_V5 + S_II + S_III + S_V1 + S_V2 + S_V5 + S_V6
0.128017	R_I + R_V4 + R_V5 + S_II + S_III + S_V2 + S_V3 + S_V6
0.127945	R_aVL + R_V5 + S_II + S_V2
0.127928	R_I + R_V5 + S_II + S_aVF + S_V2 + S_V5
0.127785	R_I + R_V4 + R_V5 + S_II + S_aVF + S_V1 + S_V2 + S_V4 + S_V5
0.127706	R_I + R_V4 + R_V5 + S_II + S_III + S_V1 + S_V2 + S_V3 + S_V5
0.12766	R_I + R_V5 + S_II + S_V1 + S_V2 + S_V5 + S_V6
0.127419	R_I + R_aVL + R_V4 + R_V5 + S_II + S_aVF + S_V1 + S_V2 + S_V4 + S_V5
0.127381	R_aVL + R_V4 + R_V5 + S_II + S_V1 + S_V2 + S_V4 + S_V5
0.127379	R_aVL + R_V4 + R_V5 + S_II + S_III + S_V1 + S_V2 + S_V4 + S_V5
0.12727	R_I + R_aVL + R_V4 + R_V5 + S_II + S_V2 + S_V3 + S_V5 + S_V6
0.127218	R_aVL + R_V4 + R_V5 + S_II + S_III + S_V1 + S_V2 + S_V3 + S_V6
0.127107	R_I + R_V4 + R_V5 + R_V6 + S_II + S_III + S_V1 + S_V2 + S_V4 + S_V5 + S_V6
0.127037	R_V5 + S_III + S_V2 + S_V6
0.127023	R_I + R_V4 + R_V5 + S_II + S_III + S_aVF + S_V1 + S_V2 + S_V4 + S_V6
0.12701	R_I + R_aVL + R_V4 + R_V5 + S_II + S_V2 + S_V3 + S_V6
0.126993	R_V5 + S_II + S_III + S_V2
0.126978	R_I + R_aVL + R_V4 + R_V5 + S_II + S_aVF + S_V1 + S_V2 + S_V3 + S_V5 + S_V6
0.126851	R_I + R_aVL + R_V4 + R_V5 + S_II + S_V2 + S_V4 + S_V5
0.126773	R_I + R_V4 + R_V5 + S_II + S_aVF + S_V1 + S_V2 + S_V3 + S_V5 + S_V6
0.126769	R_I + R_aVL + R_V4 + R_V5 + S_II + S_aVF + S_V1 + S_V2 + S_V4 + S_V5 + S_V6
0.126662	R_V4 + R_V5 + S_II + S_III + S_V1 + S_V2 + S_V4 + S_V5 + S_V6
0.126584	R_aVL + R_V4 + R_V5 + S_II + S_aVF + S_V1 + S_V2 + S_V4 + S_V5
0.126527	R_I + R_V5 + S_II + S_aVF + S_V2
0.126465	R_I + R_aVL + R_V4 + R_V5 + S_V1 + S_V2 + S_V4 + S_V5 + S_V6
0.126463	R_I + R_V4 + R_V5 + S_II + S_III + S_V2 + S_V4 + S_V5
0.126449	R_V5 + S_II + S_III + S_V1 + S_V2 + S_V6
0.126429	R_I + R_aVL + R_V4 + R_V5 + S_II + S_aVF + S_V1 + S_V2 + S_V5 + S_V6
0.126382	R_I + R_V4 + R_V5 + S_II + S_III + S_V1 + S_V2 + S_V4
0.12637	R_aVL + R_V4 + R_V5 + R_V6 + S_II + S_III + S_V1 + S_V2 + S_V4 + S_V5 + S_V6
0.126335	R_aVL + R_V4 + R_V5 + S_II + S_III + S_V1 + S_V2 + S_V3 + S_V5 + S_V6
0.126332	R_I + R_V4 + R_V5 + R_V6 + S_II + S_III + S_V1 + S_V2 + S_V3 + S_V5 + S_V6
0.126329	R_I + R_aVL + R_V4 + R_V5 + S_II + S_aVF + S_V1 + S_V2 + S_V3 + S_V6
0.126319	R_aVL + R_V4 + R_V5 + R_V6 + S_II + S_III + S_V1 + S_V2 + S_V3 + S_V5 + S_V6
0.126276	R_V4 + R_V5 + S_II + S_III + S_V1 + S_V2 + S_V4 + S_V5
0.126239	R_I + R_V4 + R_V5 + S_II + S_III + S_V2 + S_V3 + S_V5
0.126238	R_aVL + R_V4 + R_V5 + S_II + S_V1 + S_V2 + S_V3 + S_V5 + S_V6
0.126209	R_I + R_aVL + R_V4 + R_V5 + S_II + S_V1 + S_V2 + S_V3 + S_V5
0.126205	R_I + R_V4 + R_V5 + S_II + S_III + S_V2 + S_V3 + S_V5 + S_V6
0.126185	R_I + R_V4 + R_V6 + S_II + S_III + S_V1 + S_V2 + S_V4 + S_V6
0.126177	R_I + R_V4 + R_V5 + S_III + S_V1 + S_V2 + S_V4 + S_V6
0.126087	R_aVL + R_V4 + R_V5 + S_III + S_V1 + S_V2 + S_V4 + S_V6
0.126077	R_I + R_V4 + R_V5 + S_III + S_V1 + S_V2 + S_V3 + S_V5 + S_V6
0.126056	R_I + R_aVL + R_V4 + R_V5 + S_II + S_V1 + S_V2 + S_V3 + S_V6
0.125992	R_I + R_aVL + R_V4 + R_V5 + S_II + S_V2 + S_V3 + S_V5
0.125981	R_aVL + R_V4 + R_V5 + S_II + S_III + S_V1 + S_V2 + S_V4
0.125974	R_V4 + R_V6 + S_II + S_III + S_V1 + S_V2 + S_V5 + S_V6
0.125966	R_I + R_aVL + R_V4 + R_V5 + R_V6 + S_II + S_III + S_V1 + S_V2 + S_V3 + S_V5 + S_V6
0.125962	R_I + R_V4 + R_V5 + S_II + S_aVF + S_V2 + S_V4 + S_V6
0.125959	R_aVL + R_V4 + R_V5 + S_II + S_III + S_V1 + S_V2 + S_V4 + S_V5 + S_V6
0.125958	R_aVL + R_V5 + S_II + S_V1 + S_V2 + S_V6
0.125913	R_aVL + R_V5 + S_II + S_V1 + S_V2 + S_V5 + S_V6
0.125898	R_aVL + R_V4 + R_V6 + S_II + S_V1 + S_V2 + S_V5 + S_V6
0.125878	R_I + R_aVL + R_V4 + R_V5 + S_II + S_V2 + S_V4 + S_V5 + S_V6
0.125871	R_I + R_V4 + R_V5 + S_III + S_V1 + S_V2 + S_V4 + S_V5
0.125868	R_aVL + R_V4 + R_V5 + S_II + S_V2 + S_V4 + S_V6
0.125859	R_I + R_aVL + R_V4 + R_V5 + S_II + S_aVF + S_V1 + S_V2 + S_V3 + S_V5
0.125787	R_I + R_V4 + R_V5 + S_II + S_III + S_V2 + S_V5 + S_V6
0.125779	R_aVL + R_V4 + R_V5 + S_II + S_III + S_V1 + S_V2 + S_V3 + S_V5
0.125714	R_I + R_V4 + R_V5 + S_II + S_III + S_aVF + S_V1 + S_V2 + S_V3 + S_V6
0.125703	R_I + R_V5 + S_II + S_V2 + S_V4
0.1257	R_aVL + R_V4 + R_V5 + S_II + S_aVF + S_V1 + S_V2 + S_V4 + S_V5 + S_V6
0.125687	R_I + R_aVL + R_V4 + R_V5 + S_II + S_III + S_V1 + S_V2 + S_V4 + S_V6
0.12566	R_I + R_V5 + S_aVF + S_V2 + S_V6
0.125644	R_I + R_V4 + R_V5 + S_II + S_III + S_aVF + S_V1 + S_V2 + S_V4 + S_V5
0.125575	R_I + R_V5 + S_II + S_V2 + S_V4 + S_V6
0.125546	Q_aVR + R_I + R_V4 + R_V5 + S_II + S_III + S_V1 + S_V2 + S_V3 + S_V5 + S_V6
0.125535	R_aVL + R_V5 + S_II + S_V1 + S_V2 + S_V5
0.125524	R_I + R_V4 + R_V5 + S_II + S_V1 + S_V2 + S_V4 + S_V5
0.125502	R_I + R_aVL + R_V4 + R_V5 + R_V6 + S_II + S_V1 + S_V2 + S_V4 + S_V5 + S_V6
0.125474	R_I + R_aVL + R_V4 + R_V5 + R_V6 + S_II + S_aVF + S_V1 + S_V2 + S_V4 + S_V5 + S_V6
0.125459	R_I + R_V4 + R_V5 + R_V6 + S_II + S_III + S_aVF + S_V1 + S_V2 + S_V3 + S_V5 + S_V6
0.12543	R_I + R_aVL + R_V4 + R_V5 + S_II + S_III + S_V1 + S_V2 + S_V3 + S_V5 + S_V6
0.125415	Q_aVR + R_I + R_V4 + R_V5 + S_II + S_III + S_V1 + S_V2 + S_V4 + S_V6
0.125397	R_I + R_aVL + R_V4 + R_V5 + R_V6 + S_II + S_aVF + S_V1 + S_V2 + S_V3 + S_V5 + S_V6
0.125396	R_I + R_V4 + R_V5 + S_II + S_V1 + S_V2 + S_V4 + S_V6
0.125345	R_I + R_V4 + R_V6 + S_II + S_III + S_V1 + S_V2 + S_V5 + S_V6
0.125339	R_aVL + R_V4 + R_V5 + R_V6 + S_II + S_III + S_V1 + S_V2 + S_V4 + S_V6
0.125319	R_I + R_V4 + R_V5 + S_II + S_V1 + S_V2 + S_V3 + S_V5 + S_V6
0.125309	R_I + R_aVL + R_V4 + R_V5 + S_aVF + S_V1 + S_V2 + S_V4 + S_V5 + S_V6
0.125309	R_I + R_V4 + R_V5 + S_II + S_III + S_V1 + S_V2 + S_V3 + S_V4 + S_V6
0.12529	Q_aVR + R_I + R_V4 + R_V5 + S_II + S_III + S_V1 + S_V2 + S_V4 + S_V5 + S_V6
0.125287	R_I + R_V4 + R_V5 + S_aVF + S_V1 + S_V2 + S_V4 + S_V5 + S_V6
0.125278	R_I + R_aVL + R_V4 + R_V5 + R_V6 + S_II + S_III + S_V1 + S_V2 + S_V4 + S_V5 + S_V6
0.125247	Q_aVR + R_I + R_V4 + R_V5 + S_II + S_III + S_V1 + S_V2 + S_V4 + S_V5
0.125235	R_I + R_V4 + R_V5 + S_II + S_III + S_V2 + S_V4
0.125235	R_aVL + R_V4 + R_V5 + S_III + S_V1 + S_V2 + S_V4 + S_V5 + S_V6
0.125227	R_V4 + R_V6 + S_II + S_III + S_V1 + S_V2 + S_V4 + S_V6
0.125225	R_I + R_aVL + R_V4 + R_V5 + S_II + S_V2 + S_V5 + S_V6
0.125193	R_I + R_aVL + R_V4 + R_V5 + S_II + S_III + S_V1 + S_V2 + S_V3 + S_V6
0.125168	R_aVL + R_V4 + R_V6 + S_II + S_V1 + S_V2 + S_V4 + S_V6
0.125143	R_I + R_V4 + R_V5 + R_V6 + S_II + S_III + S_aVF + S_V1 + S_V2 + S_V4 + S_V5 + S_V6
0.125142	R_I + R_V4 + R_V5 + S_II + S_III + S_V1 + S_V2 + S_V5
0.125122	R_aVL + R_V4 + R_V5 + R_V6 + S_II + S_III + S_V1 + S_V2 + S_V4 + S_V5
0.125114	R_I + R_V4 + R_V5 + S_III + S_aVF + S_V1 + S_V2 + S_V4 + S_V6
0.12511	R_I + R_V5 + S_II + S_III + S_V2 + S_V6
0.125096	R_I + R_V4 + R_V5 + S_III + S_V1 + S_V2 + S_V5 + S_V6
0.125074	R_I + R_V4 + R_V5 + S_II + S_V1 + S_V2 + S_V5 + S_V6
0.125072	R_I + R_V4 + R_V5 + S_II + S_III + S_aVF + S_V1 + S_V2 + S_V5 + S_V6
0.125036	R_aVL + R_V4 + R_V5 + S_III + S_V1 + S_V2 + S_V5 + S_V6
0.125012	R_I + R_aVL + R_V4 + R_V5 + S_II + S_III + S_V1 + S_V2 + S_V4 + S_V5
0.12497	R_I + R_V5 + S_II + S_aVF + S_V1 + S_V2 + S_V5
0.124938	R_I + R_aVL + R_V4 + R_V5 + S_II + S_V1 + S_V2 + S_V3 + S_V4 + S_V6
0.124934	R_aVL + R_V4 + R_V5 + S_II + S_aVF + S_V1 + S_V2 + S_V3 + S_V5 + S_V6
0.124925	Q_aVR + R_I + R_aVL + R_V4 + R_V5 + S_II + S_V1 + S_V2 + S_V4 + S_V5 + S_V6
0.124917	R_aVL + R_V4 + R_V5 + S_II + S_aVF + S_V1 + S_V2 + S_V3 + S_V6
0.124886	R_I + R_V4 + R_V5 + S_II + S_III + S_aVF + S_V1 + S_V2 + S_V3 + S_V5 + S_V6
0.124877	R_I + R_V4 + R_V5 + S_III + S_V2 + S_V4 + S_V6
0.124845	R_V4 + R_V5 + S_II + S_III + S_aVF + S_V1 + S_V2 + S_V4 + S_V6
0.124805	R_I + R_aVL + R_V4 + R_V5 + S_II + S_aVF + S_V2 + S_V3 + S_V6
0.124793	R_I + R_aVL + R_V4 + R_V5 + S_II + S_III + S_V1 + S_V2 + S_V3 + S_V5
0.124787	R_V4 + R_V5 + S_II + S_III + S_V1 + S_V2 + S_V3 + S_V5 + S_V6
0.124787	R_I + R_V4 + R_V6 + S_II + S_aVF + S_V1 + S_V2 + S_V4 + S_V6
0.124786	R_I + R_V4 + R_V5 + S_II + S_III + S_aVF + S_V1 + S_V2 + S_V3 + S_V5
0.124775	R_aVL + R_V4 + R_V5 + S_II + S_III + S_V1 + S_V2 + S_V5
0.124734	Q_aVR + R_I + R_V4 + R_V5 + S_II + S_V1 + S_V2 + S_V4 + S_V5 + S_V6
0.124715	R_I + R_V4 + R_V6 + S_II + S_aVF + S_V1 + S_V2 + S_V5 + S_V6
0.124702	R_aVL + R_V4 + R_V5 + S_III + S_V1 + S_V2 + S_V4 + S_V5
0.124697	R_I + R_V5 + S_II + S_aVF + S_V1 + S_V2 + S_V6
0.124687	Q_aVR + R_I + R_aVL + R_V4 + R_V5 + S_II + S_V1 + S_V2 + S_V3 + S_V5 + S_V6
0.124682	R_aVL + R_V5 + S_V2 + S_V6
0.124681	R_I + R_II + R_V4 + R_V5 + S_II + S_III + S_V1 + S_V2 + S_V4 + S_V5 + S_V6
0.124656	R_I + R_V4 + R_V5 + R_V6 + S_II + S_III + S_V1 + S_V2 + S_V4 + S_V5
0.124641	R_V5 + S_II + S_III + S_V1 + S_V2 + S_V5
0.124575	R_V5 + S_II + S_aVF + S_V2 + S_V6
0.124484	R_I + R_V5 + S_II + S_aVF + S_V1 + S_V2 + S_V5 + S_V6
0.124461	R_I + R_aVL + R_V4 + R_V5 + R_V6 + S_II + S_V1 + S_V2 + S_V3 + S_V5 + S_V6
0.124449	R_I + R_V4 + R_V6 + S_II + S_III + S_V2 + S_V3 + S_V6
0.124443	R_I + R_V4 + R_V5 + S_II + S_III + S_aVF + S_V1 + S_V2 + S_V4
0.124438	R_I + R_aVL + R_V4 + R_V5 + S_II + S_aVF + S_V1 + S_V2 + S_V4
0.124425	R_I + R_V4 + R_V6 + S_II + S_III + S_V2 + S_V4 + S_V6
0.124424	R_aVL + R_V4 + R_V6 + S_II + S_V2 + S_V4 + S_V6
0.124412	R_II + R_aVL + R_V4 + R_V5 + S_II + S_III + S_V1 + S_V2 + S_V4 + S_V5 + S_V6
0.124394	Q_aVR + R_aVL + R_V4 + R_V5 + S_II + S_V1 + S_V2 + S_V4 + S_V5 + S_V6
0.124391	R_I + R_aVL + R_V4 + R_V5 + S_aVF + S_V1 + S_V2 + S_V3 + S_V5 + S_V6
0.124367	R_I + R_V4 + R_V5 + S_II + S_V2 + S_V4 + S_V6
0.124339	R_aVL + R_V4 + R_V5 + S_III + S_V1 + S_V2 + S_V3 + S_V5 + S_V6
0.124314	R_aVL + R_V4 + R_V5 + S_II + S_V2 + S_V5 + S_V6
0.124299	R_I + R_V4 + R_V5 + S_III + S_aVF + S_V1 + S_V2 + S_V4 + S_V5 + S_V6
0.124291	R_I + R_aVL + R_V4 + R_V5 + S_aVF + S_V1 + S_V2 + S_V4 + S_V6
0.12426	R_I + R_V4 + R_V5 + R_V6 + S_II + S_III + S_aVF + S_V1 + S_V2 + S_V4 + S_V5
0.124226	R_I + R_V4 + R_V5 + S_III + S_aVF + S_V1 + S_V2 + S_V4 + S_V5
0.124223	R_aVL + R_V4 + R_V5 + S_II + S_III + S_V2 + S_V3 + S_V6
0.124211	R_I + R_V4 + R_V5 + S_II + S_V2 + S_V4 + S_V5 + S_V6
0.124205	R_I + R_V4 + R_V5 + R_V6 + S_II + S_III + S_aVF + S_V1 + S_V2 + S_V4 + S_V6
0.124203	R_aVL + R_V4 + R_V5 + S_aVF + S_V1 + S_V2 + S_V4 + S_V5 + S_V6
0.124189	R_aVL + R_V4 + R_V5 + S_II + S_aVF + S_V1 + S_V2 + S_V4
0.124182	R_I + R_aVL + R_V4 + R_V5 + R_V6 + S_II + S_III + S_V1 + S_V2 + S_V3 + S_V4 + S_V6
0.124168	R_I + R_V4 + R_V5 + S_II + S_III + S_V2 + S_V4 + S_V5 + S_V6
0.124162	R_aVL + R_V4 + R_V5 + S_aVF + S_V1 + S_V2 + S_V4 + S_V6
0.124134	R_V4 + R_V5 + S_II + S_III + S_aVF + S_V1 + S_V2 + S_V5 + S_V6
0.124118	R_I + R_aVL + R_V4 + R_V5 + S_II + S_III + S_V1 + S_V2 + S_V4 + S_V5 + S_V6
0.124112	R_I + R_V5 + S_aVF + S_V2 + S_V5
0.124089	R_aVL + R_V4 + R_V5 + R_V6 + S_II + S_aVF + S_V1 + S_V2 + S_V4 + S_V5 + S_V6
0.124078	R_I + R_aVL + R_V4 + R_V5 + S_aVF + S_V1 + S_V2 + S_V4 + S_V5
0.124075	Q_aVR + R_I + R_V4 + R_V5 + S_II + S_aVF + S_V1 + S_V2 + S_V4 + S_V5 + S_V6
0.124072	R_I + R_V4 + R_V5 + R_V6 + S_II + S_III + S_V1 + S_V2 + S_V4 + S_V6
0.124062	R_I + R_V4 + R_V6 + S_II + S_III + S_V2 + S_V4
0.124062	R_I + R_V4 + R_V5 + S_II + S_aVF + S_V1 + S_V2 + S_V3 + S_V6
0.124059	R_I + R_aVL + R_V4 + R_V5 + S_II + S_aVF + S_V2 + S_V4 + S_V6
0.124029	R_aVL + R_V4 + R_V5 + S_V1 + S_V2 + S_V4 + S_V5 + S_V6
0.12401	R_I + R_V4 + R_V5 + S_III + S_aVF + S_V1 + S_V2 + S_V3 + S_V5 + S_V6
0.124009	R_I + R_V4 + R_V5 + S_II + S_III + S_aVF + S_V1 + S_V2 + S_V4 + S_V5 + S_V6
0.124006	R_aVL + R_V4 + R_V5 + S_aVF + S_V1 + S_V2 + S_V5 + S_V6
0.124004	R_I + R_V4 + R_V5 + S_III + S_V2 + S_V3 + S_V5 + S_V6
0.123993	R_I + R_aVL + R_V4 + R_V5 + S_V1 + S_V2 + S_V3 + S_V5 + S_V6
0.12399	R_I + R_aVL + R_V4 + R_V5 + R_V6 + S_II + S_III + S_V1 + S_V2 + S_V4 + S_V5
0.123934	R_I + R_II + R_aVL + R_V4 + R_V5 + S_II + S_III + S_V1 + S_V2 + S_V4 + S_V5 + S_V6
0.123906	R_I + R_V4 + R_V5 + S_II + S_aVF + S_V1 + S_V2 + S_V3 + S_V5
0.123887	R_I + R_V4 + R_V5 + S_II + S_aVF + S_V2 + S_V5 + S_V6
0.123867	R_aVL + R_V4 + R_V5 + S_II + S_aVF + S_V1 + S_V2 + S_V5
0.123856	R_I + R_V4 + S_II + S_V2 + S_V5
0.123849	Q_aVR + R_I + R_V4 + R_V5 + S_II + S_III + S_V1 + S_V2 + S_V3 + S_V5
0.123843	R_V5 + S_II + S_III + S_V2 + S_V5
0.123835	R_I + R_aVL + R_V4 + R_V6 + S_II + S_V1 + S_V2 + S_V4 + S_V6
0.123805	R_I + R_V4 + R_V5 + S_II + S_aVF + S_V2 + S_V4 + S_V5
0.123788	Q_aVR + R_V4 + R_V5 + S_II + S_III + S_V1 + S_V2 + S_V4 + S_V6
0.123787	R_aVL + R_V4 + R_V5 + R_V6 + S_II + S_III + S_V1 + S_V2 + S_V3 + S_V5
0.123781	R_aVL + R_V4 + R_V6 + S_II + S_V2 + S_V5 + S_V6
0.12378	R_I + R_aVL + R_V4 + R_V5 + R_V6 + S_II + S_aVF + S_V1 + S_V2 + S_V4 + S_V5
0.123754	Q_aVR + R_I + R_aVL + R_V4 + R_V5 + S_II + S_V1 + S_V2 + S_V4 + S_V5
0.123752	R_I + R_aVL + R_V5 + S_II + S_V2 + S_V6
0.12375	R_I + R_V5 + S_II + S_aVF + S_V2 + S_V4
0.12374	R_V4 + R_V5 + S_III + S_V1 + S_V2 + S_V4 + S_V5 + S_V6
0.123739	R_I + R_V5 + S_II + S_V1 + S_V2 + S_V5
0.123711	R_I + R_V4 + R_V6 + S_II + S_V2 + S_V4 + S_V6
0.123699	R_I + R_V4 + R_V5 + S_II + S_aVF + S_V2 + S_V3 + S_V6
0.123688	R_aVL + R_V4 + R_V5 + S_II + S_aVF + S_V1 + S_V2 + S_V3 + S_V5
0.123686	R_I + R_V4 + R_V6 + S_II + S_aVF + S_V2 + S_V4 + S_V6
0.123669	Q_aVR + R_I + R_V4 + R_V5 + S_II + S_III + S_V1 + S_V2 + S_V3 + S_V6
0.123667	R_aVL + R_V4 + R_V6 + S_II + S_aVF + S_V1 + S_V2 + S_V4 + S_V6
0.123664	R_aVL + R_V4 + R_V5 + R_V6 + S_II + S_III + S_V1 + S_V2 + S_V3 + S_V6
0.123614	Q_aVR + R_aVL + R_V4 + R_V5 + S_II + S_V1 + S_V2 + S_V4 + S_V6
0.123613	R_aVL + R_V4 + R_V6 + S_II + S_aVF + S_V1 + S_V2 + S_V5 + S_V6
0.123604	R_I + R_aVL + R_V4 + R_V5 + R_V6 + S_II + S_III + S_V1 + S_V2 + S_V3 + S_V5
0.123584	R_aVL + R_V4 + R_V5 + R_V6 + S_II + S_III + S_V1 + S_V2 + S_V5 + S_V6
0.123578	Q_aVR + R_I + R_V4 + R_V5 + R_V6 + S_II + S_III + S_V1 + S_V2 + S_V3 + S_V5 + S_V6
0.123571	R_I + R_V4 + R_V6 + S_II + S_III + S_V1 + S_V2 + S_V4 + S_V5
0.123562	Q_aVR + R_I + R_V4 + R_V5 + R_V6 + S_II + S_III + S_V1 + S_V2 + S_V4 + S_V5 + S_V6
0.123556	R_I + R_V4 + R_V5 + R_V6 + S_II + S_aVF + S_V1 + S_V2 + S_V4 + S_V5 + S_V6
0.123545	R_I + R_aVL + R_V4 + R_V6 + S_II + S_V2 + S_V4 + S_V6
0.123522	R_I + R_V4 + R_V5 + R_V6 + S_II + S_III + S_V1 + S_V2 + S_V3 + S_V4 + S_V6
0.123522	R_I + R_aVL + R_V4 + R_V5 + R_V6 + S_II + S_III + S_V1 + S_V2 + S_V4 + S_V6
0.123503	R_I + R_aVL + R_V4 + R_V5 + S_III + S_V1 + S_V2 + S_V3 + S_V5 + S_V6
0.123482	R_I + R_V4 + R_V5 + S_III + S_aVF + S_V1 + S_V2 + S_V5 + S_V6
0.123451	R_I + R_aVL + R_V4 + R_V5 + S_II + S_aVF + S_V1 + S_V2 + S_V3 + S_V4 + S_V6
0.123447	Q_aVR + R_I + R_V4 + R_V5 + S_II + S_aVF + S_V1 + S_V2 + S_V4 + S_V5
0.12344	R_I + R_V4 + R_V6 + S_II + S_III + S_V1 + S_V2 + S_V3 + S_V6
0.123437	R_I + R_V5 + S_II + S_III + S_V1 + S_V2 + S_V5
0.123422	Q_aVR + R_I + R_V4 + R_V5 + S_II + S_aVF + S_V1 + S_V2 + S_V4 + S_V6
0.123399	R_I + R_V5 + S_II + S_V1 + S_V2 + S_V4 + S_V6
0.12339	R_I + R_V4 + R_V5 + R_V6 + S_II + S_III + S_aVF + S_V1 + S_V2 + S_V3 + S_V5
0.123381	R_aVL + R_V4 + R_V5 + R_V6 + S_II + S_III + S_V1 + S_V2 + S_V3 + S_V4 + S_V6
0.123376	R_I + R_V4 + R_V5 + S_III + S_V2 + S_V4 + S_V5
0.123375	R_I + R_aVL + R_V4 + R_V5 + S_II + S_aVF + S_V2 + S_V3 + S_V5
0.123372	R_aVL + R_V5 + S_II + S_V2 + S_V4
0.123348	R_I + R_II + R_aVL + R_V4 + R_V5 + S_II + S_aVF + S_V1 + S_V2 + S_V4 + S_V5 + S_V6
0.12334	R_I + R_V4 + R_V5 + S_III + S_V2 + S_V4 + S_V5 + S_V6
0.123339	R_V4 + R_V5 + R_V6 + S_II + S_III + S_V1 + S_V2 + S_V4 + S_V5 + S_V6
0.123329	R_aVL + R_V4 + R_V5 + S_II + S_III + S_V2 + S_V4 + S_V6
0.123326	R_I + R_aVL + R_V4 + R_V5 + S_II + S_V1 + S_V2 + S_V4
0.123325	R_aVL + R_V4 + R_V5 + R_V6 + S_II + S_aVF + S_V1 + S_V2 + S_V3 + S_V5 + S_V6
0.123324	Q_aVR + R_I + R_V4 + R_V5 + S_II + S_aVF + S_V1 + S_V2 + S_V3 + S_V5 + S_V6
0.123323	R_I + R_aVL + R_V5 + S_II + S_V2 + S_V5
0.123319	R_I + R_II + R_aVL + R_V4 + R_V5 + S_II + S_III + S_V1 + S_V2 + S_V3 + S_V5 + S_V6
0.123318	R_aVL + R_V4 + R_V5 + R_V6 + S_II + S_III + S_aVF + S_V1 + S_V2 + S_V3 + S_V5 + S_V6
0.123315	R_I + R_V4 + R_V5 + S_II + S_V2 + S_V3 + S_V5 + S_V6
0.123315	Q_aVR + R_aVL + R_V4 + R_V5 + S_II + S_V1 + S_V2 + S_V4 + S_V5
0.123297	R_V4 + R_V5 + S_II + S_III + S_V1 + S_V2 + S_V3 + S_V6
0.123278	Q_aVR + R_aVL + R_V4 + R_V5 + R_V6 + S_II + S_III + S_V1 + S_V2 + S_V3 + S_V5 + S_V6
0.123267	R_V4 + R_V5 + S_II + S_III + S_V2 + S_V4 + S_V6
0.123235	R_I + R_aVL + R_V4 + R_V5 + R_V6 + S_II + S_aVF + S_V1 + S_V2 + S_V4 + S_V6
0.123202	R_I + R_II + R_aVL + R_V4 + R_V5 + S_II + S_V1 + S_V2 + S_V4 + S_V5 + S_V6
0.1232	R_I + R_aVL + R_V4 + R_V5 + S_II + S_V2 + S_V4
0.123189	R_I + R_V4 + R_V5 + S_II + S_V2 + S_V4 + S_V5
0.123177	R_I + R_V5 + S_II + S_III + S_V1 + S_V2 + S_V6
0.123177	R_I + R_aVL + R_V4 + R_V5 + S_III + S_V1 + S_V2 + S_V4 + S_V5 + S_V6
0.123156	R_aVL + R_V4 + R_V5 + R_V6 + S_II + S_V1 + S_V2 + S_V4 + S_V5 + S_V6
0.123143	Q_aVR + R_I + R_aVL + R_V4 + R_V5 + S_II + S_V1 + S_V2 + S_V4 + S_V6
0.123136	R_I + R_V4 + R_V5 + R_V6 + S_II + S_III + S_aVF + S_V1 + S_V2 + S_V3 + S_V4 + S_V6
0.123127	R_aVL + R_V4 + R_V5 + S_II + S_V1 + S_V2 + S_V3 + S_V6
0.12312	R_aVL + R_V4 + R_V5 + R_V6 + S_III + S_V1 + S_V2 + S_V4 + S_V5 + S_V6
0.12312	R_I + R_V4 + R_V5 + S_II + S_aVF + S_V2 + S_V3 + S_V5 + S_V6
0.123107	R_I + R_V4 + R_V6 + S_II + S_III + S_V1 + S_V2 + S_V4
0.123097	Q_aVR + R_aVL + R_V4 + R_V5 + S_II + S_V1 + S_V2 + S_V3 + S_V5 + S_V6
0.123078	R_I + R_aVL + R_V4 + R_V5 + R_V6 + S_II + S_aVF + S_V1 + S_V2 + S_V3 + S_V4 + S_V6
0.12306	R_aVL + R_V4 + R_V5 + S_II + S_aVF + S_V2 + S_V4 + S_V6
0.123058	R_aVL + R_V4 + R_V5 + S_II + S_V2 + S_V4 + S_V5
0.123051	R_I + R_V4 + R_V5 + R_V6 + S_II + S_III + S_aVF + S_V1 + S_V2 + S_V3 + S_V6
0.123046	R_I + R_V5 + S_II + S_III + S_V2 + S_V5
0.123017	Q_aVR + R_I + R_V4 + R_V5 + S_III + S_V1 + S_V2 + S_V4 + S_V5 + S_V6
0.123003	R_I + R_aVL + R_V4 + R_V5 + S_V1 + S_V2 + S_V4 + S_V5
0.122981	R_aVL + R_V4 + R_V5 + R_V6 + S_II + S_III + S_aVF + S_V1 + S_V2 + S_V4 + S_V6
0.122962	R_aVL + R_V4 + R_V5 + S_aVF + S_V1 + S_V2 + S_V4 + S_V5
0.122961	R_I + R_aVL + R_V4 + R_V5 + S_II + S_V2 + S_V3 + S_V4 + S_V6
0.122953	R_I + R_aVL + R_V4 + R_V5 + R_V6 + S_II + S_III + S_V1 + S_V2 + S_V3 + S_V6
0.122949	R_I + R_aVL + R_V4 + R_V5 + S_II + S_III + S_V1 + S_V2 + S_V3 + S_V4 + S_V6
0.122929	R_I + R_aVL + R_V4 + R_V5 + S_V2 + S_V3 + S_V5 + S_V6
0.122901	Q_aVR + R_aVL + R_V4 + R_V5 + S_II + S_aVF + S_V1 + S_V2 + S_V4 + S_V6
0.122883	Q_aVR + R_aVL + R_V4 + R_V5 + S_II + S_III + S_V1 + S_V2 + S_V4 + S_V6
0.122864	R_V4 + R_V6 + S_II + S_III + S_V1 + S_V2 + S_V5
0.122863	R_I + R_aVL + R_V4 + R_V6 + S_II + S_V2 + S_V3 + S_V6
0.122844	R_aVL + R_V4 + R_V6 + S_II + S_III + S_V1 + S_V2 + S_V4 + S_V6
0.122832	Q_aVR + R_V4 + R_V5 + S_II + S_III + S_V1 + S_V2 + S_V4 + S_V5
0.122831	Q_aVR + R_V4 + R_V5 + S_II + S_III + S_V1 + S_V2 + S_V4 + S_V5 + S_V6
0.12282	R_I + R_V4 + R_V5 + R_V6 + S_III + S_aVF + S_V1 + S_V2 + S_V4 + S_V5 + S_V6
0.122814	R_I + R_aVL + R_V4 + R_V5 + S_V2 + S_V4 + S_V5 + S_V6
0.122813	R_I + R_aVL + R_V4 + R_V5 + S_II + S_III + S_V1 + S_V2 + S_V5 + S_V6
0.122809	R_I + R_V4 + R_V5 + R_V6 + S_II + S_III + S_V2 + S_V3 + S_V5 + S_V6
0.122801	R_I + R_V4 + R_V5 + S_II + S_III + S_V1 + S_V2 + S_V3 + S_V4
0.122795	R_I + R_V4 + R_V6 + S_II + S_V2 + S_V5 + S_V6
0.122754	R_I + R_V4 + R_V5 + R_V6 + S_II + S_III + S_V1 + S_V2 + S_V3 + S_V5
0.122737	R_I + R_aVL + R_V4 + R_V6 + S_II + S_V1 + S_V2 + S_V5 + S_V6
0.122732	R_V4 + R_V5 + S_III + S_aVF + S_V1 + S_V2 + S_V4 + S_V6
0.122723	R_I + R_V4 + S_II + S_V2 + S_V5 + S_V6
0.122707	R_II + R_aVL + R_V4 + R_V5 + S_II + S_III + S_V1 + S_V2 + S_V3 + S_V5 + S_V6
0.122702	R_aVL + R_V4 + R_V5 + S_II + S_V2 + S_V3 + S_V6
0.122692	R_I + R_V4 + R_V6 + S_II + S_V1 + S_V2 + S_V5 + S_V6
0.122685	R_aVL + R_V4 + R_V5 + S_II + S_V1 + S_V2 + S_V3 + S_V5
0.122662	R_I + R_V4 + R_V5 + S_III + S_V2 + S_V3 + S_V6
0.122661	R_V4 + R_V5 + S_II + S_III + S_aVF + S_V1 + S_V2 + S_V4 + S_V5
0.122658	R_I + R_V4 + R_V5 + S_II + S_III + S_aVF + S_V1 + S_V2 + S_V5
0.122647	R_V5 + S_II + S_III + S_V1 + S_V2 + S_V5 + S_V6
0.122646	R_I + R_V5 + S_V2 + S_V5 + S_V6
0.122645	Q_aVR + R_I + R_V4 + R_V5 + S_II + S_III + S_V1 + S_V2 + S_V3 + S_V4 + S_V6
0.122635	R_aVL + R_V4 + R_V5 + S_III + S_V1 + S_V2 + S_V3 + S_V6
0.122591	R_aVL + R_V4 + R_V5 + R_V6 + S_II + S_III + S_aVF + S_V1 + S_V2 + S_V3 + S_V6
0.122585	R_I + R_aVL + R_V4 + R_V5 + S_II + S_III + S_V1 + S_V2 + S_V4
0.122584	R_I + R_V4 + R_V5 + S_II + S_V2 + S_V5 + S_V6
0.122581	R_I + R_II + R_V4 + R_V5 + S_II + S_III + S_aVF + S_V1 + S_V2 + S_V4 + S_V5 + S_V6
0.122577	R_I + R_V4 + R_V5 + R_V6 + S_III + S_V1 + S_V2 + S_V4 + S_V5 + S_V6
0.12257	R_I + R_aVL + R_V4 + R_V5 + R_V6 + S_II + S_aVF + S_V1 + S_V2 + S_V3 + S_V5
0.12257	Q_aVR + R_aVL + R_V4 + R_V5 + R_V6 + S_II + S_III + S_V1 + S_V2 + S_V4 + S_V5 + S_V6
0.122566	Q_aVR + R_I + R_V4 + R_V5 + S_II + S_V1 + S_V2 + S_V3 + S_V5 + S_V6
0.122564	R_I + R_V4 + R_V5 + S_III + S_aVF + S_V1 + S_V2 + S_V3 + S_V6
0.122547	Q_aVR + R_I + R_V4 + R_V5 + S_II + S_III + S_V1 + S_V2 + S_V5 + S_V6
0.122536	R_I + R_aVL + R_V4 + R_V5 + S_II + S_aVF + S_V1 + S_V2 + S_V5
0.122528	R_I + R_aVL + R_V4 + R_V5 + R_V6 + S_II + S_III + S_aVF + S_V1 + S_V2 + S_V3 + S_V5 + S_V6
0.122525	R_I + R_aVL + R_V4 + R_V5 + S_III + S_V1 + S_V2 + S_V4 + S_V6
0.122516	R_II + R_aVL + R_V4 + R_V5 + S_II + S_III + S_V1 + S_V2 + S_V4 + S_V5
0.122514	R_I + R_V4 + R_V6 + S_II + S_V1 + S_V2 + S_V4 + S_V6
0.122514	R_I + R_V4 + R_V6 + S_II + S_III + S_V1 + S_V2 + S_V5
0.122513	R_I + R_aVL + R_V4 + R_V5 + S_aVF + S_V1 + S_V2 + S_V5 + S_V6
0.12249	R_I + R_aVL + R_V4 + R_V5 + S_II + S_III + S_V2 + S_V3 + S_V6
0.122463	R_aVL + R_V4 + R_V5 + R_V6 + S_II + S_III + S_aVF + S_V1 + S_V2 + S_V4 + S_V5
0.122462	R_I + R_V5 + S_II + S_III + S_V2
0.122461	R_V4 + R_V5 + S_III + S_aVF + S_V1 + S_V2 + S_V5 + S_V6
0.12245	R_I + R_V4 + R_V5 + S_II + S_aVF + S_V1 + S_V2 + S_V4
0.122427	R_I + R_V4 + R_V6 + S_II + S_aVF + S_V2 + S_V4
0.122424	R_I + R_V4 + R_V5 + S_II + S_III + S_V2 + S_V3
0.122422	R_I + R_aVL + R_V4 + R_V5 + S_III + S_V1 + S_V2 + S_V4 + S_V5
0.122402	R_V5 + S_II + S_V2 + S_V6
0.1224	R_aVL + R_V5 + S_II + S_V2 + S_V5 + S_V6
0.122399	R_I + R_V4 + R_V5 + R_V6 + S_III + S_aVF + S_V1 + S_V2 + S_V3 + S_V5 + S_V6
0.122387	R_I + R_aVL + R_V4 + R_V5 + S_V1 + S_V2 + S_V4 + S_V6
0.12236	R_I + R_aVL + R_V4 + R_V5 + S_II + S_aVF + S_V2 + S_V3 + S_V5 + S_V6
0.122338	R_I + R_V4 + R_V5 + S_II + S_aVF + S_V2 + S_V3 + S_V5
0.122338	R_aVL + R_V4 + R_V5 + R_V6 + S_II + S_III + S_aVF + S_V1 + S_V2 + S_V3 + S_V5
0.122328	R_aVL + R_V4 + R_V5 + S_II + S_aVF + S_V2 + S_V3 + S_V6
0.122328	R_aVL + R_V4 + R_V5 + R_V6 + S_II + S_aVF + S_V1 + S_V2 + S_V4 + S_V5
0.122328	R_V4 + R_V5 + R_V6 + S_II + S_III + S_aVF + S_V1 + S_V2 + S_V4 + S_V5 + S_V6
0.122325	Q_aVR + R_I + R_V4 + R_V5 + R_V6 + S_II + S_III + S_aVF + S_V1 + S_V2 + S_V3 + S_V5 + S_V6
0.122322	R_I + R_V4 + R_V5 + S_V1 + S_V2 + S_V4 + S_V5 + S_V6
0.122316	R_aVL + R_V4 + R_V5 + R_V6 + S_III + S_V1 + S_V2 + S_V3 + S_V5 + S_V6
0.122315	R_V4 + R_V5 + S_III + S_V1 + S_V2 + S_V5 + S_V6
0.122311	R_V4 + R_V5 + S_II + S_III + S_V1 + S_V2 + S_V3 + S_V5
0.122311	R_aVL + R_V4 + R_V5 + S_II + S_V2 + S_V3 + S_V5 + S_V6
0.122291	R_I + R_aVL + R_V4 + R_V5 + S_II + S_aVF + S_V2 + S_V4 + S_V5
0.122289	R_I + R_aVL + R_V5 + S_II + S_V2 + S_V4
0.122285	R_aVL + R_V4 + R_V5 + R_V6 + S_II + S_aVF + S_V1 + S_V2 + S_V4 + S_V6
0.122281	R_I + R_aVL + R_V4 + R_V5 + R_V6 + S_II + S_V1 + S_V2 + S_V4 + S_V5
0.122279	R_I + R_V4 + R_V5 + S_II + S_III + S_V2 + S_V5
0.122268	R_I + R_aVL + R_V4 + R_V5 + R_V6 + S_III + S_V1 + S_V2 + S_V3 + S_V5 + S_V6
0.122263	Q_aVR + R_I + R_V4 + R_V5 + S_III + S_V1 + S_V2 + S_V3 + S_V5 + S_V6
0.122257	R_I + R_V4 + R_V6 + S_II + S_aVF + S_V2 + S_V5 + S_V6
0.122256	R_aVL + R_V4 + R_V6 + S_II + S_V2 + S_V4
0.122243	R_I + R_V4 + R_V5 + S_aVF + S_V1 + S_V2 + S_V4 + S_V5
0.122242	R_V4 + R_V5 + S_II + S_III + S_V1 + S_V2 + S_V5
0.122237	Q_aVR + R_aVL + R_V4 + R_V5 + S_II + S_III + S_V1 + S_V2 + S_V3 + S_V6
0.122234	R_aVL + R_V4 + R_V6 + S_II + S_aVF + S_V1 + S_V2 + S_V5
0.122232	R_I + R_V4 + R_V5 + S_II + S_III + S_aVF + S_V2 + S_V3 + S_V6
0.122228	R_V4 + R_V5 + S_II + S_III + S_aVF + S_V1 + S_V2 + S_V3 + S_V6
0.122224	R_I + R_aVL + R_V4 + R_V5 + R_V6 + S_III + S_V1 + S_V2 + S_V4 + S_V5 + S_V6
0.122221	R_aVL + R_V4 + R_V6 + S_II + S_V2 + S_V5
0.122215	Q_aVR + R_V4 + R_V5 + S_II + S_III + S_V1 + S_V2 + S_V3 + S_V5 + S_V6
0.122211	R_I + R_V4 + R_V6 + S_II + S_aVF + S_V1 + S_V2 + S_V4 + S_V5
0.122208	R_I + R_II + R_V4 + R_V5 + S_II + S_III + S_V1 + S_V2 + S_V3 + S_V5 + S_V6
0.122206	R_aVL + R_V4 + R_V5 + R_V6 + S_II + S_III + S_aVF + S_V1 + S_V2 + S_V4 + S_V5 + S_V6
0.122205	R_I + R_V4 + R_V5 + R_V6 + S_II + S_III + S_V1 + S_V2 + S_V5 + S_V6
0.122204	R_V4 + R_V5 + S_II + S_III + S_V1 + S_V2 + S_V4
0.1222	R_I + R_V4 + R_V5 + S_III + S_aVF + S_V1 + S_V2 + S_V3 + S_V5
0.122195	R_I + R_V4 + R_V5 + S_II + S_aVF + S_V2 + S_V4 + S_V5 + S_V6
0.122192	R_aVL + R_V4 + R_V5 + S_II + S_III + S_V1 + S_V2 + S_V3 + S_V4 + S_V6
0.12219	R_I + R_V4 + R_V5 + S_aVF + S_V1 + S_V2 + S_V3 + S_V5 + S_V6
0.122187	R_I + R_V4 + R_V5 + R_V6 + S_II + S_aVF + S_V1 + S_V2 + S_V3 + S_V5 + S_V6
0.122178	R_I + R_V5 + S_II + S_III + S_V1 + S_V2 + S_V5 + S_V6
0.122156	R_I + R_V4 + R_V5 + R_V6 + S_II + S_III + S_aVF + S_V1 + S_V2 + S_V5 + S_V6
0.12215	R_I + R_II + R_aVL + R_V4 + R_V5 + S_II + S_III + S_V1 + S_V2 + S_V4 + S_V5
0.122148	R_aVL + R_V4 + R_V5 + S_III + S_V2 + S_V4 + S_V6
0.122145	R_I + R_V4 + R_V5 + S_III + S_V1 + S_V2 + S_V3 + S_V5
0.122129	R_I + R_V4 + R_V5 + S_II + S_III + S_V2 + S_V3 + S_V4 + S_V6
0.122125	R_I + R_V4 + R_V5 + S_aVF + S_V1 + S_V2 + S_V4 + S_V6
0.122125	Q_aVR + R_I + R_aVL + R_V4 + R_V5 + R_V6 + S_II + S_III + S_V1 + S_V2 + S_V3 + S_V5 + S_V6
0.122124	R_V4 + R_V6 + S_II + S_III + S_V2 + S_V4 + S_V6
0.122117	R_aVL + R_V4 + R_V5 + S_II + S_III + S_V1 + S_V2 + S_V3
0.12211	R_I + R_aVL + R_V4 + R_V6 + S_II + S_V1 + S_V2 + S_V4 + S_V5
0.122105	R_I + R_V4 + R_V6 + S_II + S_III + S_V2 + S_V5
0.122101	R_aVL + R_V4 + R_V5 + S_aVF + S_V1 + S_V2 + S_V3 + S_V5 + S_V6
0.122085	R_V4 + R_V5 + S_III + S_V1 + S_V2 + S_V4 + S_V6
0.122069	R_V4 + R_V5 + R_V6 + S_II + S_III + S_aVF + S_V1 + S_V2 + S_V3 + S_V5 + S_V6
0.122067	R_aVL + R_V4 + R_V5 + S_II + S_III + S_V2 + S_V4
0.122065	R_I + R_V4 + R_V5 + R_V6 + S_II + S_III + S_V1 + S_V2 + S_V3 + S_V4 + S_V5 + S_V6
0.122058	R_I + R_V4 + R_V5 + S_III + S_V2 + S_V5 + S_V6
0.122047	R_V5 + S_III + S_V2 + S_V5
0.122044	Q_aVR + R_V4 + R_V5 + S_II + S_III + S_V1 + S_V2 + S_V5 + S_V6
0.122037	R_I + R_V4 + R_V6 + S_II + S_aVF + S_V2 + S_V3 + S_V6
0.122021	R_I + R_aVL + R_V4 + R_V5 + S_II + S_aVF + S_V2 + S_V4
0.122015	Q_aVR + R_aVL + R_V4 + R_V5 + S_II + S_III + S_V1 + S_V2 + S_V4 + S_V5
0.122012	R_I + R_V5 + S_II + S_III + S_V2 + S_V4
0.122001	R_aVL + R_V5 + S_aVF + S_V2 + S_V6
0.121997	R_I + R_aVL + R_V4 + R_V5 + R_V6 + S_II + S_III + S_V1 + S_V2 + S_V3 + S_V4 + S_V5 + S_V6
0.121995	R_I + R_V4 + R_V6 + S_II + S_III + S_V1 + S_V2 + S_V3 + S_V5 + S_V6
0.121994	R_aVL + R_V5 + S_V2 + S_V5
0.121994	Q_aVR + R_I + R_aVL + R_V4 + R_V5 + S_II + S_aVF + S_V1 + S_V2 + S_V3 + S_V5 + S_V6
0.121991	R_II + R_aVL + R_V4 + R_V5 + S_II + S_III + S_V1 + S_V2 + S_V4 + S_V6
0.12199	Q_aVR + R_I + R_V4 + R_V5 + S_II + S_V1 + S_V2 + S_V4 + S_V5
0.121985	Q_aVR + R_I + R_aVL + R_V4 + R_V5 + R_V6 + S_II + S_aVF + S_V1 + S_V2 + S_V3 + S_V5 + S_V6
0.12198	Q_aVR + R_I + R_aVL + R_V4 + R_V5 + S_II + S_V1 + S_V2 + S_V3 + S_V5
0.121977	Q_aVR + R_aVL + R_V4 + R_V5 + S_II + S_aVF + S_V1 + S_V2 + S_V4 + S_V5
0.121972	Q_aVR + R_aVL + R_V4 + R_V5 + S_II + S_III + S_V1 + S_V2 + S_V3 + S_V5 + S_V6
0.121969	R_I + R_V5 + S_III + S_V2 + S_V6
0.121962	R_I + R_V4 + R_V6 + S_II + S_V1 + S_V2 + S_V4 + S_V5 + S_V6
0.121954	R_I + R_V4 + R_V6 + S_II + S_III + S_V2 + S_V5 + S_V6
0.121946	R_V4 + R_V5 + R_V6 + S_II + S_III + S_V1 + S_V2 + S_V3 + S_V5 + S_V6
0.121923	R_I + R_V4 + R_V6 + S_II + S_III + S_V1 + S_V2 + S_V4 + S_V5 + S_V6
0.121921	R_I + R_V4 + S_II + S_V2 + S_V4 + S_V6
0.121912	R_aVL + R_V4 + R_V5 + S_III + S_V1 + S_V2 + S_V3 + S_V5
0.121911	Q_aVR + R_I + R_aVL + R_V4 + R_V5 + S_II + S_V1 + S_V2 + S_V3 + S_V4 + S_V6
0.121893	R_I + R_aVL + R_V5 + S_II + S_V1 + S_V2 + S_V5 + S_V6
0.121892	R_aVL + R_V5 + S_II + S_aVF + S_V1 + S_V2 + S_V6
0.121887	R_aVL + R_V4 + R_V6 + S_II + S_V1 + S_V2 + S_V4 + S_V5
0.121883	R_V4 + R_V6 + S_II + S_III + S_V2 + S_V5
0.121874	R_I + R_aVL + R_V4 + R_V5 + R_V6 + S_II + S_V1 + S_V2 + S_V3 + S_V4 + S_V6
0.121874	R_I + R_V4 + R_V5 + R_V6 + S_II + S_III + S_V1 + S_V2 + S_V3 + S_V6
0.121871	R_V4 + R_V6 + S_II + S_III + S_V2 + S_V4
0.121871	R_aVL + R_V4 + R_V5 + S_II + S_V2 + S_V4 + S_V5 + S_V6
0.121869	R_I + R_aVL + R_V4 + R_V5 + R_V6 + S_II + S_III + S_V1 + S_V2 + S_V3 + S_V4 + S_V5
0.121861	R_I + R_V4 + R_V5 + S_III + S_V1 + S_V2 + S_V3 + S_V6
0.12185	R_I + R_aVL + R_V4 + R_V5 + S_II + S_aVF + S_V1 + S_V2 + S_V3 + S_V4
0.121841	R_V4 + R_V5 + S_II + S_III + S_aVF + S_V1 + S_V2 + S_V4
0.121837	R_I + R_aVL + R_V4 + R_V5 + R_V6 + S_aVF + S_V1 + S_V2 + S_V4 + S_V5 + S_V6
0.121831	R_I + R_aVL + R_V4 + R_V5 + S_V2 + S_V4 + S_V6
0.121828	R_I + R_V4 + S_II + S_V1 + S_V2 + S_V5 + S_V6
0.121826	R_I + R_aVL + R_V4 + R_V5 + S_II + S_III + S_V1 + S_V2 + S_V3 + S_V4
0.121823	R_I + R_aVL + R_V4 + R_V5 + S_aVF + S_V2 + S_V4 + S_V6
0.12182	Q_aVR + R_I + R_V4 + R_V5 + R_V6 + S_II + S_III + S_V1 + S_V2 + S_V3 + S_V4 + S_V6
0.121813	R_I + R_V4 + R_V5 + S_III + S_V2 + S_V3 + S_V5
0.121811	R_I + R_V5 + S_II + S_aVF + S_V1 + S_V2 + S_V4 + S_V6
0.121805	R_I + R_aVL + R_V4 + R_V5 + R_V6 + S_II + S_III + S_V2 + S_V3 + S_V5 + S_V6
0.121785	R_I + R_V5 + R_V6 + S_II + S_III + S_V1 + S_V2 + S_V5 + S_V6
0.121783	R_aVL + R_V4 + R_V6 + S_II + S_aVF + S_V1 + S_V2 + S_V4
0.121778	R_I + R_II + R_aVL + R_V4 + R_V5 + S_II + S_aVF + S_V1 + S_V2 + S_V3 + S_V5 + S_V6
0.121775	R_I + R_V4 + R_V5 + S_II + S_aVF + S_V1 + S_V2 + S_V5
0.121772	R_I + R_aVL + R_V4 + R_V5 + R_V6 + S_II + S_aVF + S_V1 + S_V2 + S_V3 + S_V6
0.121761	R_aVL + R_V4 + R_V6 + S_II + S_III + S_V1 + S_V2 + S_V5 + S_V6
0.121759	Q_aVR + R_I + R_aVL + R_V4 + R_V5 + R_V6 + S_II + S_V1 + S_V2 + S_V4 + S_V5 + S_V6
0.121758	R_aVL + R_V4 + R_V5 + S_II + S_III + S_V2 + S_V3 + S_V5
0.121753	R_I + R_V4 + R_V5 + S_II + S_aVF + S_V1 + S_V2 + S_V3 + S_V4 + S_V6
0.121746	R_V4 + R_V6 + S_II + S_III + S_V1 + S_V2 + S_V4
0.121743	R_aVL + R_V4 + R_V6 + S_II + S_III + S_V1 + S_V2 + S_V4
0.121742	R_I + R_V5 + S_II + S_V1 + S_V2 + S_V6
0.121728	R_I + R_aVL + R_V4 + R_V6 + S_II + S_V1 + S_V2 + S_V4 + S_V5 + S_V6
0.121727	Q_aVR + R_aVL + R_V4 + R_V5 + S_II + S_V1 + S_V2 + S_V5 + S_V6
0.121701	R_aVL + R_V5 + S_II + S_V1 + S_V2 + S_V4 + S_V6
0.121695	R_I + R_V4 + R_V5 + S_II + S_III + S_aVF + S_V1 + S_V2 + S_V3 + S_V4 + S_V6
0.121694	R_V4 + R_V5 + R_V6 + S_II + S_III + S_aVF + S_V1 + S_V2 + S_V4 + S_V6
0.121692	R_aVL + R_V4 + R_V6 + S_II + S_V2 + S_V3 + S_V6
0.121692	R_I + R_aVL + R_V4 + R_V5 + S_II + S_V1 + S_V2 + S_V5
0.121688	Q_aVR + R_aVL + R_V4 + R_V5 + S_II + S_III + S_V1 + S_V2 + S_V3 + S_V5
0.121677	R_I + R_aVL + R_V4 + R_V5 + R_V6 + S_II + S_III + S_V1 + S_V2 + S_V3 + S_V4
0.12167	R_I + R_V4 + R_V5 + S_II + S_III + S_V1 + S_V2 + S_V3
0.121658	R_I + R_aVL + R_V4 + R_V5 + R_V6 + S_II + S_V2 + S_V3 + S_V5 + S_V6
0.121624	R_I + R_II + R_V4 + R_V5 + S_II + S_III + S_V2 + S_V4 + S_V5 + S_V6
0.121607	R_I + R_V4 + R_V5 + S_aVF + S_V1 + S_V2 + S_V5 + S_V6
0.121591	R_I + R_V4 + R_V6 + S_II + S_III + S_V1 + S_V2 + S_V3 + S_V5
0.121574	Q_aVR + R_aVL + R_V4 + R_V5 + R_V6 + S_II + S_III + S_V1 + S_V2 + S_V4 + S_V5
0.121568	R_I + R_V4 + R_V5 + S_II + S_III + S_aVF + S_V1 + S_V2 + S_V3
0.121561	R_I + R_V5 + R_V6 + S_II + S_III + S_V1 + S_V2 + S_V4 + S_V6
0.121557	R_aVL + R_V4 + R_V5 + R_V6 + S_III + S_aVF + S_V1 + S_V2 + S_V3 + S_V5 + S_V6
0.121545	R_I + R_V4 + S_II + S_V2 + S_V4
0.121534	R_I + R_aVL + R_V4 + R_V5 + S_II + S_V1 + S_V2 + S_V3 + S_V4
0.121533	R_V4 + R_V5 + S_II + S_III + S_V2 + S_V5 + S_V6
0.121529	R_I + R_aVL + R_V4 + R_V5 + R_V6 + S_II + S_III + S_aVF + S_V1 + S_V2 + S_V3 + S_V5
0.121528	R_I + R_II + R_V4 + R_V5 + S_II + S_III + S_aVF + S_V1 + S_V2 + S_V3 + S_V5 + S_V6
0.121527	Q_aVR + R_I + R_V4 + R_V5 + S_II + S_III + S_V2 + S_V3 + S_V6
0.121519	Q_aVR + R_I + R_aVL + R_V4 + R_V5 + R_V6 + S_II + S_V1 + S_V2 + S_V3 + S_V5 + S_V6
0.121518	R_I + R_V4 + R_V5 + R_V6 + S_II + S_III + S_V2 + S_V4 + S_V5 + S_V6
0.121517	R_I + R_V4 + R_V6 + S_II + S_aVF + S_V2 + S_V5
0.121512	R_I + R_aVL + R_V4 + R_V5 + S_aVF + S_V1 + S_V2 + S_V3 + S_V5
0.121487	R_I + R_aVL + R_V4 + R_V5 + R_V6 + S_II + S_aVF + S_V2 + S_V3 + S_V5 + S_V6
0.121481	R_aVL + R_V4 + R_V5 + S_III + S_aVF + S_V1 + S_V2 + S_V4 + S_V6
0.121477	Q_aVR + R_I + R_aVL + R_V4 + R_V5 + S_II + S_aVF + S_V1 + S_V2 + S_V4 + S_V5
0.12147	R_I + R_aVL + R_V4 + R_V5 + S_aVF + S_V2 + S_V3 + S_V5 + S_V6
0.121464	R_aVL + R_V4 + R_V6 + S_II + S_III + S_V1 + S_V2 + S_V3 + S_V6
0.12146	Q_aVR + R_I + R_V4 + R_V5 + R_V6 + S_II + S_III + S_V1 + S_V2 + S_V4 + S_V5
0.121452	R_I + R_aVL + R_V4 + R_V5 + R_V6 + S_II + S_V1 + S_V2 + S_V3 + S_V4 + S_V5 + S_V6
0.121446	Q_aVR + R_aVL + R_V4 + R_V5 + R_V6 + S_II + S_III + S_V1 + S_V2 + S_V3 + S_V4 + S_V6
0.12143	R_I + R_aVL + R_V4 + R_V6 + S_II + S_aVF + S_V1 + S_V2 + S_V4 + S_V6
0.121425	R_aVL + R_V4 + R_V5 + S_II + S_V1 + S_V2 + S_V4
0.121417	R_I + R_aVL + R_V4 + R_V5 + R_V6 + S_II + S_III + S_aVF + S_V1 + S_V2 + S_V3 + S_V4 + S_V6
0.121408	R_aVL + R_V4 + R_V5 + S_III + S_V2 + S_V3 + S_V6
0.121405	R_I + R_aVL + R_V4 + R_V5 + S_V2 + S_V4 + S_V5
0.121403	R_I + R_V4 + R_V6 + S_II + S_III + S_V2 + S_V3
0.121401	R_I + R_aVL + R_V4 + R_V5 + S_II + S_III + S_V2 + S_V3 + S_V5
0.121396	R_aVL + R_V4 + R_V5 + R_V6 + S_II + S_V1 + S_V2 + S_V3 + S_V5 + S_V6
0.121383	R_aVL + R_V4 + R_V5 + S_II + S_III + S_aVF + S_V1 + S_V2 + S_V3 + S_V6
0.121381	R_I + R_II + R_aVL + R_V4 + R_V5 + S_II + S_III + S_V2 + S_V3 + S_V5 + S_V6
0.121379	Q_aVR + R_I + R_aVL + R_V4 + R_V5 + S_II + S_aVF + S_V1 + S_V2 + S_V4 + S_V6
0.121378	Q_aVR + R_I + R_aVL + R_V4 + R_V5 + R_V6 + S_II + S_III + S_V1 + S_V2 + S_V3 + S_V4 + S_V6
0.121363	Q_aVR + R_I + R_aVL + R_V4 + R_V5 + R_V6 + S_II + S_aVF + S_V1 + S_V2 + S_V4 + S_V5 + S_V6
0.121355	R_aVL + R_V5 + S_II + S_aVF + S_V2
0.121355	R_V4 + R_V5 + R_V6 + S_II + S_III + S_aVF + S_V1 + S_V2 + S_V4 + S_V5
0.121352	Q_aVR + R_I + R_V4 + R_V5 + R_V6 + S_II + S_III + S_aVF + S_V1 + S_V2 + S_V4 + S_V5 + S_V6
0.12135	R_V4 + R_V5 + S_II + S_III + S_aVF + S_V1 + S_V2 + S_V5
0.121347	R_I + R_V5 + S_II + S_V2
0.121345	R_I + R_V5 + S_II + S_III + S_V1 + S_V2 + S_V4
0.12134	R_I + R_V5 + S_aVF + S_V2 + S_V5 + S_V6
0.121333	R_I + R_V4 + R_V5 + S_II + S_III + S_V2 + S_V3 + S_V4
0.121329	R_I + R_V4 + R_V5 + S_II + S_aVF + S_V2 + S_V4
0.121321	R_I + R_II + R_V4 + R_V5 + S_II + S_III + S_V1 + S_V2 + S_V4 + S_V5
0.121321	R_I + R_V4 + R_V5 + S_III + S_V1 + S_V2 + S_V3 + S_V4 + S_V6
0.121307	R_V4 + R_V6 + S_II + S_III + S_V1 + S_V2 + S_V4 + S_V5
0.121306	R_aVL + R_V4 + R_V5 + S_II + S_III + S_aVF + S_V1 + S_V2 + S_V4 + S_V6
0.121301	Q_aVR + R_aVL + R_V4 + R_V5 + S_II + S_aVF + S_V1 + S_V2 + S_V3 + S_V5 + S_V6
0.121299	R_aVL + R_V4 + R_V5 + R_V6 + S_II + S_III + S_V2 + S_V3 + S_V5 + S_V6
0.121273	R_I + R_aVL + R_V4 + R_V6 + S_II + S_V2 + S_V4
0.121264	R_aVL + R_V4 + R_V5 + S_II + S_V1 + S_V2 + S_V5
0.121257	R_I + R_aVL + R_V4 + R_V5 + S_III + S_V1 + S_V2 + S_V3 + S_V5
0.121255	R_I + R_aVL + R_V4 + R_V5 + S_aVF + S_V1 + S_V2 + S_V3 + S_V6
0.121252	R_I + R_aVL + R_V4 + R_V5 + S_II + S_V1 + S_V2 + S_V3 + S_V4 + S_V5 + S_V6
0.121241	R_V4 + R_V6 + S_II + S_III + S_V2 + S_V5 + S_V6
0.121232	R_aVL + R_V4 + R_V5 + R_V6 + S_III + S_aVF + S_V1 + S_V2 + S_V4 + S_V5 + S_V6
0.121224	R_I + R_V5 + S_II + S_III + S_V1 + S_V2 + S_V4 + S_V6
0.121218	R_I + R_aVL + R_V4 + R_V6 + S_II + S_V1 + S_V2 + S_V3 + S_V5 + S_V6
0.121208	R_V4 + R_V5 + S_III + S_aVF + S_V1 + S_V2 + S_V4 + S_V5 + S_V6
0.121208	R_I + R_II + R_aVL + R_V4 + R_V5 + S_II + S_V2 + S_V4 + S_V5 + S_V6
0.121194	R_I + R_aVL + R_V4 + R_V5 + R_V6 + S_II + S_III + S_aVF + S_V1 + S_V2 + S_V3 + S_V6
0.121192	R_V4 + R_V5 + S_III + S_V1 + S_V2 + S_V4 + S_V5
0.12119	R_I + R_V4 + R_V5 + R_V6 + S_III + S_V1 + S_V2 + S_V3 + S_V5 + S_V6
0.12119	R_I + R_II + R_V4 + R_V5 + S_II + S_III + S_aVF + S_V1 + S_V2 + S_V4 + S_V5
0.121186	Q_aVR + R_I + R_V4 + R_V5 + S_II + S_aVF + S_V1 + S_V2 + S_V5 + S_V6
0.121182	Q_aVR + R_aVL + R_V4 + R_V5 + R_V6 + S_II + S_III + S_V1 + S_V2 + S_V4 + S_V6
0.121182	R_I + R_II + R_V4 + R_V5 + S_II + S_III + S_V2 + S_V3 + S_V5 + S_V6
0.121177	Q_aVR + R_I + R_V4 + R_V5 + S_III + S_V1 + S_V2 + S_V4 + S_V5
0.121176	R_I + R_aVL + R_V4 + R_V5 + S_aVF + S_V2 + S_V3 + S_V6
0.121176	R_I + R_aVL + R_V4 + R_V5 + S_II + S_V1 + S_V2 + S_V3 + S_V4 + S_V5
0.121174	R_V4 + R_V5 + S_II + S_aVF + S_V1 + S_V2 + S_V5 + S_V6
0.121172	R_I + R_aVL + R_V4 + R_V5 + R_V6 + S_II + S_aVF + S_V1 + S_V2 + S_V3 + S_V4 + S_V5 + S_V6
0.121157	R_aVL + R_V4 + R_V6 + S_II + S_III + S_V1 + S_V2 + S_V5
0.12115	R_V5 + R_V6 + S_II + S_III + S_V1 + S_V2 + S_V5 + S_V6
0.121146	R_aVL + R_V4 + R_V5 + R_V6 + S_II + S_III + S_aVF + S_V1 + S_V2 + S_V3 + S_V4 + S_V6
0.121145	R_I + R_V4 + R_V5 + S_II + S_III + S_V1 + S_V2 + S_V3 + S_V4 + S_V5
0.121129	Q_aVR + R_I + R_aVL + R_V4 + R_V5 + S_II + S_aVF + S_V1 + S_V2 + S_V3 + S_V5
0.121113	R_I + R_V4 + R_V5 + R_V6 + S_II + S_III + S_V1 + S_V2 + S_V3 + S_V4 + S_V5
0.121109	R_I + R_aVL + R_V4 + R_V5 + R_V6 + S_aVF + S_V1 + S_V2 + S_V3 + S_V5 + S_V6
0.121106	Q_aVR + R_I + R_aVL + R_V4 + R_V5 + S_II + S_V1 + S_V2 + S_V3 + S_V6
0.121106	Q_aVR + R_aVL + R_V4 + R_V5 + R_V6 + S_II + S_III + S_V1 + S_V2 + S_V3 + S_V5
0.121106	R_I + R_aVL + R_V4 + R_V5 + R_V6 + S_II + S_V1 + S_V2 + S_V4 + S_V6
0.121101	R_I + R_aVL + R_V4 + R_V5 + S_II + S_V2 + S_V3 + S_V4
0.121091	Q_aVR + R_I + R_V4 + R_V5 + S_II + S_V1 + S_V2 + S_V4 + S_V6
0.121072	R_V4 + R_V5 + S_II + S_III + S_V2 + S_V3 + S_V6
0.121071	R_V4 + R_V5 + S_III + S_aVF + S_V1 + S_V2 + S_V4 + S_V5
0.121062	R_I + R_aVL + R_V4 + R_V5 + S_III + S_V1 + S_V2 + S_V3 + S_V6
0.121059	R_aVL + R_V4 + R_V6 + S_II + S_V1 + S_V2 + S_V4 + S_V5 + S_V6
0.121056	R_I + R_V4 + R_V5 + S_III + S_aVF + S_V2 + S_V3 + S_V6
0.12105	R_I + R_V5 + S_II + S_aVF + S_V1 + S_V2 + S_V4
0.121048	R_I + R_aVL + R_V4 + R_V5 + R_V6 + S_II + S_aVF + S_V1 + S_V2 + S_V5 + S_V6
0.121042	R_I + R_V5 + S_III + S_V2 + S_V5
0.121039	R_V4 + R_V5 + S_II + S_III + S_aVF + S_V1 + S_V2 + S_V3 + S_V5 + S_V6
0.121039	R_I + R_V4 + R_V6 + S_II + S_aVF + S_V1 + S_V2 + S_V4 + S_V5 + S_V6
0.121026	R_I + R_II + R_aVL + R_V4 + R_V5 + S_II + S_III + S_V1 + S_V2 + S_V4 + S_V6
0.121024	R_aVL + R_V4 + R_V6 + S_II + S_V1 + S_V2 + S_V5
0.121018	R_I + R_V4 + R_V5 + S_III + S_aVF + S_V2 + S_V4 + S_V6
0.121017	Q_aVR + R_I + R_V4 + R_V5 + S_aVF + S_V1 + S_V2 + S_V4 + S_V5 + S_V6
0.121007	Q_aVR + R_I + R_V4 + R_V5 + R_V6 + S_II + S_III + S_aVF + S_V1 + S_V2 + S_V3 + S_V4 + S_V6
0.121002	R_I + R_aVL + R_V4 + R_V5 + S_II + S_aVF + S_V1 + S_V2 + S_V3
0.120987	Q_aVR + R_V4 + R_V5 + R_V6 + S_II + S_III + S_V1 + S_V2 + S_V4 + S_V5 + S_V6
0.120983	R_I + R_II + R_aVL + R_V4 + R_V5 + S_II + S_aVF + S_V1 + S_V2 + S_V4 + S_V5
0.120981	Q_aVR + R_I + R_V4 + R_V5 + S_II + S_aVF + S_V1 + S_V2 + S_V3 + S_V5
0.120974	R_aVL + R_V4 + R_V5 + S_II + S_III + S_V1 + S_V2 + S_V3 + S_V4
0.120971	Q_aVR + R_aVL + R_V4 + R_V5 + R_V6 + S_II + S_aVF + S_V1 + S_V2 + S_V3 + S_V5 + S_V6
0.120966	R_I + R_V4 + R_V5 + S_II + S_III + S_aVF + S_V1 + S_V2 + S_V3 + S_V4
0.12096	Q_aVR + R_aVL + R_V4 + R_V5 + R_V6 + S_II + S_aVF + S_V1 + S_V2 + S_V4 + S_V5 + S_V6
0.120959	R_II + R_aVL + R_V4 + R_V5 + S_III + S_V1 + S_V2 + S_V4 + S_V5 + S_V6
0.120954	Q_aVR + R_aVL + R_V4 + R_V5 + S_II + S_aVF + S_V1 + S_V2 + S_V4 + S_V5 + S_V6
0.120947	R_I + R_V4 + R_V6 + S_III + S_V2 + S_V4 + S_V6
0.120944	R_I + R_aVL + R_V5 + S_II + S_V1 + S_V2 + S_V4 + S_V6
0.120943	R_aVL + R_V4 + R_V5 + R_V6 + S_II + S_aVF + S_V1 + S_V2 + S_V5 + S_V6
0.120937	Q_aVR + R_I + R_aVL + R_V4 + R_V5 + S_II + S_V2 + S_V3 + S_V5 + S_V6
0.120933	Q_aVR + R_I + R_aVL + R_V4 + R_V5 + S_V1 + S_V2 + S_V4 + S_V5 + S_V6
0.120931	R_I + R_II + R_aVL + R_V4 + R_V5 + S_II + S_III + S_V1 + S_V2 + S_V3 + S_V4 + S_V6
0.120923	R_I + R_V4 + R_V6 + S_III + S_V1 + S_V2 + S_V4 + S_V6
0.120922	R_V4 + R_V5 + S_II + S_III + S_aVF + S_V1 + S_V2 + S_V4 + S_V5 + S_V6
0.120916	R_I + R_aVL + R_V4 + R_V6 + S_II + S_V2 + S_V5 + S_V6
0.120909	R_I + R_V5 + S_aVF + S_V1 + S_V2 + S_V5 + S_V6
0.120908	R_I + R_aVL + R_V5 + S_II + S_V1 + S_V2 + S_V5
0.120896	R_I + R_aVL + R_V4 + R_V5 + R_V6 + S_II + S_III + S_aVF + S_V1 + S_V2 + S_V4 + S_V5
0.120887	R_aVL + R_V4 + R_V6 + S_II + S_aVF + S_V2 + S_V4
0.120885	R_I + R_aVL + R_V4 + R_V5 + R_V6 + S_II + S_III + S_aVF + S_V1 + S_V2 + S_V4 + S_V5 + S_V6
0.120883	Q_aVR + R_aVL + R_V4 + R_V5 + S_II + S_aVF + S_V1 + S_V2 + S_V3 + S_V6
0.12088	R_aVL + R_V4 + R_V5 + S_II + S_V2 + S_V3 + S_V5
0.120875	R_V4 + R_V5 + S_II + S_aVF + S_V1 + S_V2 + S_V4 + S_V5 + S_V6
0.120872	R_I + R_aVL + R_V4 + R_V5 + S_V1 + S_V2 + S_V5 + S_V6
0.120872	R_aVL + R_V4 + R_V5 + R_V6 + S_II + S_III + S_aVF + S_V1 + S_V2 + S_V5 + S_V6
0.120869	R_I + R_V4 + R_V6 + S_II + S_aVF + S_V1 + S_V2 + S_V5
0.120869	R_I + R_V4 + R_V5 + R_V6 + S_II + S_III + S_aVF + S_V1 + S_V2 + S_V3 + S_V4
0.120856	R_I + R_aVL + R_V4 + R_V5 + R_V6 + S_II + S_III + S_V1 + S_V2 + S_V5 + S_V6
0.120855	Q_aVR + R_I + R_V4 + R_V5 + S_II + S_III + S_V2 + S_V3 + S_V5
0.120849	Q_aVR + R_I + R_V4 + R_V5 + S_II + S_III + S_V1 + S_V2 + S_V4
0.120842	R_I + R_V4 + R_V6 + S_II + S_V1 + S_V2 + S_V4 + S_V5
0.12084	R_aVL + R_V4 + R_V5 + S_II + S_aVF + S_V2 + S_V4
0.120838	Q_aVR + R_I + R_aVL + R_V4 + R_V5 + S_II + S_aVF + S_V1 + S_V2 + S_V4 + S_V5 + S_V6
0.120834	R_II + R_aVL + R_V4 + R_V5 + S_II + S_aVF + S_V1 + S_V2 + S_V4 + S_V5 + S_V6
0.120823	R_I + R_V4 + R_V6 + S_II + S_III + S_V2 + S_V3 + S_V5
0.120814	Q_aVR + R_I + R_aVL + R_V4 + R_V5 + R_V6 + S_II + S_III + S_V1 + S_V2 + S_V4 + S_V5 + S_V6
0.1208	Q_aVR + R_I + R_V4 + R_V5 + S_II + S_III + S_aVF + S_V1 + S_V2 + S_V4 + S_V6
0.120799	R_I + R_aVL + R_V4 + R_V5 + R_V6 + S_III + S_aVF + S_V1 + S_V2 + S_V3 + S_V5 + S_V6
0.120795	Q_aVR + R_I + R_aVL + R_V4 + R_V5 + S_II + S_aVF + S_V1 + S_V2 + S_V3 + S_V6
0.120789	R_I + R_aVL + R_V4 + R_V5 + S_II + S_aVF + S_V2 + S_V3
0.120788	R_I + R_V4 + R_V6 + S_II + S_aVF + S_V1 + S_V2 + S_V4
0.120762	Q_aVR + R_I + R_V4 + R_V5 + S_II + S_III + S_aVF + S_V1 + S_V2 + S_V3 + S_V6
0.120762	R_V4 + R_V5 + S_II + S_III + S_aVF + S_V1 + S_V2 + S_V3 + S_V5
0.12076	R_I + R_aVL + R_V4 + R_V5 + R_V6 + S_II + S_aVF + S_V1 + S_V2 + S_V3 + S_V4 + S_V5
0.120749	R_I + R_V4 + R_V5 + S_aVF + S_V2 + S_V4 + S_V6
0.120747	R_I + R_II + R_aVL + R_V4 + R_V5 + S_III + S_V1 + S_V2 + S_V4 + S_V5 + S_V6
0.120746	R_I + R_aVL + R_V4 + R_V5 + S_II + S_III + S_V1 + S_V2 + S_V3
0.120733	R_V4 + R_V6 + S_II + S_III + S_V1 + S_V2 + S_V3 + S_V6
0.120731	Q_aVR + R_I + R_V4 + R_V5 + R_V6 + S_II + S_aVF + S_V1 + S_V2 + S_V4 + S_V5 + S_V6
0.120726	R_V4 + R_V5 + S_II + S_aVF + S_V1 + S_V2 + S_V4 + S_V6
0.120725	Q_aVR + R_I + R_aVL + R_V4 + R_V5 + R_V6 + S_II + S_aVF + S_V1 + S_V2 + S_V3 + S_V4 + S_V6
0.120722	R_I + R_V4 + R_V5 + R_V6 + S_II + S_V1 + S_V2 + S_V4 + S_V5 + S_V6
0.120719	R_I + R_V4 + R_V5 + S_II + S_III + S_aVF + S_V2 + S_V4 + S_V6
0.120709	R_V4 + R_V5 + R_V6 + S_II + S_III + S_V1 + S_V2 + S_V4 + S_V5
0.120702	R_I + R_aVL + R_V4 + R_V5 + R_V6 + S_II + S_V2 + S_V4 + S_V5 + S_V6
0.1207	R_aVL + R_V4 + R_V5 + S_II + S_III + S_V2 + S_V3
0.120699	R_I + R_aVL + R_V4 + R_V5 + R_V6 + S_II + S_III + S_aVF + S_V1 + S_V2 + S_V4 + S_V6
0.120697	R_I + R_aVL + R_V4 + R_V6 + S_II + S_V1 + S_V2 + S_V3 + S_V6
0.120688	R_aVL + R_V4 + R_V5 + S_II + S_aVF + S_V2 + S_V5 + S_V6
0.120678	R_aVL + R_V4 + R_V5 + S_aVF + S_V2 + S_V4 + S_V6
0.120677	R_aVL + R_V5 + S_II + S_aVF + S_V1 + S_V2 + S_V5
0.120673	R_I + R_aVL + R_V4 + R_V5 + R_V6 + S_II + S_III + S_V2 + S_V3 + S_V4 + S_V6
0.120669	R_aVL + R_V4 + R_V5 + R_V6 + S_II + S_III + S_V1 + S_V2 + S_V3 + S_V4
0.120661	R_aVL + R_V4 + R_V6 + S_II + S_aVF + S_V1 + S_V2 + S_V3 + S_V6
0.120654	Q_aVR + R_I + R_V4 + R_V5 + R_V6 + S_II + S_III + S_aVF + S_V1 + S_V2 + S_V4 + S_V5
0.120652	R_I + R_aVL + R_V4 + R_V5 + S_aVF + S_V2 + S_V4 + S_V5
0.120648	Q_aVR + R_V4 + R_V5 + S_II + S_III + S_V1 + S_V2 + S_V3 + S_V6
0.120647	Q_aVR + R_aVL + R_V4 + R_V5 + S_II + S_aVF + S_V1 + S_V2 + S_V5 + S_V6
0.120643	Q_aVR + R_I + R_V4 + R_V5 + S_II + S_III + S_V2 + S_V4 + S_V6
0.120637	R_I + R_V4 + R_V6 + S_II + S_aVF + S_V1 + S_V2 + S_V3 + S_V6
0.120623	R_I + R_V4 + R_V5 + R_V6 + S_II + S_aVF + S_V1 + S_V2 + S_V4 + S_V5
0.120619	Q_aVR + R_I + R_V4 + R_V5 + S_II + S_III + S_V1 + S_V2 + S_V3 + S_V4
0.120611	R_I + R_aVL + R_V4 + R_V5 + S_III + S_V1 + S_V2 + S_V3 + S_V4 + S_V6
0.120611	R_V4 + R_V5 + S_III + S_V1 + S_V2 + S_V3 + S_V5 + S_V6
0.120608	Q_aVR + R_I + R_V4 + R_V5 + S_II + S_III + S_aVF + S_V1 + S_V2 + S_V3 + S_V5
0.120605	Q_aVR + R_aVL + R_V4 + R_V5 + S_II + S_III + S_V1 + S_V2 + S_V4 + S_V5 + S_V6
0.120596	R_I + R_V4 + R_V5 + R_V6 + S_III + S_aVF + S_V1 + S_V2 + S_V4 + S_V5
0.120592	R_I + R_aVL + R_V4 + R_V5 + R_V6 + S_II + S_III + S_V2 + S_V3 + S_V5
0.120571	Q_aVR + R_I + R_V4 + R_V5 + S_III + S_V1 + S_V2 + S_V4 + S_V6
0.120556	Q_aVR + R_I + R_V4 + R_V5 + S_II + S_III + S_V2 + S_V3 + S_V5 + S_V6
0.120551	R_V4 + R_V6 + S_II + S_III + S_V2 + S_V3 + S_V6
0.12055	Q_aVR + R_I + R_V4 + R_V5 + R_V6 + S_II + S_III + S_aVF + S_V1 + S_V2 + S_V3 + S_V5
0.120548	Q_aVR + R_I + R_V4 + R_V5 + S_II + S_III + S_aVF + S_V1 + S_V2 + S_V3 + S_V5 + S_V6
0.120542	R_I + R_V4 + R_V5 + R_V6 + S_II + S_III + S_aVF + S_V2 + S_V3 + S_V5 + S_V6
0.120538	R_I + R_V4 + R_V5 + R_V6 + S_II + S_III + S_aVF + S_V1 + S_V2 + S_V3 + S_V4 + S_V5
0.120537	R_I + R_V4 + R_V5 + S_II + S_III + S_aVF + S_V2 + S_V3 + S_V5
0.120524	Q_aVR + R_aVL + R_V4 + R_V5 + R_V6 + S_II + S_V1 + S_V2 + S_V4 + S_V5 + S_V6
0.12051	Q_aVR + R_aVL + R_V4 + R_V5 + R_V6 + S_II + S_III + S_V1 + S_V2 + S_V3 + S_V6
0.120504	R_I + R_aVL + R_V4 + R_V5 + S_aVF + S_V1 + S_V2 + S_V3 + S_V4 + S_V6
0.120503	Q_aVR + R_I + R_V4 + R_V5 + R_V6 + S_II + S_III + S_V1 + S_V2 + S_V3 + S_V4 + S_V5 + S_V6
0.120502	Q_aVR + R_I + R_V4 + R_V5 + S_II + S_aVF + S_V1 + S_V2 + S_V3 + S_V6
0.120484	R_aVL + R_V4 + R_V5 + R_V6 + S_II + S_III + S_V2 + S_V3 + S_V6
0.120481	R_I + R_V5 + S_II + S_aVF + S_V2 + S_V5 + S_V6
0.120481	R_I + R_V4 + R_V6 + S_II + S_III + S_aVF + S_V1 + S_V2 + S_V4 + S_V6
0.120477	R_I + R_V4 + R_V5 + R_V6 + S_II + S_III + S_V2 + S_V3 + S_V4 + S_V6
0.120471	R_aVL + R_V4 + R_V5 + S_V1 + S_V2 + S_V4 + S_V6
0.12047	R_aVL + R_V4 + R_V5 + S_II + S_III + S_V2 + S_V4 + S_V5
0.120467	R_I + R_V4 + R_V5 + S_II + S_III + S_V1 + S_V2 + S_V3 + S_V4 + S_V5 + S_V6
0.120465	R_aVL + R_V4 + R_V5 + R_V6 + S_II + S_III + S_V1 + S_V2 + S_V3 + S_V4 + S_V5 + S_V6
0.120453	R_aVL + R_V4 + R_V5 + R_V6 + S_III + S_V1 + S_V2 + S_V4 + S_V5
0.120451	R_aVL + R_V4 + R_V5 + S_II + S_III + S_aVF + S_V1 + S_V2 + S_V4
0.12045	R_I + R_V4 + R_V5 + R_V6 + S_II + S_III + S_V2 + S_V4 + S_V5
0.120449	Q_aVR + R_aVL + R_V4 + R_V5 + S_II + S_aVF + S_V1 + S_V2 + S_V3 + S_V5
0.120445	R_I + R_aVL + R_V4 + R_V5 + S_aVF + S_V2 + S_V3 + S_V5
0.120442	R_II + R_aVL + R_V4 + R_V5 + S_II + S_III + S_V1 + S_V2 + S_V5 + S_V6
0.12044	R_aVL + R_V4 + R_V5 + S_V1 + S_V2 + S_V5 + S_V6
0.120437	R_aVL + R_V4 + R_V5 + R_V6 + S_II + S_III + S_V1 + S_V2 + S_V4
0.120436	R_I + R_II + R_aVL + R_V4 + R_V5 + S_II + S_V1 + S_V2 + S_V3 + S_V5 + S_V6
0.120428	R_V4 + R_V5 + R_V6 + S_II + S_III + S_V1 + S_V2 + S_V4 + S_V6
0.120421	R_I + R_aVL + R_V4 + R_V5 + R_V6 + S_III + S_V1 + S_V2 + S_V3 + S_V4 + S_V6
0.120421	R_I + R_V4 + R_V5 + S_aVF + S_V2 + S_V4 + S_V5 + S_V6
0.120417	Q_aVR + R_I + R_V4 + R_V5 + R_V6 + S_II + S_III + S_V1 + S_V2 + S_V3 + S_V5
0.120414	Q_aVR + R_V4 + R_V5 + R_V6 + S_II + S_III + S_V1 + S_V2 + S_V3 + S_V5 + S_V6
0.120409	R_V5 + S_II + S_aVF + S_V1 + S_V2 + S_V6
0.120404	R_I + R_V4 + R_V5 + S_III + S_aVF + S_V1 + S_V2 + S_V4
0.120401	Q_aVR + R_I + R_V4 + R_V5 + S_II + S_III + S_aVF + S_V1 + S_V2 + S_V4 + S_V5
0.120398	Q_aVR + R_I + R_II + R_V4 + R_V5 + S_II + S_III + S_V1 + S_V2 + S_V4 + S_V5 + S_V6
0.120394	R_aVL + R_V5 + S_II + S_aVF + S_V2 + S_V6
0.120391	R_I + R_V4 + R_V5 + S_II + S_V1 + S_V2 + S_V3 + S_V5
0.120391	R_I + R_II + R_V4 + R_V5 + S_II + S_III + S_aVF + S_V1 + S_V2 + S_V4 + S_V6
0.12039	Q_aVR + R_I + R_V4 + R_V5 + R_V6 + S_II + S_III + S_V1 + S_V2 + S_V4 + S_V6
0.120388	R_V4 + R_V5 + R_V6 + S_II + S_III + S_aVF + S_V1 + S_V2 + S_V5 + S_V6
0.120385	R_I + R_V4 + R_V5 + R_V6 + S_II + S_III + S_aVF + S_V1 + S_V2 + S_V3 + S_V4 + S_V5 + S_V6
0.120384	R_aVL + R_V4 + R_V5 + R_V6 + S_II + S_III + S_V1 + S_V2 + S_V3 + S_V4 + S_V5
0.120376	R_aVL + R_V4 + R_V5 + S_III + S_V1 + S_V2 + S_V4
0.120374	R_V5 + S_III + S_V1 + S_V2 + S_V5 + S_V6
0.12037	R_aVL + R_V4 + R_V5 + S_II + S_V1 + S_V2 + S_V3 + S_V4 + S_V6
0.120359	R_I + R_V4 + R_V5 + R_V6 + S_II + S_III + S_V2 + S_V3 + S_V5
0.120345	Q_aVR + R_V4 + R_V5 + S_III + S_V1 + S_V2 + S_V4 + S_V5 + S_V6
0.120335	R_aVL + R_V4 + R_V5 + S_V1 + S_V2 + S_V4 + S_V5
0.120334	R_I + R_V4 + R_V5 + S_II + S_V2 + S_V3 + S_V6
0.120327	R_I + R_V4 + R_V5 + R_V6 + S_II + S_III + S_V2 + S_V4 + S_V6
0.12032	R_I + R_II + R_aVL + R_V4 + R_V5 + S_II + S_V2 + S_V3 + S_V5 + S_V6
0.120319	R_I + R_aVL + R_V4 + R_V5 + R_V6 + S_II + S_III + S_V2 + S_V3 + S_V6
0.120303	R_I + R_II + R_aVL + R_V4 + R_V5 + S_II + S_III + S_V1 + S_V2 + S_V3 + S_V5
0.120296	R_aVL + R_V4 + R_V5 + S_V1 + S_V2 + S_V3 + S_V5 + S_V6
0.120294	Q_aVR + R_V4 + R_V5 + S_II + S_III + S_V1 + S_V2 + S_V3 + S_V5
0.120288	R_aVL + R_V4 + R_V5 + R_V6 + S_II + S_aVF + S_V1 + S_V2 + S_V3 + S_V5
0.120283	R_V4 + R_V6 + S_III + S_V1 + S_V2 + S_V5 + S_V6
0.12028	Q_aVR + R_aVL + R_V4 + R_V5 + S_III + S_V1 + S_V2 + S_V3 + S_V5 + S_V6
0.120274	R_V4 + R_V6 + S_II + S_aVF + S_V1 + S_V2 + S_V5 + S_V6
0.120263	R_I + R_aVL + R_V4 + R_V5 + S_II + S_aVF + S_V2 + S_V5 + S_V6
0.120242	R_I + R_aVL + R_V4 + R_V5 + S_II + S_III + S_V2 + S_V4 + S_V6
0.120233	R_I + R_aVL + R_V4 + R_V5 + R_V6 + S_II + S_V1 + S_V2 + S_V3 + S_V5
0.120226	R_I + R_V4 + R_V5 + S_III + S_aVF + S_V1 + S_V2 + S_V3 + S_V4 + S_V6
0.120222	R_I + R_V4 + R_V6 + S_III + S_V1 + S_V2 + S_V5 + S_V6
0.120222	R_aVL + R_V4 + R_V5 + S_III + S_aVF + S_V1 + S_V2 + S_V3 + S_V6
0.120221	R_I + R_II + R_V4 + R_V5 + S_III + S_aVF + S_V1 + S_V2 + S_V4 + S_V5 + S_V6
0.120206	R_aVL + R_V4 + R_V5 + R_V6 + S_III + S_aVF + S_V1 + S_V2 + S_V4 + S_V6
0.120197	R_I + R_II + R_aVL + R_V4 + R_V5 + S_II + S_aVF + S_V2 + S_V3 + S_V5 + S_V6
0.120196	R_V4 + R_V6 + S_II + S_III + S_aVF + S_V1 + S_V2 + S_V4 + S_V6
0.120193	R_aVL + R_V4 + R_V5 + R_V6 + S_aVF + S_V1 + S_V2 + S_V4 + S_V5 + S_V6
0.120187	Q_aVR + R_I + R_aVL + R_V4 + R_V5 + S_II + S_III + S_V1 + S_V2 + S_V3 + S_V5 + S_V6
0.120186	R_aVL + R_V5 + S_V2 + S_V5 + S_V6
0.12018	R_aVL + R_V4 + R_V6 + S_II + S_V1 + S_V2 + S_V4
0.120176	Q_aVR + R_aVL + R_V4 + R_V5 + S_II + S_V1 + S_V2 + S_V3 + S_V5
0.120166	R_I + R_V4 + R_V6 + S_II + S_III + S_V2 + S_V4 + S_V5
0.120165	R_I + R_II + R_V5 + S_II + S_III + S_V2 + S_V5 + S_V6
0.120159	R_I + R_aVL + R_V4 + R_V5 + R_V6 + S_II + S_III + S_aVF + S_V1 + S_V2 + S_V3 + S_V4
0.120158	R_I + R_aVL + R_V4 + R_V5 + R_V6 + S_II + S_aVF + S_V1 + S_V2 + S_V3 + S_V4
0.120158	R_aVL + R_V4 + R_V5 + R_V6 + S_III + S_aVF + S_V1 + S_V2 + S_V4 + S_V5
0.120151	R_I + R_V4 + R_V5 + S_II + S_III + S_aVF + S_V2 + S_V4
0.12015	R_I + R_aVL + R_V4 + R_V6 + S_II + S_aVF + S_V1 + S_V2 + S_V3 + S_V6
0.120137	R_I + R_aVL + R_V4 + R_V5 + S_II + S_III + S_V2 + S_V3 + S_V5 + S_V6
0.120134	Q_aVR + R_I + R_V4 + R_V5 + R_V6 + S_II + S_aVF + S_V1 + S_V2 + S_V3 + S_V5 + S_V6
0.12013	R_V4 + R_V5 + S_II + S_III + S_V2 + S_V4 + S_V5
0.120118	R_I + R_V4 + S_II + S_V1 + S_V2 + S_V4 + S_V6
0.120105	R_aVL + R_V4 + R_V5 + S_II + S_V2 + S_V4
0.120098	R_aVL + R_V4 + R_V5 + R_V6 + S_II + S_III + S_V2 + S_V3 + S_V5
0.120094	R_I + R_aVL + R_V4 + R_V6 + S_II + S_V2 + S_V4 + S_V5
0.120092	R_aVL + R_V5 + R_V6 + S_II + S_V1 + S_V2 + S_V5 + S_V6
0.120086	R_I + R_aVL + R_V4 + R_V6 + S_II + S_V2 + S_V3 + S_V5
0.120082	R_aVL + R_V4 + R_V5 + R_V6 + S_II + S_aVF + S_V1 + S_V2 + S_V3 + S_V4 + S_V6
0.120079	Q_aVR + R_V4 + R_V5 + S_II + S_III + S_aVF + S_V1 + S_V2 + S_V4 + S_V6
0.120075	R_I + R_V4 + R_V6 + S_II + S_aVF + S_V1 + S_V2 + S_V3 + S_V5 + S_V6
0.120069	Q_aVR + R_aVL + R_V4 + R_V5 + S_V1 + S_V2 + S_V4 + S_V5 + S_V6
0.120067	Q_aVR + R_aVL + R_V4 + R_V5 + R_V6 + S_II + S_III + S_aVF + S_V1 + S_V2 + S_V3 + S_V5 + S_V6
0.120066	Q_aVR + R_I + R_V4 + R_V5 + R_V6 + S_II + S_III + S_aVF + S_V1 + S_V2 + S_V4 + S_V6
0.120062	R_I + R_aVL + R_V4 + R_V5 + S_II + S_V2 + S_V3
0.120061	Q_aVR + R_I + R_aVL + R_V4 + R_V5 + R_V6 + S_II + S_III + S_V1 + S_V2 + S_V3 + S_V5
0.120061	R_aVL + R_V4 + R_V6 + S_II + S_aVF + S_V1 + S_V2 + S_V4 + S_V5
0.120057	R_I + R_V5 + R_V6 + S_II + S_aVF + S_V1 + S_V2 + S_V5 + S_V6
0.120054	Q_aVR + R_I + R_aVL + R_V4 + R_V5 + S_II + S_V2 + S_V3 + S_V5
0.120051	R_aVL + R_V4 + R_V5 + S_II + S_III + S_aVF + S_V1 + S_V2 + S_V3 + S_V5
0.120042	R_aVL + R_V4 + R_V5 + S_II + S_III + S_V2 + S_V3 + S_V5 + S_V6
0.12004	R_aVL + R_V4 + R_V5 + R_V6 + S_II + S_III + S_V2 + S_V4 + S_V6
0.120034	Q_aVR + R_V4 + R_V5 + R_V6 + S_II + S_III + S_aVF + S_V1 + S_V2 + S_V3 + S_V5 + S_V6
0.120028	Q_aVR + R_I + R_aVL + R_V4 + R_V5 + S_II + S_aVF + S_V1 + S_V2 + S_V3 + S_V4 + S_V6
0.120026	Q_aVR + R_I + R_aVL + R_V4 + R_V5 + S_II + S_V1 + S_V2 + S_V5 + S_V6
0.120018	R_II + R_aVL + R_V4 + R_V5 + S_II + S_III + S_V2 + S_V3 + S_V5 + S_V6
0.120012	R_I + R_V4 + R_V5 + S_II + S_V2 + S_V3 + S_V5
0.120009	R_aVL + R_V4 + R_V6 + S_II + S_aVF + S_V2 + S_V5
0.120009	R_aVL + R_V4 + R_V5 + S_II + S_aVF + S_V1 + S_V2 + S_V3 + S_V4 + S_V6
0.120002	R_aVL + R_V4 + R_V5 + S_II + S_III + S_V1 + S_V2 + S_V6
0.120001	R_aVL + R_V4 + R_V5 + S_III + S_aVF + S_V1 + S_V2 + S_V4 + S_V5
0.120001	Q_aVR + R_I + R_aVL + R_V4 + R_V5 + R_V6 + S_II + S_V1 + S_V2 + S_V3 + S_V4 + S_V6
0.12	R_I + R_II + R_V5 + S_II + S_III + S_V2 + S_V5
0.119989	R_I + R_V4 + R_V5 + R_V6 + S_II + S_III + S_aVF + S_V1 + S_V2 + S_V4
0.119988	R_V4 + R_V6 + S_II + S_III + S_aVF + S_V1 + S_V2 + S_V5
0.119985	R_aVL + R_V4 + R_V5 + R_V6 + S_III + S_V1 + S_V2 + S_V4 + S_V6
0.119972	Q_aVR + R_aVL + R_V4 + R_V5 + S_III + S_V1 + S_V2 + S_V4 + S_V5 + S_V6
0.119971	R_V4 + R_V5 + S_III + S_aVF + S_V1 + S_V2 + S_V3 + S_V5 + S_V6
0.119959	R_aVL + R_V4 + R_V5 + S_II + S_aVF + S_V2 + S_V4 + S_V5
0.119957	Q_aVR + R_I + R_aVL + R_V4 + R_V5 + S_II + S_V2 + S_V3 + S_V6
0.119956	Q_aVR + R_aVL + R_V4 + R_V5 + S_II + S_III + S_V1 + S_V2 + S_V4
0.119956	R_I + R_V4 + R_V5 + R_V6 + S_III + S_aVF + S_V1 + S_V2 + S_V4 + S_V6
0.119955	R_I + R_V4 + R_V5 + R_V6 + S_II + S_III + S_V2 + S_V3 + S_V6
0.119951	R_aVL + R_V5 + S_II + S_V1 + S_V2 + S_V4
0.119948	R_aVL + R_V4 + R_V5 + R_V6 + S_II + S_III + S_aVF + S_V1 + S_V2 + S_V4
0.119945	R_I + R_V4 + R_V5 + R_V6 + S_III + S_aVF + S_V1 + S_V2 + S_V3 + S_V4 + S_V6
0.119942	Q_aVR + R_aVL + R_V4 + R_V5 + S_III + S_V1 + S_V2 + S_V4 + S_V6
0.119942	R_I + R_V4 + R_V6 + S_II + S_III + S_aVF + S_V1 + S_V2 + S_V4
0.119941	Q_aVR + R_aVL + R_V4 + R_V5 + S_II + S_V1 + S_V2 + S_V3 + S_V6
0.11994	R_I + R_V4 + R_V5 + S_aVF + S_V2 + S_V3 + S_V5 + S_V6
0.119933	R_I + R_V4 + R_V5 + R_V6 + S_II + S_III + S_V1 + S_V2 + S_V3 + S_V4
0.119926	R_I + R_II + R_V4 + R_V5 + S_II + S_III + S_V2 + S_V4 + S_V5
0.119925	R_aVL + R_V4 + R_V6 + S_II + S_V1 + S_V2 + S_V3 + S_V6
0.119923	Q_aVR + R_I + R_aVL + R_V4 + R_V5 + R_V6 + S_II + S_aVF + S_V1 + S_V2 + S_V4 + S_V5
0.119919	R_aVL + R_V4 + R_V5 + S_II + S_aVF + S_V2 + S_V3 + S_V5
0.119918	R_I + R_V4 + R_V6 + S_II + S_III + S_aVF + S_V1 + S_V2 + S_V3 + S_V6
0.119913	R_I + R_aVL + R_V4 + R_V5 + R_V6 + S_II + S_V1 + S_V2 + S_V3 + S_V4 + S_V5
0.119898	R_I + R_aVL + R_V4 + R_V5 + S_II + S_V2 + S_V5
0.119897	R_I + R_V4 + R_V5 + S_II + S_V1 + S_V2 + S_V3 + S_V4 + S_V6
0.119871	R_aVL + R_V4 + R_V5 + S_III + S_V2 + S_V3 + S_V5 + S_V6
0.119861	Q_aVR + R_I + R_V4 + R_V5 + S_II + S_aVF + S_V1 + S_V2 + S_V3 + S_V4 + S_V6
0.119858	R_I + R_II + R_aVL + R_V4 + R_V5 + R_V6 + S_II + S_III + S_V1 + S_V2 + S_V4 + S_V5 + S_V6
0.119856	R_aVL + R_V4 + R_V6 + S_aVF + S_V1 + S_V2 + S_V5 + S_V6
0.119854	R_I + R_V5 + S_III + S_V1 + S_V2 + S_V5 + S_V6
0.119851	R_aVL + R_V4 + R_V5 + R_V6 + S_II + S_aVF + S_V1 + S_V2 + S_V3 + S_V6
0.119848	Q_aVR + R_I + R_aVL + R_V4 + R_V5 + S_V1 + S_V2 + S_V3 + S_V5 + S_V6
0.119847	Q_aVR + R_aVL + R_V4 + R_V5 + S_II + S_III + S_V1 + S_V2 + S_V5 + S_V6
0.119846	R_I + R_aVL + R_V4 + R_V5 + R_V6 + S_II + S_aVF + S_V2 + S_V3 + S_V5
0.119844	R_I + R_aVL + R_V4 + R_V5 + S_III + S_V2 + S_V3 + S_V6
0.119844	R_I + R_II + R_V5 + S_II + S_III + S_V2 + S_V4 + S_V6
0.119841	Q_aVR + R_I + R_V4 + R_V5 + R_V6 + S_II + S_III + S_V1 + S_V2 + S_V3 + S_V4 + S_V5
0.119835	R_V5 + S_II + S_V1 + S_V2 + S_V5 + S_V6
0.119826	R_I + R_aVL + R_V4 + R_V5 + S_III + S_V1 + S_V2 + S_V5 + S_V6
0.119825	R_I + R_V4 + R_V5 + R_V6 + S_II + S_III + S_aVF + S_V2 + S_V3 + S_V6
0.119824	R_I + R_II + R_aVL + R_V4 + R_V5 + S_II + S_III + S_V2 + S_V4 + S_V5 + S_V6
0.119824	R_aVL + R_V4 + R_V5 + S_II + S_III + S_V2 + S_V5 + S_V6
0.119824	R_I + R_II + R_V4 + R_V5 + S_II + S_III + S_V1 + S_V2 + S_V4 + S_V6
0.119818	R_aVL + R_V4 + R_V5 + R_V6 + S_II + S_III + S_aVF + S_V1 + S_V2 + S_V3 + S_V4
0.119816	Q_aVR + R_I + R_V4 + R_V5 + S_III + S_aVF + S_V1 + S_V2 + S_V3 + S_V5 + S_V6
0.119815	R_I + R_aVL + R_V4 + R_V5 + R_V6 + S_V1 + S_V2 + S_V4 + S_V5 + S_V6
0.119814	R_aVL + R_V5 + S_V1 + S_V2 + S_V5 + S_V6
0.119812	R_V4 + R_V5 + R_V6 + S_III + S_aVF + S_V1 + S_V2 + S_V4 + S_V5 + S_V6
0.1198	R_aVL + R_V4 + R_V6 + S_III + S_V1 + S_V2 + S_V4 + S_V6
0.119799	R_I + R_aVL + R_V4 + R_V5 + S_III + S_V2 + S_V3 + S_V5 + S_V6
0.119797	R_I + R_aVL + R_V4 + R_V5 + R_V6 + S_III + S_aVF + S_V1 + S_V2 + S_V4 + S_V5 + S_V6
0.119797	R_I + R_V4 + R_V6 + S_II + S_V2 + S_V3 + S_V6
0.119791	R_I + R_aVL + R_V4 + R_V5 + S_II + S_III + S_V1 + S_V2 + S_V5
0.119787	R_V4 + R_V5 + R_V6 + S_II + S_III + S_aVF + S_V1 + S_V2 + S_V3 + S_V5
0.119786	R_I + R_V4 + R_V6 + S_II + S_V2 + S_V4 + S_V5
0.119785	Q_aVR + R_I + R_V4 + R_V5 + R_V6 + S_II + S_III + S_aVF + S_V1 + S_V2 + S_V3 + S_V6
0.119784	R_V4 + R_V6 + S_II + S_III + S_aVF + S_V1 + S_V2 + S_V5 + S_V6
0.119784	R_aVL + R_V5 + R_V6 + S_II + S_aVF + S_V1 + S_V2 + S_V5 + S_V6
0.119775	Q_aVR + R_II + R_aVL + R_V4 + R_V5 + S_II + S_III + S_V1 + S_V2 + S_V4 + S_V5 + S_V6
0.11977	R_aVL + R_V4 + R_V5 + R_V6 + S_II + S_V1 + S_V2 + S_V4 + S_V5
0.11974	R_I + R_II + R_aVL + R_V4 + R_V5 + S_II + S_III + S_V2 + S_V3 + S_V5
0.11974	R_V4 + R_V6 + S_II + S_III + S_aVF + S_V1 + S_V2 + S_V4
0.119738	R_I + R_V4 + R_V5 + S_III + S_aVF + S_V2 + S_V3 + S_V5
0.119735	R_I + R_V4 + R_V5 + R_V6 + S_II + S_III + S_aVF + S_V2 + S_V3 + S_V5
0.119732	R_I + R_aVL + R_V4 + R_V6 + S_II + S_aVF + S_V1 + S_V2 + S_V5 + S_V6
0.119727	R_I + R_II + R_aVL + R_V4 + R_V5 + S_II + S_III + S_V2 + S_V4 + S_V5
0.119721	R_I + R_aVL + R_V4 + R_V5 + R_V6 + S_II + S_aVF + S_V2 + S_V3 + S_V4 + S_V6
0.11972	R_V4 + R_V5 + R_V6 + S_II + S_III + S_aVF + S_V1 + S_V2 + S_V3 + S_V6
0.119714	Q_aVR + R_I + R_aVL + R_V4 + R_V5 + R_V6 + S_II + S_III + S_V1 + S_V2 + S_V4 + S_V5
0.11971	Q_aVR + R_I + R_aVL + R_V4 + R_V5 + R_V6 + S_II + S_V1 + S_V2 + S_V3 + S_V4 + S_V5 + S_V6
0.119708	Q_aVR + R_I + R_V4 + R_V5 + S_II + S_III + S_V2 + S_V4 + S_V5
0.119704	R_I + R_V4 + R_V5 + R_V6 + S_II + S_aVF + S_V1 + S_V2 + S_V4 + S_V6
0.119701	Q_aVR + R_I + R_aVL + R_V4 + R_V5 + S_II + S_III + S_V1 + S_V2 + S_V3 + S_V5
0.1197	Q_aVR + R_I + R_aVL + R_V4 + R_V5 + S_aVF + S_V1 + S_V2 + S_V3 + S_V5 + S_V6
0.119694	R_I + R_aVL + R_V4 + R_V5 + R_V6 + S_III + S_V1 + S_V2 + S_V4 + S_V5
0.119686	R_II + R_aVL + R_V4 + R_V5 + S_II + S_III + S_V2 + S_V4 + S_V6
0.119685	R_I + R_II + R_V4 + R_V5 + S_III + S_V1 + S_V2 + S_V4 + S_V5 + S_V6
0.11968	R_aVL + R_V4 + R_V5 + S_III + S_V2 + S_V4 + S_V5
0.119679	Q_aVR + R_aVL + R_V4 + R_V5 + R_V6 + S_III + S_V1 + S_V2 + S_V3 + S_V5 + S_V6
0.119673	Q_aVR + R_aVL + R_V4 + R_V5 + S_III + S_V1 + S_V2 + S_V4 + S_V5
0.11967	R_aVL + R_V4 + R_V5 + S_III + S_V1 + S_V2 + S_V3 + S_V4 + S_V6
0.119669	R_I + R_V4 + R_V5 + S_II + S_III + S_aVF + S_V2 + S_V3
0.119667	R_I + R_aVL + R_V4 + R_V6 + S_II + S_V1 + S_V2 + S_V3 + S_V5
0.119661	R_I + R_II + R_V4 + R_V5 + S_II + S_aVF + S_V1 + S_V2 + S_V4 + S_V5 + S_V6
0.119659	Q_aVR + R_aVL + R_V4 + R_V5 + S_aVF + S_V1 + S_V2 + S_V4 + S_V5 + S_V6
0.119659	Q_aVR + R_aVL + R_V4 + R_V5 + R_V6 + S_III + S_V1 + S_V2 + S_V4 + S_V5 + S_V6
0.119658	R_II + R_aVL + R_V4 + R_V5 + S_II + S_III + S_aVF + S_V1 + S_V2 + S_V4 + S_V5
0.119651	R_I + R_aVL + R_V4 + R_V5 + S_II + S_aVF + S_V2 + S_V3 + S_V4
0.119651	R_I + R_aVL + R_V4 + R_V5 + S_II + S_aVF + S_V1 + S_V2 + S_V3 + S_V4 + S_V5
0.11965	R_aVL + R_V4 + R_V5 + S_II + S_III + S_aVF + S_V1 + S_V2 + S_V4 + S_V5
0.119647	R_I + R_V4 + R_V5 + S_aVF + S_V2 + S_V4 + S_V5
0.119646	R_I + R_II + R_aVL + R_V4 + R_V5 + S_II + S_aVF + S_V1 + S_V2 + S_V4 + S_V6
0.119643	R_I + R_II + R_aVL + R_V4 + R_V5 + S_II + S_aVF + S_V2 + S_V4 + S_V5 + S_V6
0.11963	R_II + R_aVL + R_V4 + R_V5 + S_II + S_III + S_aVF + S_V1 + S_V2 + S_V4 + S_V5 + S_V6
0.119629	R_I + R_aVL + R_V5 + S_II + S_V2 + S_V4 + S_V6
0.119622	R_I + R_aVL + R_V4 + R_V5 + R_V6 + S_III + S_V1 + S_V2 + S_V3 + S_V4 + S_V5 + S_V6
0.119619	R_I + R_aVL + R_V4 + R_V5 + S_aVF + S_V2 + S_V4 + S_V5 + S_V6
0.119608	Q_aVR + R_aVL + R_V4 + R_V5 + R_V6 + S_II + S_V1 + S_V2 + S_V3 + S_V5 + S_V6
0.119605	R_I + R_V4 + R_V5 + S_II + S_V1 + S_V2 + S_V3 + S_V6
0.119603	R_aVL + R_V4 + R_V6 + S_II + S_III + S_V1 + S_V2 + S_V4 + S_V5
0.119599	R_aVL + R_V4 + R_V6 + S_aVF + S_V1 + S_V2 + S_V4 + S_V6
0.119592	Q_aVR + R_I + R_aVL + R_V4 + R_V5 + R_V6 + S_II + S_III + S_V1 + S_V2 + S_V3 + S_V4 + S_V5
0.119589	R_II + R_aVL + R_V4 + R_V5 + S_II + S_III + S_aVF + S_V1 + S_V2 + S_V4 + S_V6
0.119581	Q_aVR + R_I + R_V4 + R_V5 + R_V6 + S_III + S_aVF + S_V1 + S_V2 + S_V3 + S_V5 + S_V6
0.119575	Q_aVR + R_V4 + R_V6 + S_II + S_III + S_V1 + S_V2 + S_V4 + S_V6
0.119573	R_V4 + R_V5 + S_II + S_aVF + S_V1 + S_V2 + S_V4 + S_V5
0.119572	Q_aVR + R_V4 + R_V5 + R_V6 + S_II + S_III + S_aVF + S_V1 + S_V2 + S_V4 + S_V5 + S_V6
0.11957	R_aVL + R_V4 + R_V5 + S_III + S_aVF + S_V1 + S_V2 + S_V3 + S_V5 + S_V6
0.119568	R_I + R_V4 + R_V5 + S_III + S_aVF + S_V2 + S_V3 + S_V5 + S_V6
0.119551	Q_aVR + R_I + R_aVL + R_V4 + R_V5 + S_II + S_V2 + S_V4 + S_V6
0.119551	R_I + R_II + R_aVL + R_V4 + R_V5 + S_II + S_III + S_aVF + S_V1 + S_V2 + S_V3 + S_V5 + S_V6
0.119549	R_aVL + R_V4 + R_V6 + S_II + S_aVF + S_V2 + S_V3 + S_V6
0.119548	R_aVL + R_V4 + R_V6 + S_II + S_III + S_V2 + S_V4
0.119543	R_I + R_aVL + R_V4 + R_V6 + S_II + S_aVF + S_V1 + S_V2 + S_V4
0.119539	Q_aVR + R_I + R_aVL + R_V4 + R_V5 + R_V6 + S_II + S_III + S_V1 + S_V2 + S_V3 + S_V4 + S_V5 + S_V6
0.119536	R_I + R_aVL + R_V4 + R_V5 + S_V1 + S_V2 + S_V3 + S_V4 + S_V6
0.119536	R_II + R_aVL + R_V4 + R_V5 + S_II + S_III + S_aVF + S_V1 + S_V2 + S_V3 + S_V5 + S_V6
0.119522	R_aVL + R_V4 + R_V5 + S_III + S_aVF + S_V1 + S_V2 + S_V5 + S_V6
0.119521	R_I + R_aVL + R_V4 + R_V5 + R_V6 + S_II + S_aVF + S_V2 + S_V4 + S_V5 + S_V6
0.119518	Q_aVR + R_aVL + R_V4 + R_V5 + R_V6 + S_II + S_aVF + S_V1 + S_V2 + S_V4 + S_V5
0.119517	R_aVL + R_V4 + R_V5 + S_III + S_V2 + S_V3 + S_V5
0.11951	Q_aVR + R_I + R_aVL + R_V4 + R_V5 + R_V6 + S_II + S_aVF + S_V1 + S_V2 + S_V3 + S_V5
0.119505	R_I + R_aVL + R_V4 + R_V5 + S_II + S_aVF + S_V2 + S_V3 + S_V4 + S_V6
0.119492	R_II + R_aVL + R_V4 + R_V5 + S_II + S_V1 + S_V2 + S_V4 + S_V5 + S_V6
0.119491	R_I + R_aVL + R_V4 + R_V5 + R_V6 + S_II + S_aVF + S_V2 + S_V3 + S_V6
0.119476	Q_aVR + R_I + R_aVL + R_V4 + R_V5 + S_aVF + S_V1 + S_V2 + S_V4 + S_V5 + S_V6
0.119474	R_V5 + S_II + S_aVF + S_V1 + S_V2 + S_V5
0.119472	R_I + R_aVL + R_V4 + R_V5 + S_V2 + S_V3 + S_V5
0.119471	R_aVL + R_V4 + R_V6 + S_II + S_V1 + S_V2 + S_V3 + S_V5 + S_V6
0.11947	R_I + R_aVL + R_V4 + R_V5 + R_V6 + S_II + S_V2 + S_V3 + S_V4 + S_V6
0.119467	Q_aVR + R_I + R_V4 + R_V5 + R_V6 + S_III + S_V1 + S_V2 + S_V4 + S_V5 + S_V6
0.119461	R_aVL + R_V4 + R_V6 + S_II + S_III + S_V2 + S_V3 + S_V6
0.119456	R_II + R_aVL + R_V4 + R_V5 + S_II + S_III + S_V2 + S_V4 + S_V5
0.119456	R_I + R_aVL + R_V4 + R_V5 + R_V6 + S_III + S_aVF + S_V1 + S_V2 + S_V3 + S_V4 + S_V6
0.119442	R_aVL + R_V5 + R_V6 + S_II + S_III + S_V1 + S_V2 + S_V5 + S_V6
0.119442	R_I + R_V4 + R_V6 + S_III + S_V1 + S_V2 + S_V4 + S_V5 + S_V6
0.11944	R_I + R_II + R_aVL + R_V4 + R_V5 + S_aVF + S_V1 + S_V2 + S_V4 + S_V5 + S_V6
0.119434	R_I + R_aVL + R_V4 + R_V5 + S_II + S_III + S_V1 + S_V2 + S_V3 + S_V4 + S_V5
0.119433	R_I + R_aVL + R_V4 + R_V6 + S_II + S_aVF + S_V1 + S_V2 + S_V4 + S_V5
0.119421	Q_aVR + R_I + R_aVL + R_V4 + R_V5 + S_II + S_V2 + S_V4 + S_V5
0.119416	R_V4 + R_V5 + S_II + S_V1 + S_V2 + S_V4 + S_V5 + S_V6
0.119405	Q_aVR + R_aVL + R_V4 + R_V5 + S_II + S_III + S_V1 + S_V2 + S_V3 + S_V4 + S_V6
0.1194	R_I + R_II + R_aVL + R_V4 + R_V5 + R_V6 + S_II + S_III + S_V1 + S_V2 + S_V3 + S_V5 + S_V6
0.11939	R_I + R_aVL + R_V4 + R_V6 + S_II + S_V1 + S_V2 + S_V4
0.11939	R_aVL + R_V4 + R_V5 + R_V6 + S_II + S_III + S_V2 + S_V4 + S_V5
0.119389	R_aVL + R_V4 + R_V6 + S_II + S_aVF + S_V2 + S_V4 + S_V6
0.119388	R_I + R_V4 + R_V6 + S_III + S_V2 + S_V3 + S_V6
0.119387	R_V4 + R_V6 + S_III + S_V1 + S_V2 + S_V4 + S_V6
0.119385	R_I + R_aVL + R_V4 + R_V6 + S_II + S_aVF + S_V2 + S_V3 + S_V6
0.119383	R_I + R_aVL + R_V4 + R_V5 + S_V2 + S_V3 + S_V6
0.119381	R_V5 + R_V6 + S_II + S_III + S_V1 + S_V2 + S_V4 + S_V6
0.119365	R_II + R_aVL + R_V4 + R_V5 + S_II + S_III + S_V2 + S_V4 + S_V5 + S_V6
0.119364	R_I + R_V4 + R_V6 + S_II + S_V1 + S_V2 + S_V3 + S_V5 + S_V6
0.119362	R_II + R_aVL + R_V4 + R_V5 + S_II + S_III + S_V1 + S_V2 + S_V3 + S_V5
0.119361	R_I + R_V4 + R_V5 + S_III + S_V2 + S_V3 + S_V4 + S_V6
0.11936	R_I + R_aVL + R_V4 + R_V5 + S_II + S_III + S_V2 + S_V3
0.119358	R_aVL + R_V5 + R_V6 + S_II + S_III + S_V1 + S_V2 + S_V4 + S_V6
0.119352	R_I + R_V4 + R_V5 + S_II + S_III + S_V1 + S_V2 + S_V6
0.119349	R_I + R_II + R_aVL + R_V4 + R_V5 + S_III + S_V1 + S_V2 + S_V3 + S_V5 + S_V6
0.119348	R_I + R_II + R_aVL + R_V4 + R_V5 + S_II + S_III + S_V2 + S_V3 + S_V4 + S_V6
0.119344	R_aVL + R_V5 + S_II + S_V2 + S_V4 + S_V6
0.119341	R_I + R_V5 + S_V2 + S_V5
0.119325	R_aVL + R_V4 + R_V5 + R_V6 + S_III + S_V1 + S_V2 + S_V3 + S_V4 + S_V6
0.119316	Q_aVR + R_I + R_aVL + R_V4 + R_V5 + S_II + S_III + S_V1 + S_V2 + S_V3 + S_V6
0.119312	R_I + R_aVL + R_V4 + R_V5 + S_II + S_aVF + S_V2 + S_V4 + S_V5 + S_V6
0.119303	R_aVL + R_V4 + R_V5 + S_aVF + S_V1 + S_V2 + S_V3 + S_V6
0.1193	R_V4 + R_V6 + S_II + S_III + S_V1 + S_V2 + S_V4 + S_V5 + S_V6
0.119291	Q_aVR + R_aVL + R_V4 + R_V5 + R_V6 + S_II + S_III + S_aVF + S_V1 + S_V2 + S_V3 + S_V5
0.119281	R_aVL + R_V4 + R_V5 + R_V6 + S_III + S_aVF + S_V1 + S_V2 + S_V3 + S_V5
0.11928	R_I + R_aVL + R_V4 + R_V5 + S_III + S_V2 + S_V3 + S_V5
0.119276	Q_aVR + R_I + R_V4 + R_V6 + S_II + S_III + S_V1 + S_V2 + S_V4 + S_V6
0.119276	R_I + R_II + R_aVL + R_V4 + R_V5 + S_II + S_III + S_V1 + S_V2 + S_V3 + S_V4 + S_V5 + S_V6
0.119274	R_II + R_aVL + R_V4 + R_V5 + R_V6 + S_II + S_III + S_V1 + S_V2 + S_V4 + S_V5 + S_V6
0.119273	R_I + R_V4 + R_V5 + S_III + S_aVF + S_V2 + S_V4 + S_V5
0.119267	R_V4 + R_V5 + R_V6 + S_II + S_III + S_V1 + S_V2 + S_V5 + S_V6
0.119267	Q_aVR + R_I + R_V4 + R_V5 + R_V6 + S_III + S_aVF + S_V1 + S_V2 + S_V4 + S_V5 + S_V6
0.119266	R_II + R_V4 + R_V5 + S_II + S_III + S_V1 + S_V2 + S_V4 + S_V5 + S_V6
0.119263	Q_aVR + R_I + R_V4 + R_V5 + S_aVF + S_V1 + S_V2 + S_V3 + S_V5 + S_V6
0.119261	R_I + R_V5 + R_V6 + S_II + S_III + S_V1 + S_V2 + S_V5
0.119252	R_I + R_V4 + R_V5 + R_V6 + S_II + S_aVF + S_V1 + S_V2 + S_V3 + S_V4 + S_V6
0.119245	Q_aVR + R_I + R_V4 + R_V5 + S_II + S_V2 + S_V3 + S_V5 + S_V6
0.119237	R_V5 + S_II + S_III + S_V1 + S_V2 + S_V4
0.11923	R_aVL + R_V4 + R_V5 + S_III + S_V1 + S_V2 + S_V5
0.119224	R_I + R_V5 + S_II + S_V2 + S_V3 + S_V6
0.119223	R_V4 + R_V5 + S_II + S_III + S_V1 + S_V2 + S_V3 + S_V4 + S_V6
0.119211	Q_aVR + R_I + R_V4 + R_V5 + R_V6 + S_II + S_III + S_V2 + S_V3 + S_V5 + S_V6
0.119208	R_I + R_aVL + R_V4 + R_V5 + S_II + S_III + S_aVF + S_V1 + S_V2 + S_V3 + S_V6
0.119205	R_I + R_aVL + R_V5 + S_II + S_V1 + S_V2 + S_V4
0.119203	Q_aVR + R_II + R_aVL + R_V4 + R_V5 + S_II + S_III + S_V1 + S_V2 + S_V3 + S_V5 + S_V6
0.1192	R_I + R_aVL + R_V4 + R_V5 + R_V6 + S_II + S_aVF + S_V2 + S_V4 + S_V5
0.119196	R_aVL + R_V4 + R_V5 + S_III + S_aVF + S_V1 + S_V2 + S_V3 + S_V5
0.119192	Q_aVR + R_I + R_aVL + R_V4 + R_V5 + R_V6 + S_II + S_III + S_V1 + S_V2 + S_V3 + S_V4
0.119191	Q_aVR + R_I + R_V4 + R_V5 + S_II + S_III + S_V1 + S_V2 + S_V3 + S_V4 + S_V5
0.119184	R_I + R_V4 + R_V5 + S_II + S_aVF + S_V2 + S_V5
0.119184	R_V4 + R_V6 + S_II + S_aVF + S_V1 + S_V2 + S_V4 + S_V6
0.119182	R_I + R_aVL + R_V4 + R_V6 + S_II + S_V2 + S_V3 + S_V5 + S_V6
0.11918	R_I + R_aVL + R_V4 + R_V5 + R_V6 + S_II + S_III + S_V2 + S_V3 + S_V4
0.119178	R_I + R_aVL + R_V4 + R_V5 + R_V6 + S_II + S_III + S_aVF + S_V1 + S_V2 + S_V3 + S_V4 + S_V5
0.119176	R_I + R_aVL + R_V5 + S_II + S_V1 + S_V2 + S_V6
0.119171	R_I + R_V5 + S_II + S_aVF + S_V2 + S_V4 + S_V6
0.11917	R_I + R_V5 + R_V6 + S_II + S_aVF + S_V1 + S_V2 + S_V4 + S_V6
0.119166	Q_aVR + R_I + R_V4 + R_V5 + R_V6 + S_II + S_III + S_V1 + S_V2 + S_V3 + S_V6
0.119163	R_I + R_V4 + R_V6 + S_II + S_aVF + S_V2 + S_V4 + S_V5
0.119158	R_I + R_V4 + R_V6 + S_III + S_V1 + S_V2 + S_V4 + S_V5
0.119151	R_V4 + R_V5 + S_II + S_III + S_V2 + S_V4
0.11914	R_V4 + R_V5 + S_II + S_III + S_V2 + S_V3 + S_V5 + S_V6
0.119135	R_aVL + R_V4 + R_V5 + R_V6 + S_II + S_III + S_V2 + S_V4 + S_V5 + S_V6
0.119134	Q_aVR + R_aVL + R_V4 + R_V5 + S_II + S_aVF + S_V1 + S_V2 + S_V4
0.119132	R_I + R_aVL + R_V4 + R_V5 + R_V6 + S_II + S_III + S_V2 + S_V4 + S_V5 + S_V6
0.119132	Q_aVR + R_I + R_V4 + R_V5 + S_III + S_V1 + S_V2 + S_V3 + S_V4 + S_V6
0.119129	Q_aVR + R_I + R_V4 + R_V5 + S_III + S_aVF + S_V1 + S_V2 + S_V4 + S_V5
0.119128	R_I + R_II + R_V5 + S_II + S_III + S_V1 + S_V2 + S_V5 + S_V6
0.119123	Q_aVR + R_I + R_aVL + R_V4 + R_V5 + S_II + S_III + S_V1 + S_V2 + S_V3 + S_V4 + S_V6
0.119122	R_I + R_II + R_aVL + R_V4 + R_V5 + S_II + S_III + S_V2 + S_V4 + S_V6
0.119121	R_I + R_aVL + R_V4 + R_V5 + S_V1 + S_V2 + S_V3 + S_V5
0.11912	R_I + R_aVL + R_V4 + R_V5 + R_V6 + S_II + S_III + S_V2 + S_V4 + S_V5
0.119119	R_I + R_aVL + R_V4 + R_V5 + R_V6 + S_II + S_III + S_V1 + S_V2 + S_V4
0.119111	R_V4 + R_V6 + S_II + S_III + S_V1 + S_V2 + S_V6
0.119106	Q_aVR + R_aVL + R_V4 + R_V5 + R_V6 + S_II + S_III + S_V1 + S_V2 + S_V3 + S_V4
0.119103	R_V5 + S_II + S_aVF + S_V1 + S_V2 + S_V5 + S_V6
0.119099	R_aVL + R_V4 + R_V6 + S_III + S_V1 + S_V2 + S_V5 + S_V6
0.119093	R_I + R_V4 + R_V5 + R_V6 + S_III + S_aVF + S_V1 + S_V2 + S_V3 + S_V5
0.119089	R_aVL + R_V4 + R_V5 + R_V6 + S_III + S_aVF + S_V1 + S_V2 + S_V3 + S_V4 + S_V6
0.119086	Q_aVR + R_I + R_aVL + R_V4 + R_V5 + R_V6 + S_II + S_aVF + S_V1 + S_V2 + S_V3 + S_V4 + S_V5 + S_V6
0.119085	Q_aVR + R_I + R_V4 + R_V5 + S_III + S_aVF + S_V1 + S_V2 + S_V4 + S_V5 + S_V6
0.119084	R_I + R_II + R_V4 + R_V5 + S_II + S_III + S_V2 + S_V4 + S_V6
0.119083	Q_aVR + R_I + R_II + R_V4 + R_V5 + S_II + S_III + S_V1 + S_V2 + S_V3 + S_V5 + S_V6
0.119078	R_V5 + S_II + S_III + S_V1 + S_V2 + S_V4 + S_V6
0.119058	R_I + R_aVL + R_V4 + R_V5 + R_V6 + S_II + S_aVF + S_V2 + S_V4 + S_V6
0.119058	Q_aVR + R_I + R_V4 + R_V5 + R_V6 + S_II + S_III + S_aVF + S_V1 + S_V2 + S_V3 + S_V4
0.119056	R_V5 + S_II + S_aVF + S_V2 + S_V5
0.119052	Q_aVR + R_I + R_V4 + R_V5 + S_III + S_aVF + S_V1 + S_V2 + S_V4 + S_V6
0.119051	R_I + R_aVL + R_V4 + R_V5 + S_II + S_III + S_V2 + S_V4 + S_V5
0.119046	Q_aVR + R_I + R_aVL + R_V4 + R_V5 + S_II + S_V1 + S_V2 + S_V3 + S_V4
0.119043	Q_aVR + R_aVL + R_V4 + R_V5 + R_V6 + S_II + S_III + S_aVF + S_V1 + S_V2 + S_V3 + S_V6
0.119043	R_I + R_V4 + R_V6 + S_II + S_aVF + S_V1 + S_V2 + S_V3 + S_V5
0.119041	R_aVL + R_V4 + R_V5 + S_III + S_V2 + S_V5 + S_V6
0.11904	R_aVL + R_V4 + R_V5 + R_V6 + S_III + S_aVF + S_V1 + S_V2 + S_V3 + S_V6
0.119032	R_II + R_aVL + R_V4 + R_V5 + S_II + S_III + S_V1 + S_V2 + S_V3 + S_V4 + S_V6
0.119031	R_aVL + R_V4 + R_V5 + R_V6 + S_II + S_III + S_V2 + S_V3 + S_V4 + S_V6
0.11903	R_I + R_II + R_aVL + R_V4 + R_V5 + S_II + S_aVF + S_V2 + S_V4 + S_V5
0.119025	R_I + R_aVL + R_V4 + R_V5 + S_II + S_III + S_V2 + S_V3 + S_V4
0.119012	R_I + R_V4 + R_V5 + R_V6 + S_II + S_III + S_aVF + S_V2 + S_V4 + S_V6
0.118993	R_V4 + R_V5 + R_V6 + S_II + S_III + S_aVF + S_V1 + S_V2 + S_V3 + S_V4 + S_V6
0.118991	R_I + R_aVL + R_V4 + R_V5 + R_V6 + S_II + S_V1 + S_V2 + S_V5 + S_V6
0.118984	Q_aVR + R_aVL + R_V4 + R_V5 + S_II + S_V2 + S_V4 + S_V6
0.118982	R_aVL + R_V4 + R_V5 + R_V6 + S_II + S_V1 + S_V2 + S_V4 + S_V6
0.11898	R_I + R_V5 + S_II + S_V1 + S_V2 + S_V4
0.11898	R_I + R_aVL + R_V5 + S_II + S_V2 + S_V5 + S_V6
0.118979	R_I + R_II + R_aVL + R_V4 + R_V5 + R_V6 + S_II + S_III + S_V1 + S_V2 + S_V3 + S_V4 + S_V5 + S_V6
0.118976	Q_aVR + R_I + R_V4 + R_V5 + S_II + S_aVF + S_V2 + S_V4 + S_V6
0.118969	Q_aVR + R_I + R_aVL + R_V4 + R_V5 + R_V6 + S_II + S_III + S_V1 + S_V2 + S_V3 + S_V6
0.118969	Q_aVR + R_aVL + R_V4 + R_V5 + S_aVF + S_V1 + S_V2 + S_V4 + S_V6
0.118963	R_I + R_aVL + R_V4 + R_V5 + R_V6 + S_II + S_III + S_V2 + S_V4 + S_V6
0.118955	R_I + R_V4 + R_V6 + S_aVF + S_V2 + S_V4 + S_V6
0.118951	R_I + R_II + R_aVL + R_V4 + R_V5 + S_II + S_V1 + S_V2 + S_V4 + S_V5
0.11895	Q_aVR + R_I + R_V4 + R_V5 + S_II + S_V1 + S_V2 + S_V5 + S_V6
0.118949	R_I + R_aVL + R_V4 + R_V5 + R_V6 + S_III + S_V2 + S_V3 + S_V5 + S_V6
0.118947	R_I + R_II + R_aVL + R_V4 + R_V5 + S_II + S_III + S_V1 + S_V2 + S_V3 + S_V6
0.118944	Q_aVR + R_I + R_aVL + R_V4 + R_V5 + R_V6 + S_II + S_V1 + S_V2 + S_V4 + S_V5
0.118942	Q_aVR + R_aVL + R_V4 + R_V5 + R_V6 + S_II + S_aVF + S_V1 + S_V2 + S_V4 + S_V6
0.118938	Q_aVR + R_aVL + R_V4 + R_V5 + R_V6 + S_II + S_III + S_V1 + S_V2 + S_V3 + S_V4 + S_V5
0.118936	R_I + R_V5 + S_aVF + S_V2 + S_V4
0.118932	R_V5 + S_II + S_V2 + S_V5
0.118928	R_aVL + R_V4 + R_V6 + S_II + S_aVF + S_V1 + S_V2 + S_V6
0.118925	R_aVL + R_V4 + R_V5 + S_aVF + S_V1 + S_V2 + S_V3 + S_V5
0.11892	Q_aVR + R_I + R_aVL + R_V4 + R_V5 + S_II + S_III + S_V1 + S_V2 + S_V4 + S_V5
0.118918	Q_aVR + R_I + R_V4 + R_V5 + S_III + S_V1 + S_V2 + S_V3 + S_V5
0.118916	R_I + R_V4 + R_V5 + S_III + S_V1 + S_V2 + S_V4
0.11891	R_aVL + R_V4 + R_V5 + S_II + S_aVF + S_V1 + S_V2 + S_V3
0.118909	R_aVL + R_V4 + R_V5 + S_II + S_III + S_aVF + S_V1 + S_V2 + S_V5 + S_V6
0.118909	R_II + R_aVL + R_V4 + R_V5 + S_III + S_aVF + S_V1 + S_V2 + S_V4 + S_V5 + S_V6
0.118909	Q_aVR + R_I + R_aVL + R_V4 + R_V5 + S_II + S_V1 + S_V2 + S_V3 + S_V4 + S_V5
0.118909	R_I + R_aVL + R_V4 + R_V6 + S_II + S_V2 + S_V5
0.118907	R_I + R_II + R_aVL + R_V4 + R_V5 + S_II + S_III + S_V2 + S_V3 + S_V6
0.118904	Q_aVR + R_V4 + R_V5 + S_II + S_III + S_aVF + S_V1 + S_V2 + S_V3 + S_V6
0.118898	Q_aVR + R_I + R_aVL + R_V4 + R_V5 + R_V6 + S_II + S_aVF + S_V1 + S_V2 + S_V3 + S_V4 + S_V5
0.118898	Q_aVR + R_I + R_V4 + R_V5 + R_V6 + S_III + S_V1 + S_V2 + S_V3 + S_V5 + S_V6
0.118897	R_I + R_V5 + S_III + S_V2 + S_V4
0.118895	R_I + R_aVL + R_V5 + R_V6 + S_II + S_V1 + S_V2 + S_V4 + S_V6
0.118895	R_I + R_aVL + R_V5 + S_II + S_V2 + S_V3 + S_V6
0.118893	Q_aVR + R_aVL + R_V4 + R_V5 + S_II + S_V1 + S_V2 + S_V3 + S_V4 + S_V6
0.118893	R_aVL + R_V4 + R_V5 + S_II + S_III + S_aVF + S_V1 + S_V2 + S_V3 + S_V5 + S_V6
0.118892	Q_aVR + R_aVL + R_V4 + R_V5 + R_V6 + S_II + S_III + S_aVF + S_V1 + S_V2 + S_V3 + S_V4 + S_V6
0.118879	R_I + R_V4 + R_V5 + R_V6 + S_II + S_III + S_aVF + S_V2 + S_V3 + S_V4 + S_V6
0.118877	R_I + R_II + R_aVL + R_V4 + R_V5 + R_V6 + S_II + S_III + S_aVF + S_V1 + S_V2 + S_V3 + S_V5 + S_V6
0.118875	Q_aVR + R_I + R_V4 + R_V5 + R_V6 + S_II + S_III + S_aVF + S_V1 + S_V2 + S_V3 + S_V4 + S_V5
0.118875	R_aVL + R_V4 + R_V6 + S_II + S_III + S_V1 + S_V2 + S_V3 + S_V5
0.118874	R_I + R_V4 + R_V6 + S_II + S_V2 + S_V4
0.118872	R_I + R_II + R_aVL + R_V4 + R_V5 + S_II + S_aVF + S_V1 + S_V2 + S_V3 + S_V4 + S_V6
0.118868	Q_aVR + R_I + R_V4 + R_V5 + S_V1 + S_V2 + S_V4 + S_V5 + S_V6
0.118867	R_aVL + R_V4 + R_V5 + S_II + S_III + S_V2 + S_V5
0.118861	Q_aVR + R_I + R_V4 + R_V5 + S_II + S_III + S_aVF + S_V1 + S_V2 + S_V4 + S_V5 + S_V6
0.118859	R_I + R_II + R_aVL + R_V4 + R_V5 + S_II + S_III + S_V1 + S_V2 + S_V3 + S_V4 + S_V5
0.118859	Q_aVR + R_I + R_aVL + R_V4 + R_V5 + R_V6 + S_II + S_aVF + S_V1 + S_V2 + S_V4 + S_V6
0.118859	Q_aVR + R_V4 + R_V5 + R_V6 + S_II + S_III + S_aVF + S_V1 + S_V2 + S_V4 + S_V5
0.118855	Q_aVR + R_aVL + R_V4 + R_V5 + S_aVF + S_V1 + S_V2 + S_V3 + S_V5 + S_V6
0.118854	R_V4 + R_V5 + S_II + S_III + S_V2 + S_V3 + S_V5
0.118853	Q_aVR + R_V4 + R_V5 + S_II + S_III + S_aVF + S_V1 + S_V2 + S_V4 + S_V5
0.118851	R_I + R_V4 + R_V5 + R_V6 + S_III + S_V1 + S_V2 + S_V4 + S_V5
0.118849	Q_aVR + R_I + R_II + R_aVL + R_V4 + R_V5 + S_II + S_III + S_V1 + S_V2 + S_V3 + S_V5 + S_V6
0.118846	R_I + R_aVL + R_V4 + R_V5 + R_V6 + S_aVF + S_V1 + S_V2 + S_V4 + S_V5
0.118843	R_aVL + R_V4 + R_V5 + S_II + S_III + S_aVF + S_V1 + S_V2 + S_V3
0.118837	R_I + R_II + R_aVL + R_V4 + R_V5 + S_II + S_III + S_aVF + S_V1 + S_V2 + S_V4 + S_V5 + S_V6
0.118836	R_I + R_aVL + R_V4 + R_V5 + R_V6 + S_II + S_V1 + S_V2 + S_V3 + S_V6
0.118834	R_I + R_aVL + R_V4 + R_V5 + S_II + S_III + S_aVF + S_V1 + S_V2 + S_V3 + S_V5
0.118827	R_I + R_aVL + R_V4 + R_V5 + S_II + S_III + S_V2 + S_V4
0.118827	R_aVL + R_V4 + R_V5 + S_II + S_aVF + S_V2 + S_V3 + S_V5 + S_V6
0.118812	R_I + R_V4 + R_V6 + S_III + S_V2 + S_V5 + S_V6
0.11881	R_I + R_V4 + R_V6 + S_III + S_aVF + S_V1 + S_V2 + S_V4 + S_V6
0.118805	R_I + R_aVL + R_V4 + R_V5 + R_V6 + S_aVF + S_V1 + S_V2 + S_V3 + S_V4 + S_V6
0.118801	R_V4 + R_V6 + S_II + S_III + S_V2 + S_V6
0.118795	Q_aVR + R_aVL + R_V4 + R_V5 + S_aVF + S_V1 + S_V2 + S_V4 + S_V5
0.118794	R_I + R_II + R_V4 + R_V5 + S_II + S_III + S_aVF + S_V1 + S_V2 + S_V3 + S_V5
0.11879	R_I + R_V5 + R_V6 + S_II + S_III + S_V1 + S_V2 + S_V3 + S_V6
0.118787	Q_aVR + R_I + R_aVL + R_V4 + R_V5 + R_V6 + S_III + S_V1 + S_V2 + S_V3 + S_V5 + S_V6
0.118785	Q_aVR + R_I + R_aVL + R_V4 + R_V5 + S_II + S_aVF + S_V1 + S_V2 + S_V3 + S_V4
0.118782	Q_aVR + R_aVL + R_V4 + R_V6 + S_II + S_V1 + S_V2 + S_V4 + S_V6
0.118778	R_I + R_aVL + R_V5 + R_V6 + S_II + S_V1 + S_V2 + S_V5 + S_V6
0.118778	R_I + R_II + R_V4 + R_V5 + S_II + S_III + S_V1 + S_V2 + S_V3 + S_V4 + S_V6
0.118777	R_aVL + R_V5 + R_V6 + S_II + S_aVF + S_V1 + S_V2 + S_V4 + S_V6
0.118772	R_I + R_aVL + R_V4 + R_V5 + S_III + S_V2 + S_V4 + S_V6
0.118771	Q_aVR + R_aVL + R_V4 + R_V5 + R_V6 + S_II + S_aVF + S_V1 + S_V2 + S_V3 + S_V4 + S_V6
0.11877	Q_aVR + R_aVL + R_V4 + R_V5 + R_V6 + S_II + S_III + S_V1 + S_V2 + S_V3 + S_V4 + S_V5 + S_V6
0.118767	R_I + R_aVL + R_V4 + R_V5 + R_V6 + S_III + S_V1 + S_V2 + S_V3 + S_V5
0.118762	R_V4 + R_V5 + S_III + S_V2 + S_V4 + S_V6
0.11876	R_I + R_V4 + R_V6 + S_II + S_III + S_aVF + S_V1 + S_V2 + S_V5 + S_V6
0.118759	R_II + R_aVL + R_V5 + S_II + S_V2 + S_V5 + S_V6
0.118757	R_I + R_V4 + R_V5 + S_II + S_III + S_aVF + S_V2 + S_V4 + S_V5
0.118754	R_V4 + R_V5 + R_V6 + S_III + S_aVF + S_V1 + S_V2 + S_V3 + S_V5 + S_V6
0.118754	Q_aVR + R_V4 + R_V5 + R_V6 + S_II + S_III + S_V1 + S_V2 + S_V4 + S_V5
0.118751	R_I + R_II + R_V5 + S_II + S_III + S_V2 + S_V4
0.118749	R_I + R_V4 + R_V5 + S_III + S_aVF + S_V1 + S_V2 + S_V5
0.118749	R_V4 + R_V6 + S_III + S_aVF + S_V1 + S_V2 + S_V5 + S_V6
0.118748	R_aVL + R_V5 + R_V6 + S_II + S_III + S_V1 + S_V2 + S_V5
0.118747	R_I + R_V4 + R_V5 + S_aVF + S_V2 + S_V5 + S_V6
0.118744	Q_aVR + R_I + R_V4 + R_V5 + S_II + S_V2 + S_V4 + S_V5 + S_V6
0.118741	Q_aVR + R_I + R_V4 + R_V5 + S_II + S_III + S_aVF + S_V1 + S_V2 + S_V3 + S_V4 + S_V6
0.11874	R_aVL + R_V4 + R_V5 + S_II + S_aVF + S_V2 + S_V5
0.118739	R_I + R_aVL + R_V4 + R_V5 + R_V6 + S_II + S_V2 + S_V4 + S_V5
0.118737	R_aVL + R_V4 + R_V6 + S_II + S_V2 + S_V4 + S_V5
0.118725	R_I + R_V4 + R_V5 + S_V2 + S_V4 + S_V5 + S_V6
0.118724	R_I + R_V5 + R_V6 + S_II + S_III + S_V1 + S_V2 + S_V4
0.118721	R_aVL + R_V4 + R_V5 + R_V6 + S_aVF + S_V1 + S_V2 + S_V3 + S_V5 + S_V6
0.11872	Q_aVR + R_I + R_aVL + R_V4 + R_V5 + S_II + S_V2 + S_V3 + S_V4 + S_V6
0.118712	Q_aVR + R_I + R_aVL + R_V4 + R_V5 + R_V6 + S_II + S_III + S_V1 + S_V2 + S_V4 + S_V6
0.118704	R_I + R_V4 + R_V5 + R_V6 + S_II + S_III + S_aVF + S_V2 + S_V4 + S_V5
0.118701	Q_aVR + R_aVL + R_V4 + R_V5 + R_V6 + S_II + S_III + S_aVF + S_V1 + S_V2 + S_V4 + S_V5
0.1187	R_aVL + R_V4 + R_V5 + S_aVF + S_V2 + S_V5 + S_V6
0.118693	R_aVL + R_V4 + S_II + S_V2 + S_V5
0.118693	R_V4 + R_V5 + S_III + S_aVF + S_V1 + S_V2 + S_V3 + S_V6
0.118692	R_I + R_II + R_aVL + R_V4 + R_V5 + S_II + S_III + S_aVF + S_V1 + S_V2 + S_V4 + S_V5
0.118692	Q_aVR + R_I + R_V4 + R_V5 + S_III + S_V2 + S_V3 + S_V5 + S_V6
0.118692	Q_aVR + R_V4 + R_V5 + R_V6 + S_II + S_III + S_aVF + S_V1 + S_V2 + S_V4 + S_V6
0.118684	Q_aVR + R_I + R_V4 + R_V5 + S_II + S_V1 + S_V2 + S_V3 + S_V4 + S_V6
0.118674	R_I + R_aVL + R_V4 + R_V6 + S_II + S_aVF + S_V1 + S_V2 + S_V3 + S_V5
0.118674	Q_aVR + R_I + R_aVL + R_V4 + R_V5 + S_II + S_V1 + S_V2 + S_V3 + S_V4 + S_V5 + S_V6
0.118663	R_I + R_aVL + R_V4 + R_V5 + R_V6 + S_III + S_aVF + S_V1 + S_V2 + S_V3 + S_V5
0.118659	R_I + R_V4 + R_V5 + S_II + S_aVF + S_V1 + S_V2 + S_V3 + S_V4
0.118655	R_I + R_aVL + R_V4 + R_V5 + R_V6 + S_III + S_V1 + S_V2 + S_V4 + S_V6
0.118654	R_I + R_II + R_V4 + R_V5 + S_II + S_III + S_aVF + S_V1 + S_V2 + S_V3 + S_V4 + S_V6
0.118653	R_I + R_aVL + R_V4 + R_V5 + R_V6 + S_III + S_aVF + S_V1 + S_V2 + S_V4 + S_V5
0.118644	Q_aVR + R_I + R_aVL + R_V4 + R_V5 + R_V6 + S_II + S_III + S_aVF + S_V1 + S_V2 + S_V3 + S_V5 + S_V6
0.118643	Q_aVR + R_I + R_aVL + R_V4 + R_V5 + S_II + S_III + S_V1 + S_V2 + S_V4 + S_V6
0.118636	R_I + R_aVL + R_V4 + R_V5 + S_V2 + S_V5 + S_V6
0.118632	Q_aVR + R_V4 + R_V5 + S_II + S_III + S_V1 + S_V2 + S_V4
0.118628	Q_aVR + R_I + R_V4 + R_V5 + R_V6 + S_II + S_III + S_V1 + S_V2 + S_V3 + S_V4
0.118624	R_aVL + R_V4 + R_V5 + S_III + S_aVF + S_V1 + S_V2 + S_V4 + S_V5 + S_V6
0.118624	R_I + R_V4 + R_V6 + S_II + S_III + S_V1 + S_V2 + S_V3
0.118623	R_I + R_V4 + R_V5 + S_III + S_V2 + S_V4
0.118619	R_aVL + R_V4 + R_V6 + S_II + S_III + S_V2 + S_V3
0.118617	R_I + R_V4 + R_V6 + S_II + S_III + S_aVF + S_V1 + S_V2 + S_V5
0.118616	R_aVL + R_V4 + R_V5 + R_V6 + S_II + S_III + S_V1 + S_V2 + S_V5
0.118613	Q_aVR + R_aVL + R_V4 + R_V5 + R_V6 + S_II + S_III + S_aVF + S_V1 + S_V2 + S_V4 + S_V6
0.118609	R_I + R_V4 + S_II + S_V2 + S_V6
0.118605	R_I + R_V4 + R_V5 + R_V6 + S_II + S_V1 + S_V2 + S_V3 + S_V5 + S_V6
0.118604	R_I + R_II + R_aVL + R_V5 + S_II + S_V2 + S_V5 + S_V6
0.118602	R_I + R_V4 + R_V5 + R_V6 + S_III + S_V1 + S_V2 + S_V3 + S_V4 + S_V5 + S_V6
0.118602	R_V4 + R_V6 + S_III + S_aVF + S_V1 + S_V2 + S_V4 + S_V6
0.118594	Q_aVR + R_I + R_II + R_aVL + R_V4 + R_V5 + S_II + S_V1 + S_V2 + S_V4 + S_V5 + S_V6
0.11859	R_V5 + S_II + S_III + S_V2 + S_V4
0.118583	Q_aVR + R_V4 + R_V5 + S_III + S_V1 + S_V2 + S_V3 + S_V5 + S_V6
0.118581	R_I + R_V4 + R_V5 + S_II + S_III + S_aVF + S_V2 + S_V3 + S_V5 + S_V6
0.118578	R_I + R_V4 + R_V6 + S_II + S_III + S_V2 + S_V3 + S_V5 + S_V6
0.118577	Q_aVR + R_aVL + R_V4 + R_V5 + S_II + S_III + S_V1 + S_V2 + S_V3 + S_V4
0.11857	R_I + R_II + R_V4 + R_V5 + S_II + S_III + S_aVF + S_V2 + S_V3 + S_V5 + S_V6
0.118569	R_aVL + R_V4 + R_V5 + S_V2 + S_V4 + S_V6
0.118567	R_II + R_aVL + R_V4 + R_V5 + R_V6 + S_II + S_III + S_aVF + S_V1 + S_V2 + S_V4 + S_V5 + S_V6
0.118565	R_I + R_V4 + R_V5 + R_V6 + S_III + S_aVF + S_V1 + S_V2 + S_V3 + S_V4 + S_V5 + S_V6
0.118564	R_I + R_II + R_aVL + R_V5 + S_II + S_V2 + S_V4 + S_V6
0.118561	R_aVL + R_V4 + R_V5 + S_III + S_aVF + S_V1 + S_V2 + S_V4
0.118559	Q_aVR + R_I + R_V4 + R_V5 + S_II + S_III + S_aVF + S_V1 + S_V2 + S_V4
0.118543	R_I + R_aVL + R_V4 + R_V5 + S_II + S_V1 + S_V2 + S_V3
0.118529	R_aVL + R_V4 + R_V5 + S_II + S_aVF + S_V1 + S_V2 + S_V6
0.118527	R_I + R_aVL + R_V4 + R_V5 + R_V6 + S_III + S_V1 + S_V2 + S_V3 + S_V4 + S_V5
0.118524	R_I + R_II + R_aVL + R_V4 + R_V5 + R_V6 + S_II + S_III + S_aVF + S_V1 + S_V2 + S_V4 + S_V5 + S_V6
0.118523	Q_aVR + R_I + R_V4 + R_V5 + R_V6 + S_II + S_III + S_aVF + S_V1 + S_V2 + S_V3 + S_V4 + S_V5 + S_V6
0.118523	R_I + R_aVL + R_V4 + R_V5 + S_II + S_III + S_V2 + S_V3 + S_V4 + S_V6
0.118521	R_I + R_II + R_aVL + R_V4 + R_V5 + S_III + S_V2 + S_V3 + S_V5 + S_V6
0.11852	Q_aVR + R_I + R_II + R_aVL + R_V4 + R_V5 + S_II + S_III + S_V1 + S_V2 + S_V4 + S_V5 + S_V6
0.11852	Q_aVR + R_I + R_V4 + R_V5 + S_aVF + S_V1 + S_V2 + S_V4 + S_V5
0.118516	R_aVL + R_V4 + R_V5 + R_V6 + S_III + S_V1 + S_V2 + S_V3 + S_V5
0.118516	Q_aVR + R_aVL + R_V4 + R_V5 + R_V6 + S_III + S_aVF + S_V1 + S_V2 + S_V3 + S_V5 + S_V6
0.118514	R_V4 + R_V6 + S_II + S_III + S_V1 + S_V2 + S_V3 + S_V5 + S_V6
0.118508	R_I + R_V4 + R_V6 + S_II + S_aVF + S_V2 + S_V3 + S_V5
0.118506	R_I + R_II + R_V4 + R_V5 + R_V6 + S_II + S_III + S_aVF + S_V1 + S_V2 + S_V4 + S_V5 + S_V6
0.118505	R_I + R_aVL + R_V4 + R_V6 + S_II + S_aVF + S_V2 + S_V4
0.118504	R_aVL + R_V5 + R_V6 + S_II + S_V1 + S_V2 + S_V4 + S_V6
0.118503	Q_aVR + R_I + R_V4 + R_V5 + S_II + S_aVF + S_V2 + S_V3 + S_V6
0.118501	R_V4 + R_V5 + R_V6 + S_III + S_V1 + S_V2 + S_V4 + S_V5 + S_V6
0.118497	R_I + R_V4 + R_V5 + R_V6 + S_III + S_aVF + S_V2 + S_V3 + S_V5 + S_V6
0.118494	R_I + R_V4 + R_V5 + R_V6 + S_II + S_aVF + S_V1 + S_V2 + S_V3 + S_V4 + S_V5 + S_V6
0.11849	R_I + R_V4 + R_V5 + R_V6 + S_III + S_V1 + S_V2 + S_V3 + S_V4 + S_V6
0.118487	Q_aVR + R_I + R_V4 + R_V6 + S_II + S_aVF + S_V1 + S_V2 + S_V4 + S_V6
0.118487	Q_aVR + R_I + R_V4 + R_V5 + R_V6 + S_II + S_V1 + S_V2 + S_V4 + S_V5 + S_V6
0.118485	Q_aVR + R_I + R_aVL + R_V4 + R_V5 + S_aVF + S_V1 + S_V2 + S_V4 + S_V5
0.118481	R_aVL + R_V4 + R_V5 + R_V6 + S_II + S_III + S_aVF + S_V1 + S_V2 + S_V3
0.11848	R_I + R_V4 + R_V5 + R_V6 + S_aVF + S_V1 + S_V2 + S_V4 + S_V5 + S_V6
0.118478	Q_aVR + R_I + R_aVL + R_V4 + R_V5 + R_V6 + S_II + S_V1 + S_V2 + S_V3 + S_V4 + S_V5
0.118473	R_V5 + S_II + S_III + S_V1 + S_V2
0.118473	R_aVL + R_V4 + R_V5 + S_V2 + S_V4 + S_V5 + S_V6
0.118465	Q_aVR + R_I + R_aVL + R_V4 + R_V5 + S_III + S_V1 + S_V2 + S_V3 + S_V5 + S_V6
0.11846	R_V4 + R_V5 + R_V6 + S_II + S_III + S_V1 + S_V2 + S_V3 + S_V4 + S_V6
0.118455	R_I + R_V4 + R_V6 + S_II + S_III + S_V1 + S_V2 + S_V6
0.118454	R_I + R_V4 + R_V6 + S_aVF + S_V1 + S_V2 + S_V4 + S_V6
0.118451	R_V5 + R_V6 + S_II + S_III + S_V1 + S_V2 + S_V5
0.11845	R_I + R_V5 + S_aVF + S_V2 + S_V4 + S_V6
0.118439	Q_aVR + R_I + R_aVL + R_V4 + R_V5 + S_II + S_V2 + S_V4 + S_V5 + S_V6
0.118439	Q_aVR + R_I + R_aVL + R_V4 + R_V5 + R_V6 + S_II + S_III + S_aVF + S_V1 + S_V2 + S_V3 + S_V4 + S_V6
0.118428	Q_aVR + R_I + R_V4 + R_V5 + S_II + S_aVF + S_V2 + S_V3 + S_V5 + S_V6
0.118424	R_I + R_II + R_V4 + R_V5 + S_II + S_III + S_aVF + S_V1 + S_V2 + S_V5 + S_V6
0.118421	Q_aVR + R_V4 + R_V5 + S_III + S_V1 + S_V2 + S_V4 + S_V6
0.118415	R_I + R_aVL + R_V4 + R_V5 + S_V2 + S_V3 + S_V4 + S_V6
0.118413	R_II + R_aVL + R_V4 + R_V5 + S_II + S_III + S_V1 + S_V2 + S_V3 + S_V6
0.118412	R_aVL + R_V5 + R_V6 + S_II + S_aVF + S_V1 + S_V2 + S_V5
0.11841	R_I + R_V4 + R_V5 + R_V6 + S_II + S_aVF + S_V2 + S_V3 + S_V5 + S_V6
0.118408	R_I + R_V5 + S_II + S_III + S_V2 + S_V3
0.118403	R_I + R_V4 + R_V6 + S_III + S_V1 + S_V2 + S_V3 + S_V5 + S_V6
0.118399	R_I + R_V4 + R_V5 + S_II + S_aVF + S_V2 + S_V3 + S_V4 + S_V6
0.118399	R_I + R_aVL + R_V4 + R_V5 + R_V6 + S_II + S_V2 + S_V3 + S_V5
0.118395	R_II + R_V4 + R_V5 + S_II + S_III + S_aVF + S_V1 + S_V2 + S_V4 + S_V5 + S_V6
0.118393	R_I + R_II + R_aVL + R_V4 + R_V5 + S_II + S_III + S_V1 + S_V2 + S_V5 + S_V6
0.118387	R_I + R_V5 + R_V6 + S_II + S_III + S_V2 + S_V4 + S_V6
0.118387	R_I + R_aVL + R_V4 + R_V5 + S_II + S_aVF + S_V1 + S_V2 + S_V3 + S_V4 + S_V5 + S_V6
0.118384	R_I + R_aVL + R_V4 + R_V5 + R_V6 + S_aVF + S_V1 + S_V2 + S_V3 + S_V4 + S_V5 + S_V6
0.118384	R_I + R_aVL + R_V4 + R_V5 + R_V6 + S_II + S_III + S_aVF + S_V1 + S_V2 + S_V3 + S_V4 + S_V5 + S_V6
0.118379	R_aVL + R_V4 + R_V5 + S_II + S_V2 + S_V5
0.118377	R_I + R_II + R_aVL + R_V4 + R_V5 + S_II + S_V2 + S_V4 + S_V5
0.118377	R_I + R_V4 + R_V6 + S_aVF + S_V1 + S_V2 + S_V5 + S_V6
0.118376	R_I + R_V5 + S_V1 + S_V2 + S_V5 + S_V6
0.118375	Q_aVR + R_aVL + R_V4 + R_V5 + R_V6 + S_II + S_III + S_V1 + S_V2 + S_V5 + S_V6
0.118375	Q_aVR + R_aVL + R_V4 + R_V5 + R_V6 + S_II + S_III + S_aVF + S_V1 + S_V2 + S_V4 + S_V5 + S_V6
0.11837	Q_aVR + R_I + R_V4 + R_V5 + S_II + S_III + S_V2 + S_V3 + S_V4 + S_V6
0.118368	R_V5 + S_III + S_V1 + S_V2 + S_V6
0.118367	Q_aVR + R_V4 + R_V5 + S_III + S_V1 + S_V2 + S_V4 + S_V5
0.118365	R_I + R_aVL + R_V4 + R_V5 + S_aVF + S_V1 + S_V2 + S_V4
0.118365	R_aVL + R_V4 + R_V5 + S_II + S_III + S_aVF + S_V1 + S_V2 + S_V5
0.118364	R_I + R_aVL + R_V4 + R_V5 + S_II + S_aVF + S_V2 + S_V5
0.118359	R_I + R_V5 + R_V6 + S_II + S_III + S_V1 + S_V2 + S_V4 + S_V5
0.118356	Q_aVR + R_I + R_II + R_aVL + R_V4 + R_V5 + S_II + S_aVF + S_V1 + S_V2 + S_V4 + S_V5 + S_V6
0.118355	R_I + R_V4 + R_V6 + S_II + S_III + S_V2 + S_V6
0.118349	R_I + R_aVL + R_V4 + R_V5 + S_III + S_aVF + S_V1 + S_V2 + S_V3 + S_V5 + S_V6
0.118349	Q_aVR + R_I + R_V4 + R_V5 + S_III + S_aVF + S_V1 + S_V2 + S_V3 + S_V5
0.118348	R_I + R_aVL + R_V4 + R_V6 + S_II + S_V1 + S_V2 + S_V5
0.118348	R_V5 + S_III + S_V1 + S_V2 + S_V5
0.118345	R_II + R_aVL + R_V4 + R_V5 + S_III + S_V1 + S_V2 + S_V3 + S_V5 + S_V6
0.118342	R_II + R_aVL + R_V4 + R_V5 + S_II + S_aVF + S_V1 + S_V2 + S_V3 + S_V5 + S_V6
0.118335	R_I + R_V4 + R_V5 + R_V6 + S_III + S_V2 + S_V3 + S_V5 + S_V6
0.118332	R_V4 + R_V6 + S_II + S_III + S_aVF + S_V1 + S_V2 + S_V3 + S_V6
0.11833	R_I + R_aVL + R_V4 + R_V6 + S_II + S_aVF + S_V1 + S_V2 + S_V3 + S_V5 + S_V6
0.118329	Q_aVR + R_aVL + R_V4 + R_V5 + R_V6 + S_II + S_aVF + S_V1 + S_V2 + S_V3 + S_V5
0.118322	R_II + R_aVL + R_V4 + R_V5 + R_V6 + S_II + S_III + S_aVF + S_V1 + S_V2 + S_V3 + S_V5 + S_V6
0.118319	Q_aVR + R_I + R_V4 + R_V5 + S_II + S_V1 + S_V2 + S_V3 + S_V5
0.118316	R_I + R_V4 + R_V5 + S_III + S_V1 + S_V2 + S_V3 + S_V4 + S_V5 + S_V6
0.118311	Q_aVR + R_aVL + R_V4 + R_V5 + S_III + S_V1 + S_V2 + S_V3 + S_V5
0.118309	R_aVL + R_V4 + R_V6 + S_II + S_III + S_V1 + S_V2 + S_V3
0.118306	R_I + R_II + R_aVL + R_V4 + R_V5 + S_II + S_aVF + S_V2 + S_V4 + S_V6
0.118303	Q_aVR + R_I + R_V4 + R_V5 + S_II + S_III + S_aVF + S_V1 + S_V2 + S_V3 + S_V4
0.118303	R_I + R_aVL + R_V4 + R_V5 + R_V6 + S_V1 + S_V2 + S_V3 + S_V5 + S_V6
0.1183	Q_aVR + R_I + R_aVL + R_V4 + R_V5 + R_V6 + S_II + S_aVF + S_V1 + S_V2 + S_V3 + S_V6
0.11829	R_I + R_II + R_V4 + R_V5 + S_II + S_III + S_V1 + S_V2 + S_V3 + S_V4 + S_V5 + S_V6
0.118285	R_V4 + R_V5 + S_II + S_aVF + S_V1 + S_V2 + S_V3 + S_V5 + S_V6
0.118279	R_V4 + R_V6 + S_III + S_V2 + S_V4 + S_V6
0.118273	Q_aVR + R_I + R_aVL + R_V4 + R_V5 + S_II + S_III + S_V1 + S_V2 + S_V3 + S_V4
0.118269	Q_aVR + R_I + R_V4 + R_V5 + S_II + S_V2 + S_V4 + S_V6
0.118263	R_I + R_II + R_V4 + R_V5 + S_III + S_aVF + S_V1 + S_V2 + S_V3 + S_V5 + S_V6
0.118257	Q_aVR + R_V4 + R_V5 + S_III + S_aVF + S_V1 + S_V2 + S_V4 + S_V6
0.118256	R_aVL + R_V4 + R_V5 + S_aVF + S_V2 + S_V3 + S_V6
0.118246	R_aVL + R_V5 + S_aVF + S_V2 + S_V5
0.118245	Q_aVR + R_V4 + R_V6 + S_II + S_III + S_V1 + S_V2 + S_V5 + S_V6
0.118244	R_I + R_aVL + R_V4 + R_V5 + S_aVF + S_V2 + S_V5 + S_V6
0.118243	R_II + R_aVL + R_V4 + R_V5 + S_II + S_aVF + S_V1 + S_V2 + S_V4 + S_V5
0.118242	R_aVL + R_V4 + R_V6 + S_II + S_III + S_V1 + S_V2 + S_V6
0.118239	Q_aVR + R_aVL + R_V4 + R_V5 + S_III + S_V1 + S_V2 + S_V3 + S_V6
0.118235	R_I + R_aVL + R_V4 + R_V5 + R_V6 + S_II + S_aVF + S_V1 + S_V2 + S_V4
0.118234	Q_aVR + R_I + R_V4 + R_V5 + S_II + S_III + S_V1 + S_V2 + S_V3 + S_V4 + S_V5 + S_V6
0.118229	R_II + R_aVL + R_V4 + R_V5 + S_II + S_III + S_V2 + S_V3 + S_V5
0.118225	R_aVL + R_V4 + R_V5 + R_V6 + S_III + S_V2 + S_V3 + S_V5 + S_V6
0.118223	R_I + R_aVL + R_V4 + R_V6 + S_II + S_V2 + S_V3
0.118221	Q_aVR + R_I + R_V4 + R_V5 + S_II + S_V2 + S_V4 + S_V5
0.118217	R_aVL + R_V4 + R_V5 + R_V6 + S_II + S_aVF + S_V2 + S_V3 + S_V5 + S_V6
0.118217	Q_aVR + R_I + R_V4 + R_V6 + S_II + S_III + S_V1 + S_V2 + S_V3 + S_V6
0.118214	R_aVL + R_V4 + R_V5 + R_V6 + S_III + S_V1 + S_V2 + S_V5 + S_V6
0.118214	Q_aVR + R_II + R_aVL + R_V4 + R_V5 + S_II + S_III + S_V1 + S_V2 + S_V4 + S_V5
0.118213	R_aVL + R_V4 + R_V5 + R_V6 + S_II + S_III + S_aVF + S_V1 + S_V2 + S_V3 + S_V4 + S_V5
0.118213	R_I + R_V4 + R_V5 + R_V6 + S_II + S_III + S_V1 + S_V2 + S_V4
0.118209	R_aVL + R_V4 + S_II + S_V1 + S_V2 + S_V5 + S_V6
0.118209	R_I + R_V5 + S_II + S_III + S_V1 + S_V2 + S_V3 + S_V6
0.118208	R_aVL + R_V4 + R_V5 + R_V6 + S_III + S_aVF + S_V1 + S_V2 + S_V5 + S_V6
0.118205	R_I + R_II + R_aVL + R_V4 + R_V5 + S_II + S_III + S_aVF + S_V1 + S_V2 + S_V3 + S_V5
0.1182	Q_aVR + R_V4 + R_V5 + S_II + S_aVF + S_V1 + S_V2 + S_V4 + S_V5 + S_V6
0.118199	R_I + R_V4 + R_V5 + R_V6 + S_II + S_III + S_aVF + S_V2 + S_V4 + S_V5 + S_V6
0.118199	R_V5 + S_II + S_aVF + S_V2
0.118196	R_aVL + R_V4 + R_V5 + S_aVF + S_V2 + S_V4 + S_V5
0.118192	R_aVL + R_V4 + R_V5 + S_II + S_aVF + S_V1 + S_V2 + S_V3 + S_V4
0.11819	R_I + R_V5 + S_III + S_V1 + S_V2 + S_V4 + S_V6
0.118189	R_I + R_V4 + R_V5 + R_V6 + S_II + S_aVF + S_V1 + S_V2 + S_V3 + S_V5
0.118185	R_I + R_V4 + R_V5 + R_V6 + S_III + S_aVF + S_V1 + S_V2 + S_V3 + S_V6
0.118185	Q_aVR + R_I + R_V4 + R_V5 + R_V6 + S_II + S_aVF + S_V1 + S_V2 + S_V4 + S_V5
0.11818	R_I + R_II + R_aVL + R_V4 + R_V5 + R_V6 + S_II + S_III + S_V1 + S_V2 + S_V3 + S_V4 + S_V6
0.118173	R_I + R_II + R_V4 + R_V6 + S_II + S_III + S_V1 + S_V2 + S_V4 + S_V5 + S_V6
0.118172	R_I + R_II + R_aVL + R_V4 + R_V5 + S_II + S_aVF + S_V1 + S_V2 + S_V3 + S_V5
0.118162	Q_aVR + R_I + R_V4 + R_V5 + R_V6 + S_II + S_aVF + S_V1 + S_V2 + S_V3 + S_V4 + S_V6
0.118162	Q_aVR + R_I + R_aVL + R_V4 + R_V5 + R_V6 + S_II + S_aVF + S_V1 + S_V2 + S_V3 + S_V4
0.118136	Q_aVR + R_V4 + R_V5 + S_II + S_III + S_V1 + S_V2 + S_V3 + S_V4 + S_V6
0.118133	R_II + R_aVL + R_V4 + R_V5 + R_V6 + S_II + S_III + S_V1 + S_V2 + S_V3 + S_V5 + S_V6
0.118132	Q_aVR + R_I + R_V4 + R_V5 + R_V6 + S_III + S_aVF + S_V1 + S_V2 + S_V3 + S_V4 + S_V6
0.118131	Q_aVR + R_V4 + R_V5 + S_II + S_III + S_aVF + S_V1 + S_V2 + S_V3 + S_V5
0.118122	R_V4 + R_V5 + R_V6 + S_II + S_III + S_V1 + S_V2 + S_V3 + S_V5
0.118117	Q_aVR + R_I + R_aVL + R_V4 + R_V5 + S_II + S_III + S_V1 + S_V2 + S_V4 + S_V5 + S_V6
0.118116	R_I + R_V4 + R_V5 + R_V6 + S_II + S_aVF + S_V1 + S_V2 + S_V5 + S_V6
0.118116	R_I + R_II + R_V5 + S_II + S_III + S_V1 + S_V2 + S_V4 + S_V6
0.118111	R_aVL + R_V5 + R_V6 + S_II + S_III + S_V1 + S_V2 + S_V4
0.118107	R_I + R_aVL + R_V4 + R_V6 + S_II + S_aVF + S_V1 + S_V2 + S_V5
0.118099	Q_aVR + R_I + R_II + R_V4 + R_V5 + S_II + S_III + S_aVF + S_V1 + S_V2 + S_V4 + S_V5 + S_V6
0.118099	Q_aVR + R_I + R_V4 + R_V5 + S_II + S_aVF + S_V2 + S_V4 + S_V5
0.118098	R_I + R_aVL + R_V5 + R_V6 + S_II + S_aVF + S_V1 + S_V2 + S_V4 + S_V6
0.118098	Q_aVR + R_V4 + R_V5 + R_V6 + S_II + S_III + S_aVF + S_V1 + S_V2 + S_V3 + S_V5
0.118094	Q_aVR + R_I + R_aVL + R_V4 + R_V5 + R_V6 + S_aVF + S_V1 + S_V2 + S_V3 + S_V5 + S_V6
0.118093	Q_aVR + R_V4 + R_V5 + S_II + S_III + S_aVF + S_V1 + S_V2 + S_V3 + S_V5 + S_V6
0.118092	R_II + R_aVL + R_V4 + R_V5 + S_II + S_III + S_aVF + S_V1 + S_V2 + S_V3 + S_V5
0.118089	R_I + R_V4 + R_V6 + S_II + S_III + S_aVF + S_V1 + S_V2 + S_V4 + S_V5
0.118088	R_I + R_aVL + R_V4 + R_V5 + S_III + S_V1 + S_V2 + S_V3 + S_V4
0.118081	R_I + R_aVL + R_V4 + R_V5 + S_V1 + S_V2 + S_V3 + S_V6
0.118079	R_I + R_V4 + R_V5 + S_II + S_III + S_aVF + S_V1 + S_V2 + S_V6
0.118077	R_aVL + R_V4 + R_V5 + S_III + S_V2 + S_V4
0.118076	R_I + R_V4 + R_V5 + S_V1 + S_V2 + S_V3 + S_V5 + S_V6
0.118073	Q_aVR + R_I + R_V4 + R_V5 + S_II + S_aVF + S_V2 + S_V3 + S_V5
0.118065	Q_aVR + R_I + R_aVL + R_V4 + R_V5 + R_V6 + S_aVF + S_V1 + S_V2 + S_V4 + S_V5 + S_V6
0.118058	Q_aVR + R_I + R_V4 + R_V5 + R_V6 + S_II + S_III + S_V2 + S_V3 + S_V4 + S_V6
0.118057	R_I + R_II + R_V4 + R_V5 + S_II + S_III + S_V1 + S_V2 + S_V5 + S_V6
0.118049	R_V4 + R_V6 + S_II + S_III + S_V1 + S_V2 + S_V3 + S_V5
0.118048	Q_aVR + R_I + R_aVL + R_V4 + R_V5 + R_V6 + S_III + S_V1 + S_V2 + S_V4 + S_V5 + S_V6
0.118047	R_I + R_V4 + R_V6 + S_II + S_V2 + S_V5
0.118039	Q_aVR + R_I + R_V4 + R_V5 + S_II + S_aVF + S_V1 + S_V2 + S_V4
0.118038	R_I + R_aVL + R_V4 + R_V5 + S_II + S_III + S_aVF + S_V1 + S_V2 + S_V4 + S_V6
0.118037	R_I + R_aVL + R_V4 + R_V5 + R_V6 + S_III + S_aVF + S_V1 + S_V2 + S_V4 + S_V6
0.118036	Q_aVR + R_I + R_aVL + R_V4 + R_V5 + S_V1 + S_V2 + S_V4 + S_V5
0.118027	R_I + R_aVL + R_V4 + R_V5 + S_II + S_III + S_aVF + S_V1 + S_V2 + S_V3 + S_V5 + S_V6
0.118025	R_I + R_aVL + R_V4 + R_V5 + S_III + S_V2 + S_V4 + S_V5
0.118023	Q_aVR + R_V4 + R_V5 + R_V6 + S_II + S_III + S_V1 + S_V2 + S_V4 + S_V6
0.11802	R_I + R_V4 + R_V5 + S_III + S_aVF + S_V1 + S_V2 + S_V3 + S_V4
0.118019	Q_aVR + R_I + R_V4 + R_V5 + S_II + S_III + S_V2 + S_V3 + S_V4
0.118018	R_aVL + R_V4 + R_V6 + S_II + S_aVF + S_V1 + S_V2 + S_V3 + S_V5
0.118016	Q_aVR + R_I + R_V4 + R_V6 + S_II + S_III + S_V1 + S_V2 + S_V4 + S_V5
0.118007	R_I + R_II + R_aVL + R_V4 + R_V5 + S_II + S_III + S_aVF + S_V1 + S_V2 + S_V3 + S_V4 + S_V6
0.118007	R_I + R_aVL + R_V4 + R_V5 + R_V6 + S_aVF + S_V2 + S_V3 + S_V5 + S_V6
0.118007	Q_aVR + R_I + R_V4 + R_V5 + S_III + S_V1 + S_V2 + S_V3 + S_V6
0.118	R_I + R_V4 + R_V6 + S_II + S_V2 + S_V3 + S_V5 + S_V6
0.117999	Q_aVR + R_I + R_II + R_V4 + R_V5 + S_II + S_III + S_aVF + S_V1 + S_V2 + S_V3 + S_V5 + S_V6
0.117997	Q_aVR + R_I + R_aVL + R_V4 + R_V5 + S_II + S_aVF + S_V1 + S_V2 + S_V4
0.117996	R_I + R_V4 + R_V6 + S_II + S_III + S_aVF + S_V1 + S_V2 + S_V3 + S_V5
0.117995	Q_aVR + R_I + R_V4 + R_V5 + S_III + S_aVF + S_V1 + S_V2 + S_V3 + S_V6
0.117993	R_II + R_aVL + R_V4 + R_V5 + S_II + S_III + S_V2 + S_V3 + S_V6
0.117993	Q_aVR + R_I + R_aVL + R_V4 + R_V5 + S_II + S_aVF + S_V1 + S_V2 + S_V5 + S_V6
0.117992	R_I + R_V5 + S_V2 + S_V4 + S_V6
0.117989	R_I + R_II + R_aVL + R_V4 + R_V5 + S_III + S_aVF + S_V1 + S_V2 + S_V4 + S_V5 + S_V6
0.117984	R_I + R_aVL + R_V4 + R_V6 + S_II + S_III + S_V1 + S_V2 + S_V3 + S_V6
0.117982	R_aVL + R_V4 + R_V5 + R_V6 + S_II + S_V1 + S_V2 + S_V3 + S_V4 + S_V6
0.117976	R_I + R_V5 + R_V6 + S_II + S_III + S_V2 + S_V3 + S_V6
0.117974	R_I + R_aVL + R_V4 + R_V5 + R_V6 + S_II + S_V2 + S_V4 + S_V6
0.117966	R_I + R_V5 + R_V6 + S_II + S_III + S_aVF + S_V1 + S_V2 + S_V4 + S_V6
0.117966	Q_aVR + R_I + R_aVL + R_V4 + R_V5 + R_V6 + S_III + S_V1 + S_V2 + S_V3 + S_V4 + S_V6
0.117964	R_I + R_V4 + R_V6 + S_II + S_aVF + S_V2 + S_V3
0.117963	R_I + R_II + R_aVL + R_V4 + R_V5 + R_V6 + S_II + S_III + S_aVF + S_V1 + S_V2 + S_V3 + S_V4 + S_V6
0.117961	R_I + R_aVL + R_V4 + R_V5 + S_II + S_III + S_V1 + S_V2 + S_V3 + S_V4 + S_V5 + S_V6
0.117961	R_I + R_V4 + R_V5 + S_III + S_aVF + S_V2 + S_V4
0.117961	R_I + R_II + R_aVL + R_V4 + R_V5 + S_II + S_III + S_aVF + S_V1 + S_V2 + S_V4 + S_V6
0.117945	Q_aVR + R_aVL + R_V4 + R_V5 + S_II + S_aVF + S_V1 + S_V2 + S_V3 + S_V4 + S_V6
0.117939	R_I + R_II + R_aVL + R_V4 + R_V5 + S_III + S_V2 + S_V4 + S_V5 + S_V6
0.117938	R_I + R_aVL + R_V4 + R_V5 + S_aVF + S_V2 + S_V3 + S_V4 + S_V6
0.117936	R_I + R_V5 + S_V2 + S_V6
0.117932	R_aVL + R_V4 + R_V5 + R_V6 + S_III + S_V1 + S_V2 + S_V3 + S_V4 + S_V5 + S_V6
0.11793	R_I + R_II + R_aVL + R_V4 + R_V5 + S_II + S_aVF + S_V2 + S_V3 + S_V5
0.117929	R_I + R_V4 + R_V5 + R_V6 + S_II + S_III + S_aVF + S_V1 + S_V2 + S_V3
0.117924	R_I + R_V4 + R_V5 + R_V6 + S_III + S_aVF + S_V1 + S_V2 + S_V5 + S_V6
0.117917	Q_aVR + R_V4 + R_V5 + R_V6 + S_II + S_III + S_aVF + S_V1 + S_V2 + S_V3 + S_V4 + S_V6
0.117908	Q_aVR + R_I + R_V4 + R_V5 + S_II + S_III + S_V1 + S_V2 + S_V5
0.117908	R_I + R_aVL + R_V4 + R_V5 + R_V6 + S_II + S_III + S_aVF + S_V1 + S_V2 + S_V4
0.117906	Q_aVR + R_aVL + R_V4 + R_V5 + S_II + S_V2 + S_V3 + S_V5 + S_V6
0.117901	R_I + R_aVL + R_V4 + R_V5 + R_V6 + S_III + S_aVF + S_V1 + S_V2 + S_V3 + S_V6
0.1179	R_I + R_V4 + R_V5 + R_V6 + S_II + S_III + S_aVF + S_V1 + S_V2 + S_V5
0.117894	Q_aVR + R_aVL + R_V4 + R_V5 + S_II + S_V2 + S_V3 + S_V6
0.117893	R_aVL + R_V4 + R_V5 + R_V6 + S_II + S_III + S_aVF + S_V1 + S_V2 + S_V5
0.117892	Q_aVR + R_V4 + R_V5 + R_V6 + S_II + S_III + S_V1 + S_V2 + S_V3 + S_V4 + S_V6
0.117892	R_I + R_aVL + R_V4 + R_V5 + S_III + S_aVF + S_V1 + S_V2 + S_V3 + S_V6
0.11789	R_V4 + R_V5 + S_II + S_III + S_V2 + S_V4 + S_V5 + S_V6
0.117885	R_I + R_V5 + S_III + S_V1 + S_V2 + S_V5
0.117884	R_aVL + R_V4 + R_V6 + S_II + S_V1 + S_V2 + S_V3 + S_V5
0.11788	R_I + R_II + R_aVL + R_V4 + R_V5 + S_II + S_V1 + S_V2 + S_V3 + S_V4 + S_V5 + S_V6
0.117878	R_I + R_II + R_aVL + R_V4 + R_V5 + S_III + S_aVF + S_V1 + S_V2 + S_V3 + S_V5 + S_V6
0.117878	Q_aVR + R_I + R_V4 + R_V5 + S_II + S_III + S_V1 + S_V2 + S_V3
0.11787	R_I + R_II + R_V4 + R_V5 + S_II + S_III + S_aVF + S_V2 + S_V4 + S_V5
0.117869	R_I + R_aVL + R_V4 + R_V5 + S_V1 + S_V2 + S_V3 + S_V4 + S_V5 + S_V6
0.11786	R_V4 + R_V6 + S_III + S_V2 + S_V5 + S_V6
0.117855	R_V4 + R_V5 + S_III + S_aVF + S_V1 + S_V2 + S_V3 + S_V5
0.117849	R_aVL + R_V4 + R_V5 + R_V6 + S_II + S_III + S_V1 + S_V2 + S_V3
0.117848	R_I + R_V4 + R_V5 + S_II + S_aVF + S_V1 + S_V2 + S_V3 + S_V4 + S_V5
0.117847	R_I + R_V4 + R_V5 + R_V6 + S_II + S_III + S_V2 + S_V3 + S_V4
0.117837	R_I + R_aVL + R_V4 + R_V6 + S_II + S_aVF + S_V2 + S_V4 + S_V6
0.117836	R_I + R_aVL + R_V4 + R_V5 + S_III + S_aVF + S_V1 + S_V2 + S_V3 + S_V5
0.117835	Q_aVR + R_I + R_II + R_aVL + R_V4 + R_V5 + S_II + S_aVF + S_V1 + S_V2 + S_V3 + S_V5 + S_V6
0.117832	R_aVL + R_V4 + R_V6 + S_II + S_aVF + S_V2 + S_V3
0.117831	Q_aVR + R_I + R_aVL + R_V4 + R_V5 + R_V6 + S_II + S_V2 + S_V3 + S_V5 + S_V6
0.117827	Q_aVR + R_aVL + R_V4 + R_V5 + R_V6 + S_II + S_III + S_aVF + S_V1 + S_V2 + S_V3 + S_V4
0.117825	R_I + R_aVL + R_V4 + R_V5 + R_V6 + S_II + S_aVF + S_V2 + S_V3 + S_V4
0.117824	R_aVL + R_V4 + R_V6 + S_II + S_V2 + S_V6
0.117822	Q_aVR + R_aVL + R_V4 + R_V5 + S_II + S_III + S_V1 + S_V2 + S_V3
0.11782	R_I + R_V4 + R_V5 + R_V6 + S_III + S_V2 + S_V4 + S_V5 + S_V6
0.11782	R_I + R_II + R_V4 + R_V5 + S_II + S_III + S_V2 + S_V3 + S_V5
0.117819	R_I + R_II + R_aVL + R_V4 + R_V5 + S_II + S_III + S_V1 + S_V2 + S_V3 + S_V4
0.117818	R_I + R_V4 + R_V5 + S_II + S_III + S_aVF + S_V1 + S_V2 + S_V3 + S_V4 + S_V5
0.117817	R_aVL + R_V4 + R_V6 + S_II + S_III + S_V1 + S_V2 + S_V3 + S_V5 + S_V6
0.117813	R_I + R_V4 + R_V6 + S_II + S_III + S_V1 + S_V2 + S_V3 + S_V4 + S_V6
0.117811	Q_aVR + R_V4 + R_V5 + S_II + S_aVF + S_V1 + S_V2 + S_V4 + S_V6
0.117811	R_I + R_V4 + R_V5 + S_II + S_V2 + S_V3 + S_V4 + S_V6
0.117806	R_I + R_V4 + R_V6 + S_aVF + S_V1 + S_V2 + S_V4 + S_V5 + S_V6
0.117802	Q_aVR + R_aVL + R_V4 + R_V5 + S_V1 + S_V2 + S_V3 + S_V5 + S_V6
0.117793	R_I + R_aVL + R_V4 + R_V5 + R_V6 + S_II + S_III + S_aVF + S_V1 + S_V2 + S_V5 + S_V6
0.117792	R_I + R_aVL + R_V4 + R_V6 + S_II + S_III + S_V1 + S_V2 + S_V4 + S_V6
0.117789	R_II + R_aVL + R_V4 + R_V5 + S_III + S_aVF + S_V1 + S_V2 + S_V3 + S_V5 + S_V6
0.117789	Q_aVR + R_I + R_aVL + R_V4 + R_V5 + R_V6 + S_II + S_III + S_aVF + S_V1 + S_V2 + S_V3 + S_V5
0.117783	R_I + R_aVL + R_V4 + R_V5 + S_II + S_V2 + S_V3 + S_V4 + S_V5
0.117777	R_I + R_V5 + S_III + S_V2 + S_V5 + S_V6
0.117776	R_I + R_V4 + R_V5 + R_V6 + S_II + S_aVF + S_V2 + S_V4 + S_V5 + S_V6
0.117772	R_aVL + R_V4 + R_V5 + S_aVF + S_V2 + S_V3 + S_V5 + S_V6
0.117771	R_I + R_V4 + R_V5 + S_II + S_V1 + S_V2 + S_V3 + S_V4 + S_V5 + S_V6
0.11777	Q_aVR + R_aVL + R_V4 + R_V5 + R_V6 + S_III + S_V1 + S_V2 + S_V3 + S_V4 + S_V6
0.117769	R_I + R_II + R_V4 + R_V5 + S_II + S_III + S_V2 + S_V3 + S_V4 + S_V6
0.117766	R_II + R_aVL + R_V4 + R_V6 + S_II + S_III + S_V1 + S_V2 + S_V4 + S_V6
0.117761	R_aVL + R_V4 + R_V5 + S_II + S_aVF + S_V2 + S_V3
0.117761	R_aVL + R_V4 + R_V5 + R_V6 + S_II + S_aVF + S_V1 + S_V2 + S_V3 + S_V4 + S_V5 + S_V6
0.117757	R_aVL + R_V4 + R_V6 + S_aVF + S_V2 + S_V4 + S_V6
0.117756	Q_aVR + R_I + R_V4 + R_V5 + S_III + S_V1 + S_V2 + S_V5 + S_V6
0.117751	Q_aVR + R_V4 + R_V5 + S_II + S_III + S_aVF + S_V1 + S_V2 + S_V5 + S_V6
0.117751	Q_aVR + R_I + R_II + R_aVL + R_V4 + R_V5 + S_II + S_III + S_V1 + S_V2 + S_V3 + S_V4 + S_V6
0.11775	R_aVL + R_V4 + R_V5 + S_III + S_V2 + S_V4 + S_V5 + S_V6
0.117748	Q_aVR + R_I + R_aVL + R_V4 + R_V5 + S_aVF + S_V1 + S_V2 + S_V4 + S_V6
0.117748	R_I + R_aVL + R_V4 + R_V5 + R_V6 + S_II + S_III + S_V2 + S_V3 + S_V4 + S_V5
0.117747	Q_aVR + R_I + R_aVL + R_V4 + R_V5 + R_V6 + S_II + S_V1 + S_V2 + S_V3 + S_V5
0.117746	R_I + R_V5 + S_II + S_III + S_V2 + S_V3 + S_V6
0.117744	R_I + R_V4 + R_V6 + S_aVF + S_V2 + S_V5 + S_V6
0.117744	R_aVL + R_V4 + R_V5 + R_V6 + S_III + S_V1 + S_V2 + S_V3 + S_V6
0.117738	R_I + R_II + R_V4 + R_V5 + R_V6 + S_II + S_III + S_aVF + S_V1 + S_V2 + S_V3 + S_V5 + S_V6
0.117736	R_I + R_V4 + R_V6 + S_II + S_V2 + S_V4 + S_V5 + S_V6
0.117736	R_I + R_aVL + R_V4 + R_V5 + R_V6 + S_II + S_V1 + S_V2 + S_V3 + S_V4
0.117729	R_I + R_V4 + R_V5 + R_V6 + S_III + S_aVF + S_V1 + S_V2 + S_V3 + S_V4 + S_V5
0.117726	R_I + R_aVL + R_V4 + R_V5 + R_V6 + S_II + S_III + S_V1 + S_V2 + S_V3
0.117722	R_I + R_II + R_aVL + R_V4 + R_V5 + S_II + S_aVF + S_V1 + S_V2 + S_V3 + S_V4 + S_V5 + S_V6
0.117717	R_I + R_V5 + R_V6 + S_II + S_III + S_V2 + S_V4
0.117709	R_I + R_V4 + R_V5 + R_V6 + S_II + S_III + S_aVF + S_V2 + S_V3 + S_V4
0.117706	R_V5 + S_aVF + S_V2 + S_V6
0.117702	R_aVL + R_V5 + R_V6 + S_II + S_III + S_V1 + S_V2 + S_V6
0.117702	R_I + R_aVL + R_V4 + R_V6 + S_II + S_aVF + S_V2 + S_V3
0.117702	R_aVL + R_V5 + R_V6 + S_II + S_III + S_V1 + S_V2 + S_V3 + S_V6
0.117696	Q_aVR + R_I + R_V4 + R_V5 + S_II + S_III + S_V2 + S_V4
0.117693	R_I + R_II + R_V4 + R_V5 + S_III + S_V2 + S_V4 + S_V5 + S_V6
0.117686	R_I + R_V5 + S_aVF + S_V1 + S_V2 + S_V5
0.117686	R_I + R_II + R_V4 + R_V5 + S_II + S_III + S_V1 + S_V2 + S_V3 + S_V5
0.117684	R_I + R_aVL + R_V4 + R_V5 + S_III + S_aVF + S_V1 + S_V2 + S_V4 + S_V6
0.117683	R_I + R_V4 + R_V5 + S_III + S_V1 + S_V2 + S_V3 + S_V4 + S_V5
0.11767	R_aVL + R_V4 + R_V5 + S_II + S_III + S_V1 + S_V2 + S_V3 + S_V4 + S_V5
0.117664	R_I + R_aVL + R_V4 + R_V5 + R_V6 + S_aVF + S_V1 + S_V2 + S_V4 + S_V6
0.117654	R_II + R_aVL + R_V4 + R_V5 + S_II + S_III + S_aVF + S_V1 + S_V2 + S_V3 + S_V6
0.117653	R_I + R_V4 + R_V5 + S_II + S_aVF + S_V1 + S_V2 + S_V3 + S_V4 + S_V5 + S_V6
0.117651	R_I + R_II + R_aVL + R_V4 + R_V5 + R_V6 + S_II + S_aVF + S_V1 + S_V2 + S_V4 + S_V5 + S_V6
0.117651	R_I + R_II + R_V4 + R_V5 + S_II + S_III + S_aVF + S_V2 + S_V4 + S_V6
0.11765	Q_aVR + R_V4 + R_V5 + R_V6 + S_II + S_III + S_aVF + S_V1 + S_V2 + S_V3 + S_V6
0.11765	R_I + R_II + R_V4 + R_V5 + S_II + S_III + S_aVF + S_V1 + S_V2 + S_V3 + S_V6
0.117645	R_I + R_aVL + R_V4 + R_V5 + R_V6 + S_III + S_V2 + S_V3 + S_V4 + S_V6
0.117644	R_aVL + R_V4 + R_V5 + R_V6 + S_II + S_V1 + S_V2 + S_V5 + S_V6
0.117641	R_aVL + R_V4 + R_V5 + R_V6 + S_II + S_III + S_aVF + S_V2 + S_V3 + S_V6
0.117639	R_aVL + R_V4 + R_V6 + S_II + S_III + S_V2 + S_V4 + S_V6
0.117624	R_I + R_V4 + R_V6 + S_III + S_V2 + S_V4
0.117619	Q_aVR + R_I + R_V4 + R_V5 + S_aVF + S_V1 + S_V2 + S_V4 + S_V6
0.117616	Q_aVR + R_aVL + R_V4 + R_V5 + S_II + S_V2 + S_V4 + S_V5
0.117612	R_I + R_V5 + S_aVF + S_V1 + S_V2 + S_V4 + S_V6
0.117612	Q_aVR + R_aVL + R_V4 + R_V5 + S_II + S_III + S_V2 + S_V3 + S_V6
0.117604	R_I + R_aVL + R_V4 + R_V6 + S_aVF + S_V1 + S_V2 + S_V4 + S_V6
0.117592	R_I + R_V4 + R_V5 + S_aVF + S_V1 + S_V2 + S_V3 + S_V5
0.117582	R_aVL + R_V4 + R_V6 + S_II + S_aVF + S_V2 + S_V5 + S_V6
0.117581	R_II + R_aVL + R_V4 + R_V5 + S_II + S_III + S_aVF + S_V1 + S_V2 + S_V5 + S_V6
0.11758	Q_aVR + R_aVL + R_V4 + R_V5 + R_V6 + S_II + S_V1 + S_V2 + S_V4 + S_V5
0.117573	R_I + R_V4 + R_V5 + R_V6 + S_III + S_V1 + S_V2 + S_V4 + S_V6
0.117572	R_I + R_II + R_aVL + R_V4 + R_V5 + R_V6 + S_II + S_III + S_aVF + S_V1 + S_V2 + S_V3 + S_V4 + S_V5 + S_V6
0.117571	R_I + R_aVL + R_V4 + R_V5 + R_V6 + S_III + S_V1 + S_V2 + S_V3 + S_V6
0.11757	R_I + R_aVL + R_V4 + R_V5 + S_III + S_V1 + S_V2 + S_V4
0.117558	Q_aVR + R_I + R_aVL + R_V4 + R_V5 + S_II + S_V1 + S_V2 + S_V4
0.117555	Q_aVR + R_I + R_V4 + R_V6 + S_II + S_III + S_V1 + S_V2 + S_V3 + S_V5 + S_V6
0.117555	Q_aVR + R_V4 + R_V5 + S_II + S_III + S_aVF + S_V1 + S_V2 + S_V4
0.117552	Q_aVR + R_I + R_V4 + R_V5 + R_V6 + S_II + S_III + S_V1 + S_V2 + S_V5 + S_V6
0.117541	Q_aVR + R_I + R_V4 + R_V5 + S_II + S_III + S_V2 + S_V4 + S_V5 + S_V6
0.117541	R_I + R_V4 + R_V6 + S_II + S_III + S_aVF + S_V1 + S_V2 + S_V3
0.117541	R_aVL + R_V4 + R_V6 + S_V1 + S_V2 + S_V5 + S_V6
0.117537	Q_aVR + R_V4 + R_V5 + S_III + S_aVF + S_V1 + S_V2 + S_V4 + S_V5
0.117533	R_I + R_aVL + R_V4 + R_V5 + S_III + S_V2 + S_V3 + S_V4 + S_V6
0.117533	R_I + R_aVL + R_V4 + R_V5 + S_II + S_III + S_aVF + S_V1 + S_V2 + S_V4 + S_V5
0.117531	R_I + R_II + R_aVL + R_V4 + R_V5 + S_II + S_aVF + S_V1 + S_V2 + S_V5 + S_V6
0.117525	R_V4 + R_V6 + S_II + S_III + S_aVF + S_V1 + S_V2 + S_V6
0.117525	R_I + R_V4 + R_V5 + S_III + S_V1 + S_V2 + S_V5
0.117524	Q_aVR + R_I + R_V4 + R_V5 + S_III + S_aVF + S_V1 + S_V2 + S_V3 + S_V4 + S_V6
0.117521	R_I + R_V4 + R_V5 + S_III + S_aVF + S_V2 + S_V5 + S_V6
0.11752	R_I + R_aVL + R_V4 + R_V5 + R_V6 + S_III + S_aVF + S_V1 + S_V2 + S_V3 + S_V4 + S_V5 + S_V6
0.117519	Q_aVR + R_I + R_II + R_V4 + R_V5 + S_II + S_III + S_V1 + S_V2 + S_V4 + S_V5
0.117518	Q_aVR + R_I + R_V4 + R_V5 + S_II + S_III + S_aVF + S_V1 + S_V2 + S_V5 + S_V6
0.117505	Q_aVR + R_aVL + R_V4 + R_V5 + R_V6 + S_III + S_aVF + S_V1 + S_V2 + S_V4 + S_V5 + S_V6
0.117505	R_aVL + R_V4 + R_V5 + S_V2 + S_V3 + S_V5 + S_V6
0.117501	R_V4 + R_V5 + S_II + S_III + S_aVF + S_V1 + S_V2 + S_V3
0.117496	R_I + R_aVL + R_V4 + R_V5 + R_V6 + S_II + S_III + S_aVF + S_V1 + S_V2 + S_V3
0.117494	Q_aVR + R_I + R_aVL + R_V4 + R_V5 + S_II + S_aVF + S_V2 + S_V3 + S_V6
0.117494	R_V5 + R_V6 + S_II + S_III + S_aVF + S_V1 + S_V2 + S_V5 + S_V6
0.117493	Q_aVR + R_aVL + R_V4 + R_V5 + R_V6 + S_II + S_aVF + S_V1 + S_V2 + S_V3 + S_V6
0.117486	R_V4 + R_V5 + S_II + S_III + S_V2 + S_V5
0.117483	Q_aVR + R_aVL + R_V4 + R_V5 + R_V6 + S_II + S_III + S_V2 + S_V3 + S_V5 + S_V6
0.117478	R_I + R_II + R_V5 + S_II + S_III + S_V2 + S_V6
0.117477	R_I + R_aVL + R_V5 + S_II + S_V2 + S_V3
0.117474	R_I + R_aVL + R_V5 + R_V6 + S_II + S_aVF + S_V1 + S_V2 + S_V5 + S_V6
0.117471	R_I + R_V5 + S_III + S_V2 + S_V4 + S_V6
0.117463	R_I + R_II + R_aVL + R_V4 + R_V5 + S_II + S_aVF + S_V2 + S_V3 + S_V4 + S_V6
0.117454	R_I + R_V4 + R_V6 + S_III + S_aVF + S_V1 + S_V2 + S_V5 + S_V6
0.117454	R_aVL + R_V4 + R_V5 + S_aVF + S_V1 + S_V2 + S_V4
0.117453	R_aVL + R_V4 + R_V5 + R_V6 + S_II + S_III + S_V2 + S_V3 + S_V4
0.117452	R_I + R_II + R_V4 + R_V5 + S_II + S_III + S_aVF + S_V2 + S_V4 + S_V5 + S_V6
0.117446	R_V5 + R_V6 + S_II + S_III + S_aVF + S_V1 + S_V2 + S_V5
0.117444	R_I + R_II + R_aVL + R_V4 + R_V5 + S_III + S_V1 + S_V2 + S_V4 + S_V5
0.117443	R_I + R_aVL + R_V4 + R_V5 + R_V6 + S_III + S_aVF + S_V1 + S_V2 + S_V3 + S_V4 + S_V5
0.117441	Q_aVR + R_I + R_V4 + R_V5 + R_V6 + S_II + S_aVF + S_V1 + S_V2 + S_V3 + S_V4 + S_V5 + S_V6
0.117439	R_I + R_aVL + R_V4 + R_V5 + S_III + S_aVF + S_V1 + S_V2 + S_V4 + S_V5
0.117438	Q_aVR + R_V4 + R_V5 + S_II + S_V1 + S_V2 + S_V4 + S_V5 + S_V6
0.117436	Q_aVR + R_aVL + R_V4 + R_V5 + R_V6 + S_aVF + S_V1 + S_V2 + S_V4 + S_V5 + S_V6
0.117435	R_V4 + R_V5 + R_V6 + S_II + S_III + S_V1 + S_V2 + S_V3 + S_V6
0.11743	Q_aVR + R_I + R_aVL + R_V4 + R_V5 + S_aVF + S_V1 + S_V2 + S_V3 + S_V4 + S_V6
0.117429	R_aVL + R_V4 + R_V6 + S_II + S_aVF + S_V1 + S_V2 + S_V3 + S_V5 + S_V6
0.117421	R_I + R_aVL + R_V4 + R_V5 + S_aVF + S_V1 + S_V2 + S_V3 + S_V4
0.117421	R_I + R_II + R_V4 + R_V5 + R_V6 + S_II + S_III + S_V1 + S_V2 + S_V4 + S_V5 + S_V6
0.117412	R_V4 + R_V5 + R_V6 + S_III + S_aVF + S_V1 + S_V2 + S_V4 + S_V5
0.11741	R_I + R_aVL + R_V4 + R_V6 + S_V1 + S_V2 + S_V4 + S_V5 + S_V6
0.117408	R_I + R_aVL + R_V4 + R_V5 + R_V6 + S_II + S_V2 + S_V3 + S_V6
0.117406	Q_aVR + R_I + R_aVL + R_V4 + R_V5 + R_V6 + S_III + S_V1 + S_V2 + S_V3 + S_V4 + S_V5 + S_V6
0.117406	R_aVL + R_V4 + R_V5 + S_II + S_III + S_V2 + S_V3 + S_V4
0.117398	Q_aVR + R_V4 + R_V5 + S_II + S_aVF + S_V1 + S_V2 + S_V4 + S_V5
0.117393	Q_aVR + R_V4 + R_V5 + S_III + S_aVF + S_V1 + S_V2 + S_V4 + S_V5 + S_V6
0.11739	R_I + R_V5 + R_V6 + S_II + S_III + S_aVF + S_V1 + S_V2 + S_V5 + S_V6
0.11739	R_I + R_II + R_aVL + R_V4 + R_V5 + S_II + S_III + S_V2 + S_V3 + S_V4
0.117385	Q_aVR + R_I + R_aVL + R_V4 + R_V5 + S_II + S_V2 + S_V3 + S_V4
0.117383	Q_aVR + R_I + R_aVL + R_V4 + R_V5 + R_V6 + S_II + S_III + S_aVF + S_V1 + S_V2 + S_V3 + S_V4
0.117375	R_V4 + R_V5 + S_III + S_aVF + S_V1 + S_V2 + S_V4
0.117371	R_II + R_aVL + R_V4 + R_V5 + S_III + S_V2 + S_V4 + S_V5 + S_V6
0.117367	Q_aVR + R_I + R_V4 + R_V6 + S_II + S_III + S_V1 + S_V2 + S_V3 + S_V5
0.117367	R_I + R_aVL + R_V4 + R_V5 + S_III + S_V1 + S_V2 + S_V3 + S_V4 + S_V5
0.117362	Q_aVR + R_V4 + R_V5 + S_II + S_III + S_V2 + S_V4 + S_V6
0.117359	R_aVL + R_V4 + R_V6 + S_II + S_aVF + S_V2 + S_V6
0.117355	Q_aVR + R_I + R_V4 + R_V5 + R_V6 + S_III + S_V1 + S_V2 + S_V3 + S_V4 + S_V5 + S_V6
0.117353	Q_aVR + R_aVL + R_V4 + R_V5 + R_V6 + S_III + S_V1 + S_V2 + S_V4 + S_V5
0.117347	R_I + R_V4 + R_V6 + S_III + S_V2 + S_V4 + S_V5
0.117344	R_aVL + R_V4 + R_V6 + S_II + S_V2 + S_V3 + S_V5
0.117344	Q_aVR + R_V4 + R_V5 + R_V6 + S_III + S_aVF + S_V1 + S_V2 + S_V4 + S_V5 + S_V6
0.117343	R_I + R_V4 + R_V5 + S_III + S_V1 + S_V2 + S_V3 + S_V4
0.11734	Q_aVR + R_I + R_V4 + R_V5 + R_V6 + S_III + S_aVF + S_V1 + S_V2 + S_V4 + S_V5
0.117335	R_I + R_II + R_aVL + R_V4 + R_V5 + R_V6 + S_II + S_III + S_V1 + S_V2 + S_V3 + S_V4 + S_V5
0.117329	Q_aVR + R_aVL + R_V4 + R_V5 + S_II + S_V1 + S_V2 + S_V4
0.117327	R_II + R_aVL + R_V4 + R_V5 + S_III + S_V1 + S_V2 + S_V4 + S_V5
0.117327	R_I + R_V5 + R_V6 + S_II + S_III + S_V2 + S_V5 + S_V6
0.117326	R_I + R_II + R_V4 + R_V5 + S_II + S_III + S_aVF + S_V2 + S_V3 + S_V5
0.117323	Q_aVR + R_I + R_aVL + R_V4 + R_V5 + R_V6 + S_II + S_V1 + S_V2 + S_V4 + S_V6
0.117314	R_aVL + R_V4 + R_V6 + S_V2 + S_V4 + S_V6
0.117308	R_II + R_aVL + R_V4 + R_V5 + S_III + S_aVF + S_V1 + S_V2 + S_V4 + S_V5
0.117308	R_aVL + R_V4 + R_V5 + R_V6 + S_II + S_aVF + S_V1 + S_V2 + S_V3 + S_V4 + S_V5
0.117304	R_I + R_V4 + R_V5 + R_V6 + S_II + S_III + S_V2 + S_V3 + S_V4 + S_V5
0.117296	Q_aVR + R_V4 + R_V5 + S_III + S_aVF + S_V1 + S_V2 + S_V3 + S_V5 + S_V6
0.117289	R_I + R_V5 + R_V6 + S_II + S_III + S_V1 + S_V2 + S_V4 + S_V5 + S_V6
0.117289	R_II + R_aVL + R_V4 + R_V5 + S_II + S_aVF + S_V1 + S_V2 + S_V4 + S_V6
0.117287	R_I + R_V4 + R_V5 + S_II + S_III + S_aVF + S_V2 + S_V3 + S_V4
0.117287	Q_aVR + R_aVL + R_V4 + R_V6 + S_II + S_V1 + S_V2 + S_V5 + S_V6
0.117287	Q_aVR + R_I + R_V4 + R_V5 + S_II + S_aVF + S_V1 + S_V2 + S_V3 + S_V4
0.117286	R_I + R_aVL + R_V5 + S_II + S_V2
0.117279	R_I + R_aVL + R_V4 + R_V6 + S_II + S_aVF + S_V1 + S_V2 + S_V4 + S_V5 + S_V6
0.117278	R_I + R_II + R_aVL + R_V4 + R_V5 + S_II + S_III + S_aVF + S_V1 + S_V2 + S_V3 + S_V6
0.117275	R_aVL + R_V4 + R_V5 + R_V6 + S_II + S_V1 + S_V2 + S_V3 + S_V4 + S_V5 + S_V6
0.117273	R_aVL + R_V4 + R_V5 + R_V6 + S_II + S_III + S_aVF + S_V1 + S_V2 + S_V3 + S_V4 + S_V5 + S_V6
0.117271	R_I + R_V4 + S_II + S_aVF + S_V2 + S_V4
0.117269	Q_aVR + R_I + R_aVL + R_V4 + R_V5 + S_aVF + S_V1 + S_V2 + S_V3 + S_V5
0.117264	Q_aVR + R_I + R_aVL + R_V4 + R_V5 + R_V6 + S_II + S_aVF + S_V2 + S_V3 + S_V5 + S_V6
0.11726	R_I + R_V5 + S_II + S_aVF + S_V2 + S_V3 + S_V6
0.11726	R_I + R_V5 + R_V6 + S_II + S_III + S_V2 + S_V5
0.117258	R_aVL + R_V4 + R_V5 + R_V6 + S_II + S_V2 + S_V3 + S_V5 + S_V6
0.117258	Q_aVR + R_aVL + R_V4 + R_V5 + S_III + S_V1 + S_V2 + S_V3 + S_V4 + S_V6
0.117258	R_I + R_II + R_aVL + R_V4 + R_V5 + S_II + S_V1 + S_V2 + S_V3 + S_V4 + S_V6
0.117255	R_V4 + R_V5 + S_III + S_V2 + S_V5 + S_V6
0.117242	R_I + R_V4 + S_II + S_aVF + S_V1 + S_V2 + S_V5 + S_V6
0.117241	R_aVL + R_V4 + R_V6 + S_II + S_III + S_V2 + S_V5
0.11724	R_aVL + R_V5 + S_II + S_aVF + S_V1 + S_V2 + S_V4
0.117239	R_I + R_V4 + R_V5 + S_aVF + S_V2 + S_V3 + S_V6
0.117234	Q_aVR + R_I + R_V4 + R_V6 + S_II + S_aVF + S_V1 + S_V2 + S_V4 + S_V5
0.117226	Q_aVR + R_I + R_V4 + R_V5 + R_V6 + S_II + S_III + S_V2 + S_V4 + S_V5 + S_V6
0.11722	R_I + R_V5 + R_V6 + S_II + S_III + S_aVF + S_V1 + S_V2 + S_V4
0.117217	Q_aVR + R_I + R_V4 + R_V6 + S_II + S_V1 + S_V2 + S_V4 + S_V5 + S_V6
0.117212	R_I + R_V4 + S_II + S_aVF + S_V2 + S_V5
0.117212	R_aVL + R_V5 + S_II + S_aVF + S_V1 + S_V2 + S_V5 + S_V6
0.117208	R_I + R_aVL + R_V4 + R_V6 + S_V2 + S_V4 + S_V6
0.117207	R_I + R_II + R_V4 + R_V5 + S_III + S_aVF + S_V1 + S_V2 + S_V4 + S_V5
0.117207	Q_aVR + R_aVL + R_V4 + R_V5 + R_V6 + S_II + S_V1 + S_V2 + S_V3 + S_V4 + S_V6
0.117207	Q_aVR + R_I + R_V4 + R_V5 + S_III + S_V2 + S_V4 + S_V6
0.117203	R_I + R_V4 + R_V6 + S_II + S_aVF + S_V2 + S_V6
0.117199	R_I + R_V5 + R_V6 + S_II + S_III + S_V1 + S_V2 + S_V6
0.117199	R_I + R_V5 + S_II + S_III + S_V2 + S_V4 + S_V6
0.117199	R_I + R_V4 + R_V5 + S_II + S_aVF + S_V2 + S_V3
0.117197	Q_aVR + R_I + R_aVL + R_V4 + R_V5 + S_III + S_V1 + S_V2 + S_V4 + S_V5 + S_V6
0.117194	Q_aVR + R_I + R_V4 + R_V5 + R_V6 + S_III + S_V1 + S_V2 + S_V3 + S_V4 + S_V6
0.117193	R_I + R_V4 + R_V6 + S_III + S_V1 + S_V2 + S_V3 + S_V6
0.117192	R_I + R_aVL + R_V4 + R_V5 + S_aVF + S_V2 + S_V4
0.117189	Q_aVR + R_I + R_aVL + R_V4 + R_V5 + S_II + S_aVF + S_V2 + S_V3 + S_V5
0.117187	R_aVL + R_V5 + R_V6 + S_II + S_aVF + S_V1 + S_V2 + S_V6
0.11718	R_V4 + R_V5 + S_II + S_III + S_aVF + S_V2 + S_V3 + S_V6
0.11718	R_I + R_V4 + R_V5 + S_V1 + S_V2 + S_V4 + S_V5
0.117178	R_I + R_II + R_V5 + S_II + S_aVF + S_V2 + S_V5 + S_V6
0.117176	R_I + R_V4 + R_V6 + S_II + S_V2 + S_V3 + S_V5
0.117173	R_I + R_V4 + R_V5 + R_V6 + S_II + S_aVF + S_V1 + S_V2 + S_V3 + S_V4 + S_V5
0.117172	R_I + R_aVL + R_V4 + R_V5 + S_II + S_aVF + S_V1 + S_V2 + S_V6
0.11717	R_I + R_aVL + R_V4 + R_V5 + R_V6 + S_III + S_aVF + S_V1 + S_V2 + S_V3 + S_V4
0.117165	R_I + R_V5 + S_II + S_V1 + S_V2 + S_V4 + S_V5
0.117157	Q_aVR + R_I + R_V4 + R_V5 + R_V6 + S_II + S_V1 + S_V2 + S_V3 + S_V5 + S_V6
0.117152	R_I + R_V4 + R_V6 + S_II + S_III + S_aVF + S_V2 + S_V3 + S_V6
0.117152	R_I + R_V4 + S_II + S_V2 + S_V3 + S_V6
0.117151	Q_aVR + R_I + R_aVL + R_V4 + R_V5 + R_V6 + S_II + S_III + S_V2 + S_V3 + S_V5 + S_V6
0.11715	R_aVL + R_V4 + R_V6 + S_II + S_aVF + S_V1 + S_V2 + S_V4 + S_V5 + S_V6
0.117149	Q_aVR + R_I + R_V4 + R_V5 + R_V6 + S_II + S_III + S_V2 + S_V3 + S_V5
0.117147	Q_aVR + R_I + R_aVL + R_V4 + R_V5 + S_V2 + S_V3 + S_V5 + S_V6
0.117146	Q_aVR + R_I + R_V4 + R_V5 + S_II + S_III + S_aVF + S_V1 + S_V2 + S_V3
0.117137	R_I + R_aVL + R_V4 + R_V5 + R_V6 + S_aVF + S_V1 + S_V2 + S_V3 + S_V5
0.11713	Q_aVR + R_I + R_aVL + R_V4 + R_V5 + R_V6 + S_II + S_III + S_V2 + S_V3 + S_V4 + S_V6
0.117123	R_V4 + R_V5 + R_V6 + S_II + S_aVF + S_V1 + S_V2 + S_V4 + S_V5 + S_V6
0.117122	R_I + R_V4 + R_V5 + R_V6 + S_II + S_III + S_V2 + S_V5 + S_V6
0.117121	R_I + R_V4 + R_V5 + S_aVF + S_V1 + S_V2 + S_V3 + S_V4 + S_V6
0.117119	R_I + R_aVL + R_V4 + R_V5 + S_II + S_III + S_aVF + S_V1 + S_V2 + S_V3 + S_V4
0.117119	R_II + R_aVL + R_V4 + R_V6 + S_II + S_III + S_V1 + S_V2 + S_V4 + S_V5 + S_V6
0.117119	R_I + R_II + R_aVL + R_V4 + R_V5 + S_aVF + S_V1 + S_V2 + S_V3 + S_V5 + S_V6
0.117117	Q_aVR + R_I + R_V4 + R_V5 + R_V6 + S_II + S_III + S_aVF + S_V1 + S_V2 + S_V5 + S_V6
0.117115	R_aVL + R_V4 + R_V6 + S_III + S_V1 + S_V2 + S_V3 + S_V6
0.117112	R_I + R_V5 + R_V6 + S_II + S_III + S_aVF + S_V1 + S_V2 + S_V5
0.117111	Q_aVR + R_aVL + R_V4 + R_V6 + S_II + S_aVF + S_V1 + S_V2 + S_V4 + S_V6
0.117109	R_I + R_V5 + R_V6 + S_II + S_III + S_V1 + S_V2 + S_V3 + S_V5 + S_V6
0.117105	R_V4 + R_V5 + R_V6 + S_III + S_aVF + S_V1 + S_V2 + S_V4 + S_V6
0.117101	R_aVL + R_V4 + R_V5 + S_V2 + S_V4 + S_V5
0.1171	Q_aVR + R_V4 + R_V6 + S_II + S_III + S_V1 + S_V2 + S_V4 + S_V5
0.117099	R_I + R_V4 + S_II + S_aVF + S_V1 + S_V2 + S_V5
0.117096	R_I + R_V4 + R_V5 + S_III + S_aVF + S_V2 + S_V4 + S_V5 + S_V6
0.117095	R_I + R_aVL + R_V4 + R_V5 + R_V6 + S_II + S_V2 + S_V3 + S_V4 + S_V5 + S_V6
0.117093	R_aVL + R_V4 + R_V5 + R_V6 + S_V1 + S_V2 + S_V4 + S_V5 + S_V6
0.117089	R_I + R_aVL + R_V4 + R_V5 + R_V6 + S_V1 + S_V2 + S_V3 + S_V4 + S_V5 + S_V6
0.117086	R_I + R_aVL + R_V4 + R_V6 + S_II + S_V1 + S_V2 + S_V3 + S_V4 + S_V6
0.117084	R_V4 + R_V5 + R_V6 + S_II + S_III + S_aVF + S_V1 + S_V2 + S_V4
0.117083	Q_aVR + R_aVL + R_V4 + R_V5 + R_V6 + S_III + S_aVF + S_V1 + S_V2 + S_V3 + S_V4 + S_V6
0.117079	R_I + R_V5 + R_V6 + S_II + S_V1 + S_V2 + S_V5 + S_V6
0.117078	R_I + R_aVL + R_V4 + R_V5 + S_aVF + S_V1 + S_V2 + S_V3 + S_V4 + S_V5
0.117078	Q_aVR + R_aVL + R_V4 + R_V5 + S_III + S_V1 + S_V2 + S_V5 + S_V6
0.117074	R_aVL + R_V4 + R_V6 + S_III + S_V1 + S_V2 + S_V4 + S_V5
0.117074	Q_aVR + R_I + R_aVL + R_V4 + R_V5 + S_III + S_V1 + S_V2 + S_V3 + S_V4 + S_V6
0.117074	Q_aVR + R_I + R_aVL + R_V4 + R_V5 + R_V6 + S_III + S_aVF + S_V1 + S_V2 + S_V3 + S_V5 + S_V6
0.117068	Q_aVR + R_aVL + R_V4 + R_V5 + S_II + S_V2 + S_V3 + S_V5
0.117067	Q_aVR + R_V4 + R_V5 + R_V6 + S_III + S_aVF + S_V1 + S_V2 + S_V3 + S_V5 + S_V6
0.117066	R_I + R_aVL + R_V5 + S_II + S_V1 + S_V2 + S_V3 + S_V6
0.117063	Q_aVR + R_I + R_aVL + R_V4 + R_V5 + S_V1 + S_V2 + S_V3 + S_V4 + S_V6
0.117058	Q_aVR + R_V4 + R_V6 + S_II + S_III + S_V1 + S_V2 + S_V3 + S_V6
0.117056	R_I + R_V4 + R_V5 + R_V6 + S_II + S_III + S_V2 + S_V3 + S_V4 + S_V5 + S_V6
0.11705	R_aVL + R_V4 + R_V6 + S_III + S_V2 + S_V3 + S_V6
0.117047	R_aVL + R_V5 + S_aVF + S_V1 + S_V2 + S_V5
0.117047	R_V5 + R_V6 + S_II + S_III + S_V1 + S_V2 + S_V6
0.117046	R_I + R_V4 + S_II + S_aVF + S_V1 + S_V2 + S_V4 + S_V6
0.117045	R_aVL + R_V4 + R_V5 + R_V6 + S_II + S_III + S_aVF + S_V2 + S_V3 + S_V5
0.117044	R_aVL + R_V4 + S_II + S_V1 + S_V2 + S_V5
0.117043	R_I + R_aVL + R_V4 + R_V5 + S_aVF + S_V1 + S_V2 + S_V3 + S_V4 + S_V5 + S_V6
0.11704	Q_aVR + R_I + R_V4 + R_V5 + S_II + S_V1 + S_V2 + S_V3 + S_V6
0.117037	Q_aVR + R_V4 + R_V5 + S_II + S_III + S_aVF + S_V1 + S_V2 + S_V4 + S_V5 + S_V6
0.117034	R_I + R_II + R_aVL + R_V4 + R_V5 + S_II + S_V2 + S_V3 + S_V4 + S_V6
0.117034	Q_aVR + R_I + R_V4 + R_V5 + S_III + S_V2 + S_V3 + S_V5
0.117033	Q_aVR + R_aVL + R_V4 + R_V6 + S_II + S_V1 + S_V2 + S_V4 + S_V5
0.117033	Q_aVR + R_aVL + R_V4 + R_V5 + S_V1 + S_V2 + S_V4 + S_V5
0.117031	Q_aVR + R_I + R_II + R_aVL + R_V4 + R_V5 + S_II + S_V1 + S_V2 + S_V3 + S_V5 + S_V6
0.117027	Q_aVR + R_II + R_aVL + R_V4 + R_V5 + S_II + S_aVF + S_V1 + S_V2 + S_V4 + S_V5 + S_V6
0.117027	Q_aVR + R_I + R_V4 + R_V5 + S_III + S_V2 + S_V4 + S_V5
0.117026	R_aVL + R_V4 + R_V5 + R_V6 + S_aVF + S_V1 + S_V2 + S_V4 + S_V5
0.117024	R_V4 + R_V5 + S_III + S_aVF + S_V1 + S_V2 + S_V5
0.117023	R_V4 + R_V5 + S_aVF + S_V1 + S_V2 + S_V4 + S_V5 + S_V6
0.117023	R_I + R_aVL + R_V4 + R_V5 + S_III + S_V1 + S_V2 + S_V3 + S_V4 + S_V5 + S_V6
0.117022	R_aVL + R_V5 + S_aVF + S_V1 + S_V2 + S_V6
0.11702	Q_aVR + R_V4 + R_V5 + R_V6 + S_II + S_III + S_V1 + S_V2 + S_V3 + S_V5
0.117019	R_aVL + R_V5 + S_aVF + S_V1 + S_V2 + S_V5 + S_V6
0.117019	R_V4 + R_V6 + S_II + S_III + S_V2 + S_V3
0.117018	R_V5 + S_III + S_V2 + S_V5 + S_V6
0.117014	R_aVL + R_V4 + R_V5 + S_aVF + S_V1 + S_V2 + S_V5
0.117014	R_I + R_V5 + R_V6 + S_II + S_III + S_aVF + S_V1 + S_V2 + S_V3 + S_V6
0.117012	Q_aVR + R_V4 + R_V5 + S_II + S_III + S_V2 + S_V3 + S_V6
0.117012	Q_aVR + R_II + R_aVL + R_V4 + R_V5 + S_II + S_III + S_V1 + S_V2 + S_V4 + S_V6
0.117011	R_V4 + R_V5 + S_III + S_aVF + S_V2 + S_V4 + S_V6
0.11701	R_I + R_II + R_aVL + R_V4 + R_V5 + R_V6 + S_II + S_III + S_V2 + S_V3 + S_V5 + S_V6
0.117009	R_I + R_aVL + R_V4 + R_V5 + S_II + S_III + S_aVF + S_V1 + S_V2 + S_V4
0.117009	R_II + R_aVL + R_V4 + R_V6 + S_II + S_III + S_V1 + S_V2 + S_V4 + S_V5
0.117009	Q_aVR + R_I + R_aVL + R_V4 + R_V5 + S_II + S_aVF + S_V1 + S_V2 + S_V3 + S_V4 + S_V5
0.117008	R_aVL + R_V5 + S_II + S_aVF + S_V1 + S_V2
0.117002	Q_aVR + R_I + R_aVL + R_V4 + R_V5 + R_V6 + S_II + S_III + S_aVF + S_V1 + S_V2 + S_V3 + S_V6
0.117001	R_I + R_II + R_aVL + R_V4 + R_V5 + S_aVF + S_V2 + S_V4 + S_V5 + S_V6
0.116999	R_I + R_V4 + R_V6 + S_III + S_aVF + S_V1 + S_V2 + S_V3 + S_V6
0.116997	R_I + R_V4 + S_II + S_V1 + S_V2 + S_V5
0.116996	R_II + R_aVL + R_V5 + S_II + S_III + S_V1 + S_V2 + S_V5 + S_V6
0.116987	R_I + R_V4 + R_V5 + S_II + S_V1 + S_V2 + S_V4
0.116986	R_I + R_aVL + R_V4 + R_V5 + R_V6 + S_III + S_V2 + S_V4 + S_V5 + S_V6
0.116982	Q_aVR + R_aVL + R_V4 + R_V5 + S_II + S_III + S_V1 + S_V2 + S_V5
0.116981	Q_aVR + R_I + R_II + R_aVL + R_V4 + R_V5 + S_II + S_III + S_V1 + S_V2 + S_V4 + S_V5
0.116978	Q_aVR + R_I + R_II + R_aVL + R_V4 + R_V5 + R_V6 + S_II + S_III + S_V1 + S_V2 + S_V3 + S_V4 + S_V5 + S_V6
0.116974	R_I + R_aVL + R_V4 + R_V5 + R_V6 + S_aVF + S_V1 + S_V2 + S_V3 + S_V4 + S_V5
0.116974	R_aVL + R_V4 + R_V6 + S_V1 + S_V2 + S_V4 + S_V6
0.116961	R_I + R_V4 + R_V5 + R_V6 + S_II + S_aVF + S_V1 + S_V2 + S_V3 + S_V6
0.116955	R_aVL + R_V4 + R_V5 + R_V6 + S_II + S_aVF + S_V2 + S_V4 + S_V6
0.116949	R_aVL + R_V4 + R_V5 + R_V6 + S_II + S_aVF + S_V1 + S_V2 + S_V3 + S_V4
0.116941	Q_aVR + R_I + R_II + R_V4 + R_V5 + S_II + S_III + S_aVF + S_V1 + S_V2 + S_V4 + S_V5
0.11694	R_I + R_V4 + R_V5 + R_V6 + S_III + S_aVF + S_V2 + S_V4 + S_V5 + S_V6
0.116939	R_I + R_aVL + R_V4 + R_V5 + R_V6 + S_II + S_III + S_aVF + S_V2 + S_V3 + S_V5
0.116939	R_aVL + R_V4 + R_V5 + S_V2 + S_V5 + S_V6
0.116939	R_I + R_V4 + R_V5 + S_aVF + S_V2 + S_V3 + S_V5
0.116936	Q_aVR + R_I + R_II + R_V4 + R_V5 + S_II + S_III + S_V1 + S_V2 + S_V3 + S_V4 + S_V6
0.116936	Q_aVR + R_I + R_V4 + R_V6 + S_II + S_V1 + S_V2 + S_V4 + S_V6
0.116929	R_I + R_V4 + R_V6 + S_II + S_III + S_aVF + S_V2 + S_V3
0.116925	Q_aVR + R_I + R_V4 + R_V5 + R_V6 + S_III + S_aVF + S_V1 + S_V2 + S_V3 + S_V4 + S_V5 + S_V6
0.116922	R_I + R_V4 + R_V5 + S_II + S_aVF + S_V2 + S_V3 + S_V4
0.116922	R_aVL + R_V4 + R_V6 + S_III + S_V2 + S_V4 + S_V6
0.116921	R_aVL + R_V4 + R_V5 + R_V6 + S_II + S_V1 + S_V2 + S_V3 + S_V5
0.116919	R_V5 + R_V6 + S_II + S_III + S_aVF + S_V1 + S_V2 + S_V6
0.116918	Q_aVR + R_I + R_V4 + R_V5 + S_III + S_V2 + S_V3 + S_V6
0.116915	R_I + R_II + R_aVL + R_V4 + R_V5 + S_II + S_aVF + S_V1 + S_V2 + S_V3 + S_V4 + S_V5
0.116912	R_I + R_aVL + R_V4 + R_V5 + R_V6 + S_III + S_V1 + S_V2 + S_V3 + S_V4
0.116911	Q_aVR + R_I + R_V4 + R_V6 + S_II + S_III + S_V2 + S_V3 + S_V6
0.116909	R_I + R_V4 + R_V6 + S_aVF + S_V1 + S_V2 + S_V4 + S_V5
0.116906	R_aVL + R_V4 + R_V5 + R_V6 + S_III + S_V2 + S_V4 + S_V5 + S_V6
0.116903	R_V4 + R_V5 + R_V6 + S_II + S_III + S_V2 + S_V3 + S_V5 + S_V6
0.1169	R_I + R_V4 + R_V6 + S_II + S_III + S_aVF + S_V2 + S_V4
0.116899	Q_aVR + R_II + R_aVL + R_V4 + R_V5 + S_II + S_III + S_V1 + S_V2 + S_V3 + S_V4 + S_V6
0.116897	R_V4 + R_V5 + R_V6 + S_II + S_III + S_V1 + S_V2 + S_V3 + S_V4 + S_V5 + S_V6
0.116896	R_I + R_II + R_aVL + R_V4 + R_V5 + R_V6 + S_II + S_III + S_aVF + S_V1 + S_V2 + S_V3 + S_V4 + S_V5
0.116895	R_I + R_V4 + R_V5 + S_II + S_III + S_aVF + S_V2 + S_V5 + S_V6
0.116891	R_I + R_II + R_aVL + R_V4 + R_V5 + S_III + S_V1 + S_V2 + S_V3 + S_V4 + S_V6
0.116887	R_aVL + R_V4 + R_V5 + S_III + S_V1 + S_V2 + S_V3 + S_V4
0.116886	R_I + R_V4 + R_V6 + S_II + S_V1 + S_V2 + S_V3 + S_V6
0.116885	R_I + R_aVL + R_V4 + R_V5 + S_II + S_III + S_aVF + S_V1 + S_V2 + S_V3
0.11688	R_aVL + R_V4 + S_II + S_V2 + S_V4
0.116879	R_aVL + R_V4 + R_V5 + R_V6 + S_II + S_V2 + S_V4 + S_V5 + S_V6
0.116877	R_aVL + R_V4 + R_V5 + S_II + S_III + S_aVF + S_V1 + S_V2 + S_V4 + S_V5 + S_V6
0.116873	Q_aVR + R_aVL + R_V4 + R_V5 + S_II + S_aVF + S_V1 + S_V2 + S_V5
0.116864	R_I + R_II + R_aVL + R_V4 + R_V5 + S_II + S_aVF + S_V2 + S_V3 + S_V6
0.11686	R_aVL + R_V5 + R_V6 + S_II + S_aVF + S_V1 + S_V2 + S_V4
0.116858	Q_aVR + R_I + R_aVL + R_V4 + R_V5 + R_V6 + S_II + S_V2 + S_V3 + S_V4 + S_V6
0.116858	R_I + R_aVL + R_V4 + R_V5 + S_II + S_III + S_aVF + S_V1 + S_V2 + S_V3 + S_V4 + S_V6
0.116857	R_V4 + R_V5 + S_II + S_III + S_aVF + S_V1 + S_V2 + S_V6
0.116857	R_aVL + R_V4 + R_V5 + S_aVF + S_V2 + S_V4 + S_V5 + S_V6
0.116857	R_I + R_aVL + R_V4 + R_V5 + R_V6 + S_II + S_III + S_aVF + S_V2 + S_V3 + S_V6
0.116855	Q_aVR + R_I + R_V4 + R_V5 + R_V6 + S_II + S_aVF + S_V1 + S_V2 + S_V4 + S_V6
0.116853	R_I + R_II + R_aVL + R_V4 + R_V5 + S_V1 + S_V2 + S_V4 + S_V5 + S_V6
0.11685	R_I + R_II + R_V4 + R_V6 + S_II + S_III + S_V2 + S_V4 + S_V6
0.11685	R_II + R_aVL + R_V4 + R_V5 + S_III + S_V2 + S_V3 + S_V5 + S_V6
0.116843	R_I + R_V4 + R_V6 + S_II + S_aVF + S_V2 + S_V3 + S_V5 + S_V6
0.116842	R_I + R_V5 + S_II + S_aVF + S_V2 + S_V3
0.116841	Q_aVR + R_aVL + R_V4 + R_V5 + S_aVF + S_V1 + S_V2 + S_V5 + S_V6
0.116839	R_I + R_V4 + R_V5 + S_aVF + S_V1 + S_V2 + S_V3 + S_V6
0.116834	R_I + R_II + R_aVL + R_V4 + R_V5 + S_II + S_V1 + S_V2 + S_V4 + S_V6
0.116834	R_I + R_II + R_aVL + R_V4 + R_V5 + S_III + S_V1 + S_V2 + S_V3 + S_V4 + S_V5 + S_V6
0.116833	R_II + R_V5 + S_II + S_III + S_V1 + S_V2 + S_V5 + S_V6
0.116824	R_aVL + R_V4 + R_V5 + R_V6 + S_II + S_aVF + S_V1 + S_V2 + S_V4
0.116824	R_V5 + S_II + S_V2 + S_V5 + S_V6
0.11682	Q_aVR + R_I + R_V4 + R_V5 + S_II + S_III + S_V2 + S_V3
0.11682	Q_aVR + R_I + R_II + R_V4 + R_V5 + S_II + S_III + S_V2 + S_V3 + S_V5 + S_V6
0.116819	Q_aVR + R_I + R_aVL + R_V4 + R_V5 + R_V6 + S_aVF + S_V1 + S_V2 + S_V3 + S_V4 + S_V6
0.116814	R_II + R_aVL + R_V4 + R_V5 + S_II + S_III + S_V1 + S_V2 + S_V3 + S_V4 + S_V5 + S_V6
0.116812	R_I + R_aVL + R_V5 + R_V6 + S_II + S_V2 + S_V4 + S_V6
0.116812	R_I + R_aVL + R_V4 + R_V5 + S_III + S_V2 + S_V4 + S_V5 + S_V6
0.116812	R_I + R_II + R_V4 + R_V5 + S_II + S_III + S_V1 + S_V2 + S_V3 + S_V4 + S_V5
0.116811	Q_aVR + R_aVL + R_V4 + R_V5 + R_V6 + S_II + S_III + S_V1 + S_V2 + S_V4
0.116808	R_aVL + R_V4 + R_V5 + R_V6 + S_II + S_III + S_V2 + S_V5 + S_V6
0.116808	R_aVL + R_V4 + R_V5 + R_V6 + S_III + S_V1 + S_V2 + S_V3 + S_V4 + S_V5
0.116804	R_I + R_aVL + R_V4 + R_V5 + R_V6 + S_aVF + S_V2 + S_V4 + S_V5 + S_V6
0.116802	R_II + R_aVL + R_V4 + R_V5 + S_II + S_III + S_aVF + S_V1 + S_V2 + S_V3 + S_V4 + S_V6
0.116802	R_I + R_aVL + R_V4 + R_V5 + R_V6 + S_II + S_III + S_aVF + S_V2 + S_V3 + S_V5 + S_V6
0.116802	R_I + R_II + R_aVL + R_V4 + R_V5 + S_II + S_V2 + S_V4 + S_V6
0.116796	R_II + R_aVL + R_V5 + S_II + S_III + S_V2 + S_V5
0.116794	R_aVL + R_V4 + S_II + S_V1 + S_V2 + S_V4 + S_V6
0.116794	R_I + R_II + R_aVL + R_V4 + R_V5 + R_V6 + S_II + S_III + S_V1 + S_V2 + S_V4 + S_V5
0.116792	R_I + R_aVL + R_V4 + R_V6 + S_II + S_III + S_V1 + S_V2 + S_V3 + S_V5
0.116792	R_V4 + R_V5 + S_II + S_III + S_aVF + S_V1 + S_V2 + S_V3 + S_V4 + S_V6
0.116785	R_aVL + R_V4 + R_V5 + S_aVF + S_V1 + S_V2 + S_V3 + S_V4 + S_V6
0.116784	Q_aVR + R_I + R_V4 + R_V5 + S_III + S_V2 + S_V4 + S_V5 + S_V6
0.116782	R_aVL + R_V4 + R_V5 + S_II + S_III + S_V2 + S_V3 + S_V4 + S_V6
0.116782	R_aVL + R_V4 + R_V5 + S_II + S_III + S_aVF + S_V1 + S_V2 + S_V3 + S_V4
0.116781	R_aVL + R_V4 + R_V5 + S_III + S_aVF + S_V1 + S_V2 + S_V5
0.116779	Q_aVR + R_V4 + R_V5 + S_II + S_aVF + S_V1 + S_V2 + S_V3 + S_V5 + S_V6
0.116779	Q_aVR + R_aVL + R_V4 + R_V5 + R_V6 + S_aVF + S_V1 + S_V2 + S_V3 + S_V5 + S_V6
0.116776	Q_aVR + R_aVL + R_V4 + R_V5 + S_II + S_aVF + S_V2 + S_V3 + S_V6
0.116773	R_aVL + R_V5 + S_II + S_III + S_V1 + S_V2 + S_V6
0.116771	R_V4 + R_V5 + S_II + S_III + S_aVF + S_V2 + S_V4 + S_V6
0.116769	R_I + R_aVL + R_V4 + R_V6 + S_II + S_V2 + S_V4 + S_V5 + S_V6
0.116769	R_aVL + R_V4 + R_V5 + R_V6 + S_II + S_aVF + S_V2 + S_V4 + S_V5 + S_V6
0.116763	R_I + R_V4 + R_V5 + S_II + S_aVF + S_V1 + S_V2 + S_V3
0.11676	R_I + R_V4 + R_V6 + S_III + S_aVF + S_V1 + S_V2 + S_V4 + S_V5
0.116759	Q_aVR + R_V4 + R_V5 + S_II + S_III + S_V1 + S_V2 + S_V5
0.116754	R_I + R_V4 + R_V5 + S_II + S_V2 + S_V4
0.116751	R_I + R_V5 + R_V6 + S_II + S_aVF + S_V1 + S_V2 + S_V5
0.11675	R_II + R_V4 + R_V5 + S_II + S_III + S_aVF + S_V1 + S_V2 + S_V4 + S_V5
0.116747	R_I + R_II + R_V4 + R_V5 + S_II + S_III + S_aVF + S_V2 + S_V3 + S_V6
0.116744	R_aVL + R_V4 + R_V6 + S_V2 + S_V5 + S_V6
0.11674	R_I + R_V5 + S_II + S_III + S_V1 + S_V2
0.116734	Q_aVR + R_I + R_V4 + R_V6 + S_II + S_III + S_V1 + S_V2 + S_V5 + S_V6
0.116731	R_I + R_aVL + R_V4 + R_V5 + R_V6 + S_II + S_III + S_V2 + S_V3 + S_V4 + S_V5 + S_V6
0.116726	R_I + R_V4 + R_V5 + S_II + S_III + S_V2 + S_V3 + S_V4 + S_V5
0.116725	R_I + R_V4 + R_V5 + S_III + S_V2 + S_V3 + S_V4
0.116724	R_I + R_V4 + R_V6 + S_II + S_III + S_V1 + S_V2 + S_V3 + S_V4
0.116716	R_I + R_aVL + R_V4 + R_V5 + R_V6 + S_II + S_aVF + S_V2 + S_V3 + S_V4 + S_V5
0.116715	Q_aVR + R_V4 + R_V5 + S_III + S_V1 + S_V2 + S_V5 + S_V6
0.116713	Q_aVR + R_I + R_aVL + R_V4 + R_V5 + R_V6 + S_II + S_III + S_aVF + S_V1 + S_V2 + S_V3 + S_V4 + S_V5
0.116713	R_I + R_aVL + R_V4 + R_V5 + R_V6 + S_II + S_V2 + S_V3 + S_V4 + S_V5
0.116711	R_aVL + R_V4 + R_V6 + S_aVF + S_V1 + S_V2 + S_V4 + S_V5
0.116711	R_I + R_V4 + R_V5 + S_V2 + S_V3 + S_V5 + S_V6
0.11671	R_I + R_II + R_aVL + R_V4 + R_V5 + R_V6 + S_II + S_III + S_aVF + S_V1 + S_V2 + S_V4 + S_V5
0.116708	R_aVL + R_V4 + R_V5 + R_V6 + S_II + S_III + S_aVF + S_V2 + S_V3 + S_V5 + S_V6
0.116706	Q_aVR + R_V4 + R_V6 + S_II + S_III + S_V1 + S_V2 + S_V4
0.116705	R_I + R_V4 + S_V2 + S_V5 + S_V6
0.116697	R_V5 + R_V6 + S_II + S_III + S_aVF + S_V1 + S_V2 + S_V4 + S_V6
0.116697	R_V4 + R_V5 + S_III + S_V2 + S_V4 + S_V5 + S_V6
0.116694	Q_aVR + R_II + R_aVL + R_V4 + R_V5 + S_III + S_V1 + S_V2 + S_V4 + S_V5 + S_V6
0.116692	R_I + R_V4 + R_V6 + S_II + S_III + S_aVF + S_V1 + S_V2 + S_V3 + S_V5 + S_V6
0.11669	R_aVL + R_V4 + R_V5 + S_II + S_V2 + S_V3 + S_V4 + S_V6
0.116688	R_I + R_II + R_V4 + R_V5 + R_V6 + S_II + S_III + S_aVF + S_V1 + S_V2 + S_V3 + S_V4 + S_V5 + S_V6
0.116686	R_II + R_aVL + R_V4 + R_V5 + R_V6 + S_II + S_III + S_V1 + S_V2 + S_V3 + S_V4 + S_V5 + S_V6
0.116685	Q_aVR + R_I + R_V4 + R_V5 + R_V6 + S_II + S_III + S_aVF + S_V2 + S_V3 + S_V5 + S_V6
0.116682	R_aVL + R_V4 + R_V5 + S_II + S_V1 + S_V2 + S_V3 + S_V4
0.116678	Q_aVR + R_I + R_aVL + R_V4 + R_V5 + R_V6 + S_III + S_aVF + S_V1 + S_V2 + S_V3 + S_V4 + S_V6
0.11667	R_I + R_V5 + S_II + S_aVF + S_V1 + S_V2 + S_V3 + S_V6
0.116669	R_II + R_aVL + R_V4 + R_V5 + S_III + S_aVF + S_V1 + S_V2 + S_V4 + S_V6
0.116661	Q_aVR + R_I + R_V4 + R_V5 + S_II + S_V2 + S_V3 + S_V5
0.116657	Q_aVR + R_I + R_aVL + R_V4 + R_V5 + R_V6 + S_II + S_aVF + S_V2 + S_V3 + S_V4 + S_V6
0.116655	Q_aVR + R_I + R_V4 + R_V6 + S_II + S_III + S_V1 + S_V2 + S_V4
0.116655	R_II + R_aVL + R_V4 + R_V5 + R_V6 + S_II + S_III + S_aVF + S_V1 + S_V2 + S_V4 + S_V5
0.116652	R_I + R_V4 + R_V5 + R_V6 + S_III + S_V1 + S_V2 + S_V3 + S_V4 + S_V5
0.116651	R_II + R_aVL + R_V4 + R_V5 + S_II + S_III + S_V2 + S_V5 + S_V6
0.116649	R_I + R_II + R_aVL + R_V4 + R_V5 + R_V6 + S_II + S_aVF + S_V1 + S_V2 + S_V3 + S_V5 + S_V6
0.116648	R_aVL + R_V4 + R_V5 + S_II + S_III + S_V2 + S_V4 + S_V5 + S_V6
0.116646	Q_aVR + R_I + R_V4 + R_V5 + R_V6 + S_III + S_aVF + S_V1 + S_V2 + S_V3 + S_V5
0.116641	R_I + R_II + R_V4 + R_V5 + S_III + S_aVF + S_V2 + S_V3 + S_V5 + S_V6
0.116638	R_aVL + R_V4 + R_V5 + S_aVF + S_V2 + S_V3 + S_V5
0.116638	R_V4 + R_V6 + S_III + S_V1 + S_V2 + S_V4 + S_V5 + S_V6
0.116631	R_I + R_II + R_V4 + R_V5 + S_II + S_aVF + S_V1 + S_V2 + S_V3 + S_V5 + S_V6
0.116629	R_I + R_V4 + R_V6 + S_III + S_V2 + S_V3 + S_V5
0.116628	R_I + R_V4 + R_V5 + R_V6 + S_II + S_V1 + S_V2 + S_V3 + S_V4 + S_V5 + S_V6
0.116628	R_I + R_aVL + R_V4 + R_V5 + S_III + S_aVF + S_V1 + S_V2 + S_V3 + S_V4 + S_V6
0.116627	Q_aVR + R_aVL + R_V4 + R_V5 + R_V6 + S_III + S_aVF + S_V1 + S_V2 + S_V4 + S_V5
0.116618	R_aVL + R_V4 + R_V5 + R_V6 + S_III + S_aVF + S_V1 + S_V2 + S_V3 + S_V4
0.116613	R_aVL + R_V5 + S_II + S_aVF + S_V2 + S_V5
0.116612	R_aVL + R_V4 + R_V6 + S_II + S_aVF + S_V1 + S_V2 + S_V3
0.116611	R_I + R_aVL + R_V4 + R_V5 + S_III + S_aVF + S_V1 + S_V2 + S_V4 + S_V5 + S_V6
0.116611	R_II + R_aVL + R_V4 + R_V5 + R_V6 + S_II + S_III + S_aVF + S_V1 + S_V2 + S_V3 + S_V4 + S_V6
0.11661	R_I + R_II + R_V4 + R_V5 + S_III + S_aVF + S_V2 + S_V4 + S_V5 + S_V6
0.116609	R_II + R_aVL + R_V4 + R_V6 + S_II + S_III + S_V2 + S_V4 + S_V6
0.116606	Q_aVR + R_I + R_aVL + R_V4 + R_V5 + S_V1 + S_V2 + S_V4 + S_V6
0.116605	R_II + R_aVL + R_V4 + R_V5 + S_II + S_III + S_V2 + S_V3 + S_V4 + S_V6
0.1166	R_I + R_V4 + R_V5 + R_V6 + S_III + S_aVF + S_V1 + S_V2 + S_V3 + S_V4
0.116599	Q_aVR + R_I + R_V4 + R_V5 + S_II + S_V1 + S_V2 + S_V3 + S_V4 + S_V5 + S_V6
0.116598	R_II + R_V4 + R_V5 + S_II + S_III + S_aVF + S_V1 + S_V2 + S_V3 + S_V5 + S_V6
0.116592	Q_aVR + R_aVL + R_V4 + R_V5 + S_II + S_aVF + S_V1 + S_V2 + S_V3 + S_V4
0.116592	Q_aVR + R_I + R_aVL + R_V4 + R_V6 + S_II + S_V1 + S_V2 + S_V4 + S_V6
0.11659	Q_aVR + R_V4 + R_V5 + R_V6 + S_III + S_V1 + S_V2 + S_V4 + S_V5 + S_V6
0.116587	R_I + R_V4 + R_V5 + S_III + S_aVF + S_V1 + S_V2 + S_V3
0.116586	R_I + R_II + R_V4 + R_V5 + S_II + S_III + S_aVF + S_V1 + S_V2 + S_V3 + S_V4 + S_V5 + S_V6
0.116585	R_I + R_aVL + R_V5 + R_V6 + S_II + S_aVF + S_V1 + S_V2 + S_V3 + S_V6
0.116582	R_I + R_V4 + R_V5 + R_V6 + S_aVF + S_V1 + S_V2 + S_V3 + S_V5 + S_V6
0.116581	R_I + R_aVL + R_V4 + R_V6 + S_II + S_aVF + S_V2 + S_V3 + S_V5
0.116581	Q_aVR + R_I + R_aVL + R_V4 + R_V5 + R_V6 + S_V1 + S_V2 + S_V4 + S_V5 + S_V6
0.116578	R_II + R_aVL + R_V4 + R_V5 + S_aVF + S_V1 + S_V2 + S_V4 + S_V5 + S_V6
0.116578	Q_aVR + R_I + R_aVL + R_V4 + R_V5 + R_V6 + S_II + S_III + S_aVF + S_V1 + S_V2 + S_V4 + S_V5
0.116576	R_I + R_aVL + R_V4 + R_V6 + S_V1 + S_V2 + S_V4 + S_V6
0.116575	R_V4 + R_V5 + S_III + S_V2 + S_V4 + S_V5
0.116575	R_I + R_V4 + R_V5 + S_II + S_III + S_aVF + S_V2 + S_V5
0.116574	R_I + R_II + R_V4 + R_V5 + S_II + S_III + S_V2 + S_V3 + S_V6
0.116573	Q_aVR + R_I + R_aVL + R_V4 + R_V5 + S_III + S_V1 + S_V2 + S_V4 + S_V5
0.11657	Q_aVR + R_aVL + R_V4 + R_V5 + R_V6 + S_II + S_III + S_V2 + S_V3 + S_V5
0.11657	R_I + R_V4 + R_V5 + R_V6 + S_III + S_aVF + S_V2 + S_V3 + S_V4 + S_V6
0.116569	R_V4 + R_V6 + S_II + S_III + S_aVF + S_V1 + S_V2 + S_V4 + S_V5
0.116568	Q_aVR + R_aVL + R_V4 + R_V5 + R_V6 + S_II + S_aVF + S_V1 + S_V2 + S_V3 + S_V4 + S_V5 + S_V6
0.116563	Q_aVR + R_I + R_V4 + R_V6 + S_II + S_aVF + S_V1 + S_V2 + S_V5 + S_V6
0.116561	R_I + R_aVL + R_V4 + R_V6 + S_II + S_aVF + S_V1 + S_V2 + S_V3
0.116561	Q_aVR + R_I + R_aVL + R_V4 + R_V5 + R_V6 + S_aVF + S_V1 + S_V2 + S_V3 + S_V4 + S_V5 + S_V6
0.11656	Q_aVR + R_I + R_aVL + R_V4 + R_V5 + S_III + S_V1 + S_V2 + S_V3 + S_V5
0.11656	R_I + R_II + R_V4 + R_V5 + S_III + S_V1 + S_V2 + S_V3 + S_V5 + S_V6
0.116557	Q_aVR + R_I + R_V4 + R_V5 + R_V6 + S_II + S_aVF + S_V1 + S_V2 + S_V3 + S_V5
0.116555	Q_aVR + R_I + R_II + R_V4 + R_V5 + S_II + S_III + S_V1 + S_V2 + S_V3 + S_V4 + S_V5 + S_V6
0.116553	R_aVL + R_V4 + R_V6 + S_aVF + S_V2 + S_V5 + S_V6
0.116553	Q_aVR + R_I + R_aVL + R_V4 + R_V5 + R_V6 + S_III + S_V1 + S_V2 + S_V3 + S_V4 + S_V5
0.116552	R_I + R_II + R_aVL + R_V4 + R_V5 + S_II + S_aVF + S_V1 + S_V2 + S_V3 + S_V6
0.116549	Q_aVR + R_I + R_V4 + R_V5 + S_II + S_aVF + S_V1 + S_V2 + S_V3 + S_V4 + S_V5
0.116548	R_aVL + R_V4 + R_V5 + R_V6 + S_II + S_aVF + S_V2 + S_V3 + S_V6
0.116546	Q_aVR + R_I + R_aVL + R_V4 + R_V5 + R_V6 + S_II + S_III + S_aVF + S_V1 + S_V2 + S_V4 + S_V5 + S_V6
0.116545	R_I + R_II + R_V4 + R_V6 + S_II + S_III + S_V1 + S_V2 + S_V4 + S_V5
0.116545	Q_aVR + R_aVL + R_V4 + R_V5 + R_V6 + S_III + S_aVF + S_V1 + S_V2 + S_V3 + S_V5
0.116536	R_I + R_V4 + R_V6 + S_III + S_V2 + S_V3 + S_V5 + S_V6
0.116535	R_I + R_II + R_aVL + R_V4 + R_V5 + S_aVF + S_V2 + S_V3 + S_V5 + S_V6
0.116533	Q_aVR + R_aVL + R_V4 + R_V5 + R_V6 + S_II + S_aVF + S_V1 + S_V2 + S_V5 + S_V6
0.116531	R_I + R_V4 + R_V5 + R_V6 + S_III + S_V1 + S_V2 + S_V3 + S_V5
0.11653	R_aVL + R_V4 + R_V5 + R_V6 + S_II + S_aVF + S_V2 + S_V4 + S_V5
0.116522	R_I + R_II + R_aVL + R_V4 + R_V5 + R_V6 + S_II + S_aVF + S_V1 + S_V2 + S_V3 + S_V4 + S_V5 + S_V6
0.116517	R_aVL + R_V4 + R_V6 + S_II + S_III + S_V1 + S_V2 + S_V4 + S_V5 + S_V6
0.116516	Q_aVR + R_aVL + R_V4 + R_V5 + R_V6 + S_III + S_V1 + S_V2 + S_V3 + S_V4 + S_V5 + S_V6
0.116507	R_I + R_aVL + R_V5 + R_V6 + S_II + S_V1 + S_V2 + S_V4 + S_V5
0.116507	R_I + R_V4 + R_V5 + S_III + S_aVF + S_V1 + S_V2 + S_V3 + S_V4 + S_V5
0.116507	R_V4 + R_V5 + R_V6 + S_II + S_III + S_aVF + S_V1 + S_V2 + S_V3 + S_V4
0.116499	R_aVL + R_V4 + R_V6 + S_II + S_V2 + S_V3
0.116495	Q_aVR + R_aVL + R_V4 + R_V5 + R_V6 + S_II + S_V1 + S_V2 + S_V3 + S_V4 + S_V5 + S_V6
0.116494	R_V4 + R_V5 + R_V6 + S_III + S_V1 + S_V2 + S_V3 + S_V5 + S_V6
0.11649	R_I + R_V4 + R_V5 + S_II + S_V1 + S_V2 + S_V3 + S_V4 + S_V5
0.116483	R_II + R_aVL + R_V4 + R_V6 + S_II + S_III + S_V1 + S_V2 + S_V5 + S_V6
0.116481	R_I + R_II + R_V4 + R_V6 + S_II + S_III + S_V1 + S_V2 + S_V3 + S_V5 + S_V6
0.116478	R_aVL + R_V4 + R_V5 + R_V6 + S_II + S_aVF + S_V2 + S_V3 + S_V5
0.116477	R_V4 + R_V6 + S_III + S_V1 + S_V2 + S_V4 + S_V5
0.116476	R_I + R_aVL + R_V4 + R_V5 + R_V6 + S_II + S_III + S_aVF + S_V2 + S_V3 + S_V4 + S_V6
0.116476	Q_aVR + R_aVL + R_V4 + R_V5 + S_II + S_III + S_aVF + S_V1 + S_V2 + S_V3 + S_V6
0.116475	Q_aVR + R_V4 + R_V5 + S_II + S_aVF + S_V1 + S_V2 + S_V5 + S_V6
0.116474	R_I + R_aVL + R_V4 + R_V5 + S_V1 + S_V2 + S_V3 + S_V4 + S_V5
0.116472	Q_aVR + R_I + R_II + R_aVL + R_V4 + R_V5 + S_II + S_III + S_V1 + S_V2 + S_V3 + S_V4 + S_V5 + S_V6
0.116471	R_aVL + R_V4 + R_V5 + S_II + S_aVF + S_V2 + S_V4 + S_V5 + S_V6
0.116471	Q_aVR + R_I + R_V4 + R_V6 + S_II + S_III + S_V1 + S_V2 + S_V4 + S_V5 + S_V6
0.11647	Q_aVR + R_II + R_V4 + R_V5 + S_II + S_III + S_V1 + S_V2 + S_V4 + S_V5 + S_V6
0.116465	R_I + R_aVL + R_V5 + R_V6 + S_II + S_V1 + S_V2 + S_V4 + S_V5 + S_V6
0.11646	R_I + R_aVL + R_V4 + R_V5 + S_II + S_V1 + S_V3 + S_V5 + S_V6
0.116458	R_V4 + R_V5 + S_III + S_V2 + S_V3 + S_V5 + S_V6
0.116455	Q_aVR + R_aVL + R_V4 + R_V5 + R_V6 + S_II + S_III + S_aVF + S_V1 + S_V2 + S_V3 + S_V4 + S_V5
0.116451	R_aVL + R_V4 + S_II + S_V2 + S_V6
0.11645	Q_aVR + R_I + R_II + R_aVL + R_V4 + R_V5 + R_V6 + S_II + S_III + S_V1 + S_V2 + S_V3 + S_V5 + S_V6
0.116448	Q_aVR + R_I + R_V4 + R_V6 + S_II + S_V1 + S_V2 + S_V4 + S_V5
0.116445	R_I + R_II + R_aVL + R_V4 + R_V5 + S_III + S_aVF + S_V1 + S_V2 + S_V4 + S_V5
0.116437	R_I + R_aVL + R_V4 + R_V5 + S_III + S_V2 + S_V3 + S_V4
0.116431	Q_aVR + R_I + R_V4 + R_V5 + R_V6 + S_II + S_aVF + S_V1 + S_V2 + S_V3 + S_V4 + S_V5
0.11643	R_I + R_V5 + S_II + S_V1 + S_V4 + S_V6
0.11643	R_I + R_aVL + R_V4 + R_V5 + S_aVF + S_V1 + S_V2 + S_V5
0.116428	R_V4 + R_V5 + S_II + S_III + S_V1 + S_V2 + S_V6
0.116424	R_I + R_aVL + R_V4 + R_V6 + S_II + S_III + S_V1 + S_V2 + S_V4
0.116418	R_II + R_V5 + S_II + S_III + S_V2 + S_V5 + S_V6
0.116417	R_I + R_II + R_V4 + R_V5 + S_II + S_III + S_aVF + S_V1 + S_V2 + S_V3 + S_V4 + S_V5
0.116414	R_I + R_V5 + R_V6 + S_II + S_III + S_V1 + S_V2 + S_V3 + S_V5
0.116411	Q_aVR + R_aVL + R_V4 + R_V5 + R_V6 + S_II + S_III + S_V2 + S_V3 + S_V4 + S_V6
0.116411	R_I + R_V4 + R_V5 + R_V6 + S_II + S_V1 + S_V2 + S_V4 + S_V5
0.116411	R_I + R_aVL + R_V4 + R_V5 + R_V6 + S_II + S_III + S_V1 + S_V2 + S_V5
0.116408	Q_aVR + R_I + R_V4 + R_V5 + R_V6 + S_II + S_III + S_V2 + S_V4 + S_V5
0.116405	Q_aVR + R_I + R_V4 + R_V5 + S_II + S_aVF + S_V2 + S_V4 + S_V5 + S_V6
0.116404	Q_aVR + R_aVL + R_V4 + R_V5 + R_V6 + S_II + S_aVF + S_V1 + S_V2 + S_V3 + S_V4 + S_V5
0.116403	R_aVL + R_V4 + R_V5 + S_II + S_III + S_aVF + S_V1 + S_V2 + S_V3 + S_V4 + S_V6
0.116403	R_aVL + R_V4 + R_V6 + S_V1 + S_V2 + S_V4 + S_V5 + S_V6
0.116402	R_aVL + R_V4 + R_V5 + R_V6 + S_III + S_aVF + S_V1 + S_V2 + S_V3 + S_V4 + S_V5 + S_V6
0.116395	Q_aVR + R_I + R_V4 + R_V5 + S_III + S_V1 + S_V2 + S_V3 + S_V4 + S_V5 + S_V6
0.116395	Q_aVR + R_I + R_aVL + R_V4 + R_V5 + S_II + S_III + S_V1 + S_V2 + S_V3 + S_V4 + S_V5
0.116394	R_V4 + R_V5 + S_II + S_III + S_V1 + S_V2 + S_V3 + S_V4
0.116392	R_aVL + R_V4 + R_V5 + R_V6 + S_III + S_aVF + S_V1 + S_V2 + S_V3 + S_V4 + S_V5
0.116389	R_I + R_aVL + R_V4 + R_V5 + R_V6 + S_III + S_V2 + S_V3 + S_V5
0.116388	R_I + R_aVL + R_V5 + S_V1 + S_V2 + S_V5 + S_V6
0.116387	R_I + R_II + R_aVL + R_V4 + R_V5 + S_II + S_III + S_aVF + S_V1 + S_V2 + S_V3 + S_V4
0.116385	R_I + R_V4 + R_V5 + S_III + S_aVF + S_V2 + S_V3 + S_V4 + S_V6
0.116379	Q_aVR + R_II + R_aVL + R_V4 + R_V5 + R_V6 + S_II + S_III + S_V1 + S_V2 + S_V4 + S_V5 + S_V6
0.116374	Q_aVR + R_V4 + R_V5 + R_V6 + S_II + S_III + S_aVF + S_V1 + S_V2 + S_V5 + S_V6
0.116365	R_aVL + R_V4 + R_V6 + S_III + S_V1 + S_V2 + S_V4
0.116359	Q_aVR + R_aVL + R_V4 + R_V5 + R_V6 + S_II + S_III + S_V2 + S_V3 + S_V6
0.116356	Q_aVR + R_aVL + R_V4 + R_V5 + R_V6 + S_III + S_V1 + S_V2 + S_V4 + S_V6
0.116353	Q_aVR + R_I + R_aVL + R_V4 + R_V6 + S_II + S_V1 + S_V2 + S_V3 + S_V5 + S_V6
0.11635	R_II + R_aVL + R_V4 + R_V5 + S_II + S_III + S_V1 + S_V2 + S_V3 + S_V4 + S_V5
0.116349	R_I + R_V4 + R_V6 + S_III + S_aVF + S_V2 + S_V3 + S_V6
0.116343	Q_aVR + R_I + R_II + R_V4 + R_V5 + S_II + S_III + S_aVF + S_V1 + S_V2 + S_V3 + S_V4 + S_V6
0.116343	Q_aVR + R_I + R_V4 + R_V5 + R_V6 + S_III + S_aVF + S_V1 + S_V2 + S_V3 + S_V4 + S_V5
0.116342	Q_aVR + R_aVL + R_V4 + R_V5 + R_V6 + S_II + S_V1 + S_V2 + S_V4 + S_V6
0.116341	Q_aVR + R_aVL + R_V4 + R_V5 + S_II + S_III + S_V2 + S_V3 + S_V5
0.116337	R_I + R_II + R_aVL + R_V4 + R_V5 + S_II + S_III + S_V2 + S_V3 + S_V4 + S_V5
0.116336	R_V4 + R_V5 + S_III + S_V1 + S_V2 + S_V3 + S_V6
0.116333	Q_aVR + R_I + R_II + R_aVL + R_V4 + R_V5 + S_II + S_aVF + S_V1 + S_V2 + S_V4 + S_V5
0.116327	R_I + R_aVL + R_V4 + R_V5 + S_aVF + S_V2 + S_V3 + S_V4
0.116325	Q_aVR + R_II + R_aVL + R_V4 + R_V5 + S_II + S_III + S_V1 + S_V2 + S_V3 + S_V5
0.116321	Q_aVR + R_aVL + R_V4 + R_V5 + S_V1 + S_V2 + S_V4 + S_V6
0.11632	R_I + R_aVL + R_V5 + S_V2 + S_V5
0.116314	R_I + R_aVL + R_V5 + S_V2 + S_V5 + S_V6
0.116314	Q_aVR + R_I + R_aVL + R_V4 + R_V5 + S_aVF + S_V1 + S_V2 + S_V3 + S_V6
0.116314	R_I + R_aVL + R_V4 + R_V6 + S_II + S_III + S_V1 + S_V2 + S_V4 + S_V5
0.116311	R_I + R_aVL + R_V4 + S_II + S_V1 + S_V2 + S_V4 + S_V6
0.116308	R_II + R_aVL + R_V5 + S_II + S_aVF + S_V2 + S_V5
0.116306	R_aVL + R_V4 + R_V5 + S_III + S_aVF + S_V1 + S_V2 + S_V3 + S_V4 + S_V6
0.116305	Q_aVR + R_V4 + R_V5 + R_V6 + S_II + S_III + S_V1 + S_V2 + S_V3 + S_V4 + S_V5 + S_V6
0.116305	R_I + R_II + R_aVL + R_V4 + R_V6 + S_II + S_V1 + S_V2 + S_V4 + S_V5 + S_V6
0.116305	Q_aVR + R_aVL + R_V4 + R_V5 + R_V6 + S_III + S_V1 + S_V2 + S_V3 + S_V5
0.116304	R_V4 + R_V5 + S_III + S_V1 + S_V2 + S_V3 + S_V5
0.116298	R_I + R_V5 + S_II + S_aVF + S_V1 + S_V2
0.116293	Q_aVR + R_I + R_V4 + R_V5 + R_V6 + S_II + S_III + S_aVF + S_V1 + S_V2 + S_V4
0.116292	R_I + R_V4 + R_V5 + S_II + S_III + S_aVF + S_V2 + S_V3 + S_V4 + S_V6
0.116285	R_I + R_II + R_V4 + R_V6 + S_II + S_III + S_V1 + S_V2 + S_V4 + S_V6
0.116283	R_I + R_II + R_V4 + S_II + S_III + S_V2 + S_V4 + S_V6
0.116281	Q_aVR + R_I + R_aVL + R_V4 + R_V5 + R_V6 + S_II + S_V1 + S_V2 + S_V3 + S_V4
0.116279	Q_aVR + R_I + R_II + R_V4 + R_V5 + S_II + S_aVF + S_V1 + S_V2 + S_V4 + S_V5 + S_V6
[truncated: 63,538 more rows]

## Sheet: Table 5
Supplementary Table 5 logistic regression analyses with all possible sums of the 16 highest correlated amplitudes in women (ranked from strongest to weakest association)
Sum of amplitudes with is strongest associated with LVH
Pseudo R2	Sum of Amplitudes
0.176866	Q_V2 + R_I + R_V5 + R_V6 + S_V2 + S_V4 + S_V5 + S_V6
0.174987	Q_V2 + R_I + R_V5 + R_V6 + S_V2 + S_V4 + S_V5
0.17347	Q_V2 + R_I + R_V6 + S_V2 + S_V4 + S_V6
0.172901	Q_V2 + R_I + R_aVL + R_V5 + R_V6 + S_V2 + S_V4 + S_V5 + S_V6
0.172875	Q_V2 + R_I + R_aVL + R_V5 + R_V6 + S_V2 + S_V4 + S_V5
0.172867	Q_V2 + R_aVL + R_V5 + R_V6 + S_V2 + S_V4 + S_V5
0.172395	Q_V2 + R_I + R_V6 + S_V2 + S_V4 + S_V5
0.172386	Q_V2 + R_I + R_aVL + R_V5 + R_V6 + S_V2 + S_V3 + S_V5 + S_V6
0.17225	Q_V2 + R_aVL + R_V5 + R_V6 + S_V2 + S_V4 + S_V5 + S_V6
0.170997	Q_V2 + R_aVL + R_V5 + R_V6 + S_V2 + S_V4 + S_V6
0.17095	Q_V2 + R_I + R_V5 + R_V6 + S_V2 + S_V4 + S_V6
0.170893	Q_V2 + R_I + R_aVL + R_V5 + R_V6 + S_V2 + S_V3 + S_V4 + S_V6
0.170629	Q_V2 + R_I + R_aVL + R_V5 + R_V6 + S_V1 + S_V2 + S_V3 + S_V4 + S_V5 + S_V6
0.170535	Q_V2 + R_I + R_V6 + S_V2 + S_V4
0.170498	Q_V2 + R_aVL + R_V5 + R_V6 + S_V1 + S_V2 + S_V4 + S_V5 + S_V6
0.170478	Q_V2 + R_I + R_V5 + R_V6 + S_V2 + S_V3 + S_V5 + S_V6
0.170352	R_I + R_V5 + R_V6 + S_V2 + S_V4 + S_V5 + S_V6
0.170228	Q_V2 + R_I + R_V5 + R_V6 + S_V1 + S_V2 + S_V4 + S_V5 + S_V6
0.170195	Q_V2 + R_I + R_aVL + R_V5 + R_V6 + S_V2 + S_V3 + S_V4 + S_V5
0.170017	Q_V2 + R_I + R_aVL + R_V5 + R_V6 + S_V2 + S_V3 + S_V5
0.169813	Q_V2 + R_I + R_V5 + S_V2 + S_V4 + S_V5
0.169663	Q_V2 + R_I + R_aVL + R_V5 + R_V6 + S_V1 + S_V2 + S_V4 + S_V5 + S_V6
0.169546	Q_V2 + R_I + R_aVL + R_V5 + R_V6 + S_V2 + S_V4 + S_V6
0.169403	Q_V2 + R_I + R_aVL + R_V5 + R_V6 + S_V2 + S_V3 + S_V4 + S_V5 + S_V6
0.169296	R_I + R_aVL + R_V5 + R_V6 + S_V2 + S_V3 + S_V5 + S_V6
0.169171	R_I + R_aVL + R_V5 + R_V6 + S_V2 + S_V4 + S_V5 + S_V6
0.169066	Q_V2 + R_I + R_V5 + S_V2 + S_V4 + S_V6
0.169034	Q_V2 + R_I + R_aVL + R_V5 + R_V6 + S_V1 + S_V2 + S_V3 + S_V4 + S_V5
0.168956	R_I + R_aVL + R_V5 + R_V6 + S_V2 + S_V4 + S_V5
0.16863	Q_V2 + R_I + R_V5 + R_V6 + S_V1 + S_V2 + S_V3 + S_V4 + S_V5 + S_V6
0.16858	Q_V2 + R_I + R_V5 + R_V6 + S_aVF + S_V2 + S_V4 + S_V5
0.168516	Q_V2 + R_I + R_V5 + R_V6 + S_V2 + S_V3 + S_V4 + S_V5 + S_V6
0.168458	Q_V2 + R_I + R_aVL + R_V5 + R_V6 + S_V2 + S_V3 + S_V4
0.168328	R_I + R_V5 + R_V6 + S_V2 + S_V4 + S_V5
0.168161	Q_V2 + R_I + R_V5 + R_V6 + S_V2 + S_V3 + S_V4 + S_V6
0.168159	Q_V2 + R_aVL + R_V5 + R_V6 + S_V2 + S_V3 + S_V5 + S_V6
0.168025	Q_V2 + R_I + R_V5 + R_V6 + S_V2 + S_V3 + S_V4 + S_V5
0.167947	R_aVL + R_V5 + R_V6 + S_V2 + S_V4 + S_V5
0.167838	R_I + R_aVL + R_V5 + R_V6 + S_V2 + S_V3 + S_V4 + S_V6
0.167525	R_aVL + R_V5 + R_V6 + S_V2 + S_V4 + S_V5 + S_V6
0.167473	Q_V2 + R_I + R_V5 + R_V6 + S_aVF + S_V2 + S_V4 + S_V5 + S_V6
0.167312	Q_V2 + R_I + R_aVL + R_V5 + R_V6 + S_V1 + S_V2 + S_V3 + S_V4 + S_V6
0.167305	R_I + R_aVL + R_V5 + R_V6 + S_V2 + S_V3 + S_V4 + S_V5
0.167174	Q_V2 + R_I + R_aVL + R_V5 + R_V6 + S_V1 + S_V2 + S_V3 + S_V5 + S_V6
0.167173	Q_V2 + R_I + R_V5 + R_V6 + S_III + S_V2 + S_V4 + S_V5
0.166964	Q_V2 + R_aVL + R_V5 + R_V6 + S_V1 + S_V2 + S_V4 + S_V5
0.166929	Q_V2 + R_I + R_V5 + S_V2 + S_V4 + S_V5 + S_V6
0.166759	R_I + R_aVL + R_V5 + R_V6 + S_V2 + S_V3 + S_V5
0.16661	R_I + R_aVL + R_V5 + R_V6 + S_V2 + S_V3 + S_V4 + S_V5 + S_V6
0.166458	Q_V2 + R_I + R_V6 + S_V2 + S_V4 + S_V5 + S_V6
0.166345	Q_V2 + R_I + R_V5 + R_V6 + S_V2 + S_V3 + S_V5
0.166256	Q_V2 + R_aVL + R_V5 + R_V6 + S_V1 + S_V2 + S_V3 + S_V4 + S_V5 + S_V6
0.166251	Q_V2 + R_I + R_aVL + R_V5 + R_V6 + S_V1 + S_V2 + S_V4 + S_V5
0.165946	Q_V2 + R_I + R_V5 + R_V6 + S_V1 + S_V2 + S_V3 + S_V4 + S_V5
0.165932	Q_V2 + R_I + R_V5 + R_V6 + S_aVF + S_V1 + S_V2 + S_V4 + S_V5 + S_V6
0.165893	Q_V2 + R_I + R_V6 + S_V2 + S_V5 + S_V6
0.165802	Q_V2 + R_I + R_aVL + R_V5 + R_V6 + S_V2 + S_V3 + S_V6
0.165783	R_I + R_aVL + R_V5 + R_V6 + S_V1 + S_V2 + S_V3 + S_V4 + S_V5 + S_V6
0.165775	Q_V2 + R_aVL + R_V5 + R_V6 + S_V2 + S_V5 + S_V6
0.165745	R_aVL + R_V5 + R_V6 + S_V2 + S_V4 + S_V6
0.165734	Q_V2 + R_aVL + R_V5 + R_V6 + S_V2 + S_V3 + S_V5
0.165695	Q_V2 + R_I + R_V5 + R_V6 + S_aVF + S_V2 + S_V4 + S_V6
0.165687	Q_V2 + R_I + R_V5 + R_V6 + S_III + S_V2 + S_V4 + S_V5 + S_V6
0.16556	R_I + R_V5 + R_V6 + S_V2 + S_V3 + S_V5 + S_V6
0.165307	R_I + R_aVL + R_V5 + R_V6 + S_V2 + S_V4 + S_V6
0.165275	Q_V2 + R_I + R_V5 + R_V6 + S_V1 + S_V2 + S_V4 + S_V5
0.165263	R_I + R_aVL + R_V5 + R_V6 + S_V2 + S_V3 + S_V4
0.165257	Q_V2 + R_aVL + R_V5 + R_V6 + S_V2 + S_V4
0.165233	Q_V2 + R_I + R_V5 + R_V6 + S_V1 + S_V3 + S_V4 + S_V5 + S_V6
0.165164	Q_V2 + R_I + R_aVL + R_V4 + R_V5 + R_V6 + S_V2 + S_V3 + S_V4 + S_V5 + S_V6
0.165138	Q_V2 + R_I + R_aVL + R_V4 + R_V5 + R_V6 + S_V1 + S_V2 + S_V3 + S_V4 + S_V5 + S_V6
0.16502	Q_V2 + R_I + R_V5 + R_V6 + S_III + S_V1 + S_V2 + S_V4 + S_V5 + S_V6
0.164886	Q_V2 + R_I + R_aVL + R_V4 + R_V6 + S_V2 + S_V3 + S_V4 + S_V5
0.164805	Q_V2 + R_aVL + R_V5 + R_V6 + S_V2 + S_V3 + S_V4 + S_V6
0.164804	Q_V2 + R_I + R_V4 + R_V6 + S_V2 + S_V3 + S_V4 + S_V5
0.164758	Q_V2 + R_aVL + R_V5 + R_V6 + S_V1 + S_V2 + S_V3 + S_V5 + S_V6
0.164752	Q_V2 + R_I + R_V5 + R_V6 + S_aVF + S_V2 + S_V3 + S_V5 + S_V6
0.164658	Q_V2 + R_aVL + R_V5 + R_V6 + S_V1 + S_V2 + S_V3 + S_V4 + S_V5
0.164651	Q_V2 + R_I + R_II + R_aVL + R_V5 + R_V6 + S_V2 + S_V3 + S_V4 + S_V5 + S_V6
0.164647	Q_V2 + R_I + R_V4 + R_V6 + S_V2 + S_V3 + S_V4 + S_V5 + S_V6
0.164628	Q_V2 + R_I + R_V5 + R_V6 + S_III + S_V1 + S_V2 + S_V3 + S_V4 + S_V5 + S_V6
0.164622	R_I + R_V5 + R_V6 + S_aVF + S_V2 + S_V4 + S_V5
0.164557	Q_V2 + R_I + R_aVL + R_V4 + R_V6 + S_V1 + S_V2 + S_V3 + S_V4 + S_V5 + S_V6
0.164521	Q_V2 + R_I + R_V5 + R_V6 + S_III + S_V2 + S_V3 + S_V5 + S_V6
0.164372	R_aVL + R_V5 + R_V6 + S_V2 + S_V3 + S_V5 + S_V6
0.164281	Q_V2 + R_I + R_V5 + R_V6 + S_aVF + S_V1 + S_V2 + S_V3 + S_V4 + S_V5 + S_V6
0.164263	Q_V2 + R_I + R_aVL + R_V5 + R_V6 + S_V2 + S_V4
0.164221	Q_V2 + R_I + R_V5 + R_V6 + S_V2 + S_V3 + S_V4
0.164201	Q_V2 + R_I + R_V5 + R_V6 + S_III + S_V2 + S_V4 + S_V6
0.164164	Q_V2 + R_I + R_aVL + R_V4 + R_V6 + S_V2 + S_V3 + S_V4 + S_V6
0.164156	R_I + R_V5 + R_V6 + S_V2 + S_V3 + S_V4 + S_V5 + S_V6
0.164155	Q_V2 + R_aVL + R_V6 + S_V2 + S_V4
0.164144	R_I + R_aVL + R_V5 + R_V6 + S_V1 + S_V2 + S_V3 + S_V4 + S_V5
0.163986	R_I + R_V5 + R_V6 + S_V2 + S_V4 + S_V6
0.163979	Q_V2 + R_I + R_V5 + R_V6 + S_V2 + S_V5 + S_V6
0.163932	Q_V2 + R_I + R_V5 + R_V6 + S_V1 + S_V2 + S_V3 + S_V5 + S_V6
0.163913	Q_V2 + R_I + R_V4 + R_V6 + S_V1 + S_V2 + S_V3 + S_V4 + S_V5 + S_V6
0.163872	Q_V2 + R_I + R_V5 + R_V6 + S_V1 + S_V3 + S_V4 + S_V5
0.163857	Q_V2 + R_I + R_V5 + R_V6 + S_III + S_V1 + S_V2 + S_V3 + S_V4 + S_V5
0.163842	Q_V2 + R_I + R_V4 + R_V6 + S_V2 + S_V3 + S_V5 + S_V6
0.163822	R_I + R_V5 + R_V6 + S_III + S_V2 + S_V4 + S_V5
0.163686	Q_V2 + R_I + R_V5 + R_V6 + S_V1 + S_V2 + S_V3 + S_V4 + S_V6
0.163658	R_I + R_V5 + R_V6 + S_aVF + S_V2 + S_V4 + S_V5 + S_V6
0.163621	R_I + R_V6 + S_V2 + S_V4 + S_V6
0.163585	R_I + R_V5 + R_V6 + S_V2 + S_V3 + S_V4 + S_V5
0.163543	R_I + R_V5 + R_V6 + S_V2 + S_V3 + S_V4 + S_V6
0.163538	Q_V2 + R_aVL + R_V5 + R_V6 + S_V2 + S_V3 + S_V4 + S_V5
0.163458	Q_V2 + R_I + R_V4 + R_V6 + S_V2 + S_V3 + S_V4 + S_V6
0.163426	R_I + R_V6 + S_V2 + S_V4 + S_V5
0.163406	Q_V2 + R_I + R_aVL + R_V4 + R_V5 + R_V6 + S_V2 + S_V3 + S_V4 + S_V5
0.163372	Q_V2 + R_aVL + R_V5 + R_V6 + S_V1 + S_V2 + S_V3 + S_V4 + S_V6
0.163355	Q_V2 + R_I + R_V5 + R_V6 + S_III + S_V2 + S_V3 + S_V5
0.163325	Q_V2 + R_I + R_aVL + R_V4 + R_V6 + S_V2 + S_V3 + S_V5 + S_V6
0.163309	Q_V2 + R_I + R_V5 + R_V6 + S_V1 + S_V4 + S_V5 + S_V6
0.163308	Q_V2 + R_I + R_V5 + R_V6 + S_V2 + S_V4
0.163303	Q_V2 + R_I + R_V5 + R_V6 + S_III + S_V2 + S_V3 + S_V4 + S_V6
0.163287	Q_V2 + R_I + R_V5 + R_V6 + S_aVF + S_V1 + S_V2 + S_V4 + S_V5
0.163255	Q_V2 + R_I + R_aVL + R_V4 + R_V6 + S_V1 + S_V2 + S_V3 + S_V4 + S_V5
0.163223	Q_V2 + R_I + R_aVL + R_V4 + R_V6 + S_V2 + S_V3 + S_V4 + S_V5 + S_V6
0.163201	Q_V2 + R_I + R_II + R_aVL + R_V5 + R_V6 + S_V2 + S_V3 + S_V4 + S_V5
0.16318	Q_V2 + R_I + R_V5 + R_V6 + S_aVF + S_V1 + S_V2 + S_V3 + S_V4 + S_V5
0.163176	Q_V2 + R_I + R_V5 + R_V6 + S_V1 + S_V3 + S_V5 + S_V6
0.163082	Q_V2 + R_I + R_V5 + R_V6 + S_aVF + S_V2 + S_V3 + S_V5
0.163021	Q_V2 + R_I + R_V5 + R_V6 + S_aVF + S_V2 + S_V3 + S_V4 + S_V6
0.162992	Q_V2 + R_I + R_aVL + R_V5 + R_V6 + S_V1 + S_V2 + S_V3 + S_V4
0.162941	Q_V2 + R_I + R_V6 + S_V2 + S_V5
0.16285	Q_V2 + R_I + R_aVL + R_V5 + R_V6 + S_aVF + S_V1 + S_V2 + S_V3 + S_V4 + S_V5 + S_V6
0.162834	Q_V2 + R_I + R_V5 + R_V6 + S_III + S_V2 + S_V3 + S_V4 + S_V5
0.162825	Q_V2 + R_I + R_V5 + R_V6 + S_III + S_V1 + S_V2 + S_V4 + S_V5
0.162796	Q_V2 + R_I + R_V5 + S_V2 + S_V5 + S_V6
0.162777	Q_V2 + R_I + R_aVL + R_V5 + R_V6 + S_aVF + S_V1 + S_V2 + S_V3 + S_V4 + S_V5
0.162657	R_I + R_aVL + R_V5 + R_V6 + S_V1 + S_V2 + S_V4 + S_V5 + S_V6
0.162628	Q_V2 + R_I + R_V5 + R_V6 + S_V1 + S_V3 + S_V4 + S_V6
0.162627	Q_V2 + R_I + R_V5 + S_V2 + S_V4
0.162613	Q_V2 + R_aVL + R_V5 + R_V6 + S_V2 + S_V3 + S_V4 + S_V5 + S_V6
0.162606	Q_V2 + R_I + R_aVL + R_V5 + R_V6 + S_V1 + S_V2 + S_V3 + S_V5
0.162512	Q_V2 + R_I + R_V5 + R_V6 + S_aVF + S_V2 + S_V3 + S_V4 + S_V5
0.162449	R_I + R_V5 + R_V6 + S_III + S_V2 + S_V4 + S_V5 + S_V6
0.162434	R_I + R_V5 + R_V6 + S_V1 + S_V2 + S_V3 + S_V4 + S_V5 + S_V6
0.162374	Q_V2 + R_I + R_II + R_aVL + R_V5 + R_V6 + S_V1 + S_V2 + S_V3 + S_V4 + S_V5 + S_V6
0.162323	R_I + R_aVL + R_V5 + R_V6 + S_V2 + S_V3 + S_V6
0.16227	Q_V2 + R_aVL + R_V5 + R_V6 + S_V2 + S_V3 + S_V4
0.162245	R_I + R_aVL + R_V5 + R_V6 + S_V1 + S_V2 + S_V3 + S_V4 + S_V6
0.162196	R_aVL + R_V5 + R_V6 + S_V1 + S_V2 + S_V4 + S_V5 + S_V6
0.16216	Q_V2 + R_aVL + R_V6 + S_V2 + S_V4 + S_V6
0.162145	Q_V2 + R_I + R_V5 + R_V6 + S_III + S_V1 + S_V2 + S_V3 + S_V4 + S_V6
0.1621	Q_V2 + R_aVL + R_V5 + R_V6 + S_aVF + S_V1 + S_V2 + S_V4 + S_V5 + S_V6
0.162032	Q_V2 + R_I + R_II + R_aVL + R_V5 + R_V6 + S_V2 + S_V4 + S_V5 + S_V6
0.162026	Q_V2 + R_I + R_V5 + R_V6 + S_III + S_V1 + S_V2 + S_V3 + S_V5 + S_V6
0.162023	Q_V2 + R_I + R_aVL + R_V4 + R_V6 + S_V2 + S_V3 + S_V4
0.161984	R_I + R_V5 + R_V6 + S_V1 + S_V3 + S_V4 + S_V5 + S_V6
0.161979	R_I + R_V5 + R_V6 + S_III + S_V2 + S_V3 + S_V5 + S_V6
0.161976	Q_V2 + R_aVL + R_V5 + R_V6 + S_V2 + S_V3 + S_V6
0.161923	Q_V2 + R_I + R_V5 + R_V6 + S_III + S_V2 + S_V3 + S_V4
0.161883	Q_V2 + R_I + R_aVL + R_V4 + R_V5 + R_V6 + S_V1 + S_V2 + S_V3 + S_V4 + S_V5
0.161873	Q_V2 + R_I + R_V6 + S_V1 + S_V2 + S_V4 + S_V5 + S_V6
0.161871	Q_V2 + R_I + R_aVL + R_V5 + R_V6 + S_V2 + S_V5 + S_V6
0.161801	R_aVL + R_V5 + R_V6 + S_V2 + S_V3 + S_V5
0.161793	Q_V2 + R_I + R_V4 + R_V6 + S_V2 + S_V4 + S_V5 + S_V6
0.161781	Q_V2 + R_I + R_aVL + R_V5 + R_V6 + S_V1 + S_V3 + S_V4 + S_V5 + S_V6
0.161758	R_I + R_aVL + R_V5 + R_V6 + S_V1 + S_V2 + S_V3 + S_V5 + S_V6
0.161684	R_I + R_aVL + R_V4 + R_V5 + R_V6 + S_V2 + S_V3 + S_V4 + S_V5 + S_V6
0.161639	Q_V2 + R_I + R_V5 + R_V6 + S_aVF + S_V1 + S_V2 + S_V3 + S_V5 + S_V6
0.161601	R_I + R_V5 + S_V2 + S_V4 + S_V5
0.161591	R_I + R_V5 + R_V6 + S_aVF + S_V2 + S_V3 + S_V5 + S_V6
0.161514	Q_V2 + R_I + R_aVL + R_V5 + R_V6 + S_V1 + S_V3 + S_V4 + S_V5
0.161446	R_I + R_V5 + R_V6 + S_aVF + S_V2 + S_V4 + S_V6
0.16143	Q_V2 + R_I + R_V5 + R_V6 + S_aVF + S_V1 + S_V2 + S_V3 + S_V4 + S_V6
0.161412	Q_V2 + R_I + R_aVL + R_V5 + R_V6 + S_aVF + S_V2 + S_V3 + S_V5 + S_V6
0.161362	R_I + R_V5 + R_V6 + S_V2 + S_V3 + S_V5
0.161344	Q_V2 + R_I + R_V5 + R_V6 + S_aVF + S_V2 + S_V4
0.161311	Q_V2 + R_I + R_aVL + R_V5 + R_V6 + S_aVF + S_V2 + S_V3 + S_V5
0.161305	Q_V2 + R_I + R_aVL + R_V5 + R_V6 + S_aVF + S_V1 + S_V2 + S_V3 + S_V4 + S_V6
0.161302	R_I + R_II + R_aVL + R_V5 + R_V6 + S_V2 + S_V3 + S_V4 + S_V5 + S_V6
0.161278	Q_V2 + R_aVL + R_V5 + R_V6 + S_aVF + S_V2 + S_V4 + S_V5
0.161274	Q_V2 + R_I + R_aVL + R_V4 + R_V6 + S_V2 + S_V3 + S_V5
0.161259	Q_V2 + R_aVL + R_V5 + R_V6 + S_V1 + S_V2 + S_V4 + S_V6
0.161249	Q_V2 + R_I + R_V4 + R_V6 + S_V1 + S_V2 + S_V3 + S_V4 + S_V5
0.161237	Q_V2 + R_I + R_V5 + R_V6 + S_III + S_V2 + S_V3 + S_V4 + S_V5 + S_V6
0.161232	Q_V2 + R_I + R_V5 + R_V6 + S_aVF + S_V2 + S_V3 + S_V4 + S_V5 + S_V6
0.161204	Q_V2 + R_aVL + R_V5 + R_V6 + S_aVF + S_V1 + S_V2 + S_V4 + S_V5
0.161185	Q_V2 + R_I + R_V5 + R_V6 + S_aVF + S_V2 + S_V3 + S_V4
0.161181	R_I + R_V5 + R_V6 + S_V1 + S_V2 + S_V4 + S_V5 + S_V6
0.161143	Q_V2 + R_I + R_aVL + R_V5 + R_V6 + S_aVF + S_V2 + S_V3 + S_V4 + S_V6
0.161122	R_aVL + R_V5 + R_V6 + S_V2 + S_V3 + S_V4 + S_V6
0.161117	Q_V2 + R_I + R_II + R_aVL + R_V5 + R_V6 + S_V2 + S_V3 + S_V4 + S_V6
0.161043	Q_V2 + R_I + R_V5 + R_V6 + S_V2 + S_V3 + S_V6
0.161001	Q_V2 + R_I + R_V5 + S_V1 + S_V2 + S_V4 + S_V5 + S_V6
0.160929	Q_V2 + R_aVL + R_V5 + R_V6 + S_V1 + S_V3 + S_V5 + S_V6
0.160916	Q_V2 + R_I + R_V4 + R_V5 + R_V6 + S_V2 + S_V3 + S_V4 + S_V5 + S_V6
0.160903	Q_V2 + R_I + R_V5 + S_V2 + S_V3 + S_V5 + S_V6
0.160799	Q_V2 + R_V5 + R_V6 + S_III + S_V1 + S_V2 + S_V4 + S_V5 + S_V6
0.160779	R_I + R_aVL + R_V4 + R_V6 + S_V2 + S_V3 + S_V4 + S_V5
0.160728	Q_V2 + R_V5 + R_V6 + S_V2 + S_V4 + S_V5 + S_V6
0.160715	Q_V2 + R_I + R_aVL + R_V5 + R_V6 + S_aVF + S_V2 + S_V3 + S_V4
0.160699	R_I + R_V5 + R_V6 + S_III + S_V2 + S_V3 + S_V4 + S_V6
0.160688	R_aVL + R_V5 + R_V6 + S_V1 + S_V2 + S_V3 + S_V4 + S_V5 + S_V6
0.160672	R_I + R_V5 + R_V6 + S_III + S_V2 + S_V3 + S_V5
0.160659	Q_V2 + R_I + R_aVL + R_V5 + R_V6 + S_aVF + S_V1 + S_V2 + S_V3 + S_V5 + S_V6
0.16065	Q_V2 + R_I + R_aVL + R_V5 + R_V6 + S_aVF + S_V2 + S_V3 + S_V4 + S_V5
0.160623	Q_V2 + R_aVL + R_V4 + R_V6 + S_V1 + S_V2 + S_V3 + S_V4 + S_V5 + S_V6
0.160586	Q_V2 + R_I + R_aVL + R_V5 + R_V6 + S_aVF + S_V1 + S_V2 + S_V4 + S_V5 + S_V6
0.160573	R_I + R_V5 + R_V6 + S_V1 + S_V3 + S_V4 + S_V5
0.16054	R_I + R_V5 + R_V6 + S_III + S_V2 + S_V4 + S_V6
0.160524	Q_V2 + R_I + R_V5 + R_V6 + S_III + S_V2 + S_V4
0.160508	Q_V2 + R_I + R_aVL + R_V5 + R_V6 + S_aVF + S_V2 + S_V4 + S_V5
0.160503	Q_V2 + R_I + R_V4 + R_V5 + R_V6 + S_V1 + S_V2 + S_V3 + S_V4 + S_V5 + S_V6
0.160495	Q_V2 + R_I + R_V6 + S_V2 + S_V3 + S_V5 + S_V6
0.160436	Q_V2 + R_I + R_V4 + R_V6 + S_V1 + S_V3 + S_V4 + S_V5 + S_V6
0.160406	Q_V2 + R_I + R_V6 + S_V2 + S_V3 + S_V5
0.160368	R_I + R_V5 + S_V2 + S_V4 + S_V6
0.160359	R_I + R_V5 + R_V6 + S_III + S_V2 + S_V3 + S_V4 + S_V5
0.160314	Q_V2 + R_I + R_aVL + R_V5 + R_V6 + S_V1 + S_V3 + S_V4 + S_V6
0.160288	Q_V2 + R_V5 + R_V6 + S_III + S_V2 + S_V4 + S_V5
0.160242	R_I + R_V6 + S_V2 + S_V4
0.160238	R_I + R_aVL + R_V4 + R_V5 + R_V6 + S_V1 + S_V2 + S_V3 + S_V4 + S_V5 + S_V6
0.160236	R_I + R_V5 + R_V6 + S_III + S_V1 + S_V2 + S_V3 + S_V4 + S_V5 + S_V6
0.160224	Q_V2 + R_I + R_aVL + R_V4 + R_V5 + R_V6 + S_V2 + S_V3 + S_V4 + S_V6
0.16022	Q_V2 + R_I + R_V6 + S_V1 + S_V2 + S_V4 + S_V5
0.160212	Q_V2 + R_I + R_II + R_aVL + R_V5 + R_V6 + S_V2 + S_V3 + S_V5 + S_V6
0.160171	Q_V2 + R_aVL + R_V4 + R_V6 + S_V2 + S_V3 + S_V5 + S_V6
0.160129	R_aVL + R_V5 + R_V6 + S_V2 + S_V5 + S_V6
0.160089	R_I + R_aVL + R_V5 + R_V6 + S_V1 + S_V3 + S_V4 + S_V5 + S_V6
0.160085	Q_V2 + R_I + R_aVL + R_V5 + R_V6 + S_V1 + S_V2 + S_V4 + S_V6
0.160017	R_aVL + R_V5 + R_V6 + S_V2 + S_V3 + S_V4 + S_V5
0.159991	Q_V2 + R_aVL + R_V4 + R_V5 + R_V6 + S_V1 + S_V2 + S_V3 + S_V4 + S_V5 + S_V6
0.15999	R_I + R_aVL + R_V5 + R_V6 + S_aVF + S_V2 + S_V3 + S_V5 + S_V6
0.159941	Q_V2 + R_I + R_aVL + R_V4 + R_V6 + S_V1 + S_V2 + S_V3 + S_V4 + S_V6
0.159912	Q_V2 + R_I + R_V6 + S_V1 + S_V4 + S_V5
0.159881	R_I + R_V5 + R_V6 + S_aVF + S_V2 + S_V3 + S_V4 + S_V6
0.15986	Q_V2 + R_aVL + R_V5 + R_V6 + S_V1 + S_V2 + S_V3 + S_V5
0.15985	R_I + R_aVL + R_V4 + R_V5 + R_V6 + S_V2 + S_V3 + S_V4 + S_V5
0.159841	Q_V2 + R_aVL + R_V5 + R_V6 + S_aVF + S_V2 + S_V4 + S_V6
0.159838	R_I + R_aVL + R_V4 + R_V6 + S_V2 + S_V3 + S_V4 + S_V6
0.159784	R_I + R_aVL + R_V5 + R_V6 + S_aVF + S_V2 + S_V3 + S_V5
0.159781	R_I + R_aVL + R_V5 + R_V6 + S_V2 + S_V4
0.159781	R_aVL + R_V5 + R_V6 + S_V2 + S_V4
0.15978	R_I + R_aVL + R_V5 + R_V6 + S_V1 + S_V3 + S_V4 + S_V5
0.159777	R_I + R_V5 + R_V6 + S_aVF + S_V2 + S_V3 + S_V5
0.159768	R_I + R_II + R_aVL + R_V5 + R_V6 + S_V2 + S_V3 + S_V4 + S_V5
0.159754	R_I + R_V5 + R_V6 + S_V1 + S_V2 + S_V3 + S_V4 + S_V5
0.159746	Q_V2 + R_I + R_V4 + R_V6 + S_V2 + S_V4 + S_V5
0.159706	Q_V2 + R_I + R_V5 + R_V6 + S_V1 + S_V4 + S_V5
0.159667	Q_V2 + R_I + R_aVL + R_V4 + R_V5 + R_V6 + S_aVF + S_V1 + S_V2 + S_V3 + S_V4 + S_V5 + S_V6
0.15966	R_I + R_V5 + R_V6 + S_V1 + S_V3 + S_V5 + S_V6
0.159567	R_I + R_aVL + R_V5 + R_V6 + S_aVF + S_V2 + S_V3 + S_V4 + S_V6
0.15955	R_I + R_V5 + R_V6 + S_V2 + S_V3 + S_V4
0.159513	Q_V2 + R_I + R_V4 + R_V6 + S_V2 + S_V3 + S_V5
0.159511	Q_V2 + R_aVL + R_V5 + R_V6 + S_V2 + S_V5
0.15951	R_I + R_V5 + R_V6 + S_aVF + S_V2 + S_V3 + S_V4 + S_V5
0.159475	Q_V2 + R_aVL + R_V5 + R_V6 + S_aVF + S_V1 + S_V2 + S_V3 + S_V4 + S_V5
0.159464	Q_V2 + R_aVL + R_V5 + R_V6 + S_V1 + S_V3 + S_V4 + S_V5
0.15943	Q_V2 + R_aVL + R_V5 + S_V2 + S_V4 + S_V6
0.159425	Q_V2 + R_aVL + R_V5 + R_V6 + S_aVF + S_V1 + S_V2 + S_V3 + S_V5 + S_V6
0.159416	R_I + R_V5 + R_V6 + S_III + S_V1 + S_V2 + S_V3 + S_V4 + S_V5
0.159408	Q_V2 + R_aVL + R_V5 + R_V6 + S_aVF + S_V1 + S_V2 + S_V3 + S_V4 + S_V5 + S_V6
0.159407	Q_V2 + R_I + R_aVL + R_V5 + R_V6 + S_III + S_V1 + S_V2 + S_V3 + S_V4 + S_V5
0.159385	Q_V2 + R_aVL + R_V5 + R_V6 + S_V1 + S_V3 + S_V4 + S_V5 + S_V6
0.159383	Q_V2 + R_I + R_V4 + R_V6 + S_V1 + S_V3 + S_V4 + S_V5
0.159382	Q_V2 + R_I + R_aVL + R_V5 + R_V6 + S_aVF + S_V1 + S_V2 + S_V4 + S_V5
0.159377	Q_V2 + R_I + R_V4 + R_V5 + R_V6 + S_III + S_V1 + S_V2 + S_V3 + S_V4 + S_V5 + S_V6
0.159368	Q_V2 + R_I + R_aVL + R_V5 + R_V6 + S_V1 + S_V3 + S_V5 + S_V6
0.159366	Q_V2 + R_I + R_II + R_aVL + R_V5 + R_V6 + S_V1 + S_V2 + S_V3 + S_V4 + S_V5
0.15935	Q_V2 + R_I + R_V4 + R_V6 + S_V2 + S_V3 + S_V4
0.159333	Q_V2 + R_aVL + R_V5 + R_V6 + S_V1 + S_V3 + S_V4 + S_V6
0.159326	Q_V2 + R_aVL + R_V4 + R_V6 + S_V1 + S_V2 + S_V3 + S_V4 + S_V5
0.159299	Q_V2 + R_I + R_aVL + R_V5 + R_V6 + S_III + S_V1 + S_V2 + S_V3 + S_V4 + S_V5 + S_V6
0.15929	R_I + R_V5 + R_V6 + S_aVF + S_V1 + S_V2 + S_V3 + S_V4 + S_V5 + S_V6
0.159253	R_aVL + R_V5 + R_V6 + S_aVF + S_V2 + S_V4 + S_V5
0.159253	Q_V2 + R_I + R_V5 + R_V6 + S_III + S_V2 + S_V3 + S_V6
0.159251	R_I + R_aVL + R_V5 + R_V6 + S_aVF + S_V1 + S_V2 + S_V3 + S_V4 + S_V5 + S_V6
0.159249	R_I + R_V5 + R_V6 + S_V1 + S_V3 + S_V4 + S_V6
0.159235	Q_V2 + R_aVL + R_V6 + S_V2 + S_V4 + S_V5
0.159221	Q_V2 + R_aVL + R_V5 + R_V6 + S_III + S_V1 + S_V2 + S_V4 + S_V5 + S_V6
0.159203	R_I + R_aVL + R_V5 + R_V6 + S_V1 + S_V2 + S_V4 + S_V5
0.159193	R_I + R_aVL + R_V4 + R_V6 + S_V2 + S_V3 + S_V4 + S_V5 + S_V6
0.159192	R_I + R_V5 + R_V6 + S_III + S_V2 + S_V3 + S_V4
0.159177	R_aVL + R_V5 + R_V6 + S_V2 + S_V3 + S_V4 + S_V5 + S_V6
0.159153	Q_V2 + R_I + R_V5 + R_V6 + S_aVF + S_V2 + S_V5 + S_V6
0.15913	Q_V2 + R_V5 + R_V6 + S_V1 + S_V2 + S_V4 + S_V5 + S_V6
0.159129	R_I + R_aVL + R_V5 + R_V6 + S_aVF + S_V1 + S_V2 + S_V3 + S_V4 + S_V5
0.159117	Q_V2 + R_I + R_aVL + R_V5 + R_V6 + S_V2 + S_V3
0.159114	R_I + R_aVL + R_V5 + R_V6 + S_aVF + S_V2 + S_V3 + S_V4 + S_V5
0.159055	R_aVL + R_V5 + R_V6 + S_V1 + S_V2 + S_V3 + S_V4 + S_V5
0.159055	Q_V2 + R_I + R_V6 + S_V1 + S_V3 + S_V5 + S_V6
0.159027	R_I + R_aVL + R_V5 + R_V6 + S_aVF + S_V2 + S_V3 + S_V4
0.158954	R_I + R_aVL + R_V5 + R_V6 + S_aVF + S_V2 + S_V4 + S_V5
0.158948	Q_V2 + R_aVL + R_V5 + R_V6 + S_III + S_V1 + S_V2 + S_V3 + S_V4 + S_V5
0.158942	R_I + R_V5 + S_V2 + S_V4 + S_V5 + S_V6
0.158934	Q_V2 + R_aVL + R_V5 + R_V6 + S_V1 + S_V4 + S_V5 + S_V6
0.158913	Q_V2 + R_I + R_II + R_V5 + R_V6 + S_V2 + S_V3 + S_V4 + S_V5 + S_V6
0.15889	R_aVL + R_V5 + R_V6 + S_V1 + S_V3 + S_V5 + S_V6
0.158855	Q_V2 + R_I + R_II + R_aVL + R_V5 + R_V6 + S_V2 + S_V4 + S_V5
0.158842	Q_V2 + R_I + R_V5 + R_V6 + S_aVF + S_V2 + S_V3 + S_V6
0.158835	Q_V2 + R_I + R_V5 + S_V2 + S_V3 + S_V5
0.158834	R_I + R_aVL + R_V4 + R_V6 + S_V2 + S_V3 + S_V5 + S_V6
0.158812	R_I + R_V5 + R_V6 + S_III + S_V2 + S_V3 + S_V4 + S_V5 + S_V6
0.158798	Q_V2 + R_I + R_V6 + S_aVF + S_V2 + S_V4
0.158791	Q_V2 + R_aVL + R_V5 + R_V6 + S_V1 + S_V2 + S_V3 + S_V4
0.15878	Q_V2 + R_I + R_II + R_aVL + R_V4 + R_V6 + S_V2 + S_V3 + S_V4 + S_V5 + S_V6
0.158765	Q_V2 + R_aVL + R_V6 + S_V2 + S_V5
0.158765	Q_V2 + R_V5 + R_V6 + S_V2 + S_V4 + S_V5
0.158704	Q_V2 + R_aVL + R_V4 + R_V6 + S_V2 + S_V3 + S_V4 + S_V5
0.1587	R_I + R_V5 + R_V6 + S_aVF + S_V1 + S_V2 + S_V4 + S_V5 + S_V6
0.158683	Q_V2 + R_aVL + R_V5 + R_V6 + S_III + S_V1 + S_V2 + S_V4 + S_V5
0.158674	Q_V2 + R_I + R_aVL + R_V5 + R_V6 + S_aVF + S_V1 + S_V2 + S_V3 + S_V4
0.158662	Q_V2 + R_I + R_V5 + R_V6 + S_III + S_V1 + S_V2 + S_V3 + S_V4
0.158638	R_aVL + R_V5 + R_V6 + S_V1 + S_V2 + S_V4 + S_V5
0.158637	Q_V2 + R_aVL + R_V5 + R_V6 + S_aVF + S_V2 + S_V3 + S_V5
0.158629	R_I + R_V5 + R_V6 + S_III + S_V1 + S_V2 + S_V4 + S_V5 + S_V6
0.158606	Q_V2 + R_aVL + R_V4 + R_V6 + S_V2 + S_V3 + S_V4 + S_V6
0.158598	Q_V2 + R_aVL + R_V5 + R_V6 + S_III + S_V1 + S_V2 + S_V3 + S_V4 + S_V5 + S_V6
0.158582	Q_V2 + R_V5 + R_V6 + S_III + S_V1 + S_V2 + S_V4 + S_V5
0.158534	Q_V2 + R_aVL + R_V5 + R_V6 + S_aVF + S_V1 + S_V2 + S_V3 + S_V4 + S_V6
0.15853	R_I + R_aVL + R_V5 + R_V6 + S_V1 + S_V3 + S_V4 + S_V6
0.158518	Q_V2 + R_I + R_II + R_V6 + S_V2 + S_V4 + S_V5 + S_V6
0.158497	R_I + R_V4 + R_V6 + S_V2 + S_V3 + S_V4 + S_V5
0.158488	R_aVL + R_V5 + R_V6 + S_V1 + S_V2 + S_V3 + S_V5 + S_V6
0.158473	Q_V2 + R_aVL + R_V5 + R_V6 + S_aVF + S_V2 + S_V3 + S_V5 + S_V6
0.15847	R_aVL + R_V5 + R_V6 + S_V2 + S_V3 + S_V4
0.158469	Q_V2 + R_V5 + R_V6 + S_III + S_V2 + S_V4 + S_V5 + S_V6
0.158453	R_I + R_V4 + R_V6 + S_V2 + S_V3 + S_V4 + S_V5 + S_V6
0.158436	Q_V2 + R_I + R_aVL + R_V5 + R_V6 + S_aVF + S_V2 + S_V3 + S_V4 + S_V5 + S_V6
0.158413	R_I + R_V5 + R_V6 + S_V1 + S_V4 + S_V5 + S_V6
0.15839	Q_V2 + R_I + R_V5 + R_V6 + S_III + S_V1 + S_V2 + S_V3 + S_V5
0.15834	Q_V2 + R_I + R_V5 + R_V6 + S_V1 + S_V2 + S_V4 + S_V6
0.158322	Q_V2 + R_I + R_aVL + R_V5 + R_V6 + S_aVF + S_V2 + S_V4 + S_V5 + S_V6
0.158302	Q_V2 + R_II + R_aVL + R_V5 + R_V6 + S_V2 + S_V4 + S_V5 + S_V6
0.158298	R_I + R_V5 + R_V6 + S_aVF + S_V2 + S_V3 + S_V4 + S_V5 + S_V6
0.15829	Q_V2 + R_I + R_V5 + R_V6 + S_V1 + S_V2 + S_V3 + S_V4
0.158217	Q_V2 + R_aVL + R_V5 + R_V6 + S_III + S_V1 + S_V2 + S_V3 + S_V5 + S_V6
0.158192	R_I + R_aVL + R_V4 + R_V6 + S_V1 + S_V2 + S_V3 + S_V4 + S_V5 + S_V6
0.158174	Q_V2 + R_I + R_II + R_aVL + R_V5 + R_V6 + S_aVF + S_V1 + S_V2 + S_V3 + S_V4 + S_V5 + S_V6
0.158165	R_aVL + R_V6 + S_V2 + S_V4
0.158141	R_I + R_V5 + R_V6 + S_aVF + S_V1 + S_V2 + S_V3 + S_V4 + S_V5
0.158126	Q_V2 + R_I + R_V5 + R_V6 + S_V1 + S_V2 + S_V3 + S_V5
0.158107	Q_V2 + R_I + R_V4 + R_V5 + R_V6 + S_V2 + S_V3 + S_V4 + S_V5
0.158075	Q_V2 + R_aVL + R_V4 + R_V6 + S_V2 + S_V3 + S_V5
0.15804	Q_V2 + R_V5 + R_V6 + S_III + S_V2 + S_V4 + S_V6
0.157999	Q_V2 + R_aVL + R_V5 + R_V6 + S_aVF + S_V2 + S_V4 + S_V5 + S_V6
0.157998	Q_V2 + R_I + R_V4 + R_V6 + S_aVF + S_V1 + S_V2 + S_V3 + S_V4 + S_V5 + S_V6
0.157989	Q_V2 + R_I + R_aVL + R_V5 + R_V6 + S_aVF + S_V1 + S_V2 + S_V3 + S_V5
0.157942	Q_V2 + R_I + R_V4 + R_V5 + R_V6 + S_aVF + S_V1 + S_V2 + S_V3 + S_V4 + S_V5 + S_V6
0.157937	Q_V2 + R_aVL + R_V4 + R_V5 + R_V6 + S_V2 + S_V3 + S_V4 + S_V5 + S_V6
0.157933	Q_V2 + R_aVL + R_V5 + R_V6 + S_aVF + S_V2 + S_V4
0.157924	Q_V2 + R_aVL + R_V5 + S_V2 + S_V4 + S_V5
0.157922	R_I + R_V5 + R_V6 + S_aVF + S_V2 + S_V3 + S_V4
0.157917	R_I + R_aVL + R_V5 + R_V6 + S_V1 + S_V2 + S_V3 + S_V4
0.157906	Q_V2 + R_aVL + R_V5 + R_V6 + S_III + S_V1 + S_V2 + S_V3 + S_V4 + S_V6
0.157901	R_I + R_V6 + S_V2 + S_V4 + S_V5 + S_V6
0.157867	Q_V2 + R_I + R_II + R_aVL + R_V5 + R_V6 + S_aVF + S_V2 + S_V3 + S_V4 + S_V5
0.157859	Q_V2 + R_I + R_V5 + R_V6 + S_V1 + S_V3 + S_V5
0.157859	Q_V2 + R_I + R_II + R_aVL + R_V5 + R_V6 + S_aVF + S_V2 + S_V3 + S_V4 + S_V5 + S_V6
0.157859	Q_V2 + R_I + R_aVL + R_V4 + R_V5 + R_V6 + S_V2 + S_V3 + S_V5 + S_V6
0.157849	R_aVL + R_V5 + R_V6 + S_V2 + S_V3 + S_V6
0.157755	Q_V2 + R_I + R_II + R_V5 + R_V6 + S_III + S_V2 + S_V3 + S_V4 + S_V5 + S_V6
0.157745	R_aVL + R_V5 + R_V6 + S_aVF + S_V2 + S_V4 + S_V6
0.157701	Q_V2 + R_I + R_aVL + R_V4 + R_V5 + R_V6 + S_aVF + S_V1 + S_V2 + S_V3 + S_V4 + S_V5
0.157696	Q_V2 + R_I + R_aVL + R_V5 + R_V6 + S_aVF + S_V2 + S_V3 + S_V6
0.157662	Q_V2 + R_aVL + R_V5 + R_V6 + S_III + S_V2 + S_V4 + S_V5
0.157661	Q_V2 + R_I + R_V5 + R_V6 + S_V1 + S_V3 + S_V4
0.157659	R_I + R_aVL + R_V5 + R_V6 + S_V1 + S_V3 + S_V5 + S_V6
0.157642	Q_V2 + R_I + R_aVL + R_V5 + R_V6 + S_III + S_V1 + S_V2 + S_V3 + S_V4 + S_V6
0.157637	Q_V2 + R_I + R_aVL + R_V4 + R_V5 + R_V6 + S_III + S_V1 + S_V2 + S_V3 + S_V4 + S_V5 + S_V6
0.157623	Q_V2 + R_I + R_V4 + R_V6 + S_III + S_V1 + S_V2 + S_V3 + S_V4 + S_V5 + S_V6
0.157617	Q_V2 + R_I + R_V4 + R_V5 + R_V6 + S_III + S_V2 + S_V3 + S_V4 + S_V5 + S_V6
0.157579	Q_V2 + R_I + R_II + R_aVL + R_V4 + R_V6 + S_V2 + S_V3 + S_V4 + S_V5
0.157576	Q_V2 + R_I + R_V5 + R_V6 + S_aVF + S_V1 + S_V2 + S_V3 + S_V5
0.157573	R_aVL + R_V5 + R_V6 + S_V1 + S_V2 + S_V3 + S_V4 + S_V6
0.15757	Q_V2 + R_I + R_V5 + R_V6 + S_aVF + S_V1 + S_V2 + S_V3 + S_V4
0.157558	R_I + R_aVL + R_V4 + R_V6 + S_V2 + S_V3 + S_V4
0.157553	Q_V2 + R_I + R_aVL + R_V4 + R_V6 + S_V1 + S_V2 + S_V3 + S_V5 + S_V6
0.157535	R_I + R_II + R_aVL + R_V5 + R_V6 + S_V1 + S_V2 + S_V3 + S_V4 + S_V5 + S_V6
0.157533	R_I + R_V5 + R_V6 + S_III + S_V1 + S_V2 + S_V3 + S_V4 + S_V6
0.157532	R_I + R_II + R_aVL + R_V5 + R_V6 + S_V2 + S_V3 + S_V4 + S_V6
0.157505	Q_V2 + R_I + R_aVL + R_V5 + R_V6 + S_aVF + S_V2 + S_V4 + S_V6
0.157505	R_I + R_aVL + R_V5 + R_V6 + S_aVF + S_V1 + S_V2 + S_V3 + S_V4 + S_V6
0.157479	Q_V2 + R_II + R_aVL + R_V5 + R_V6 + S_V2 + S_V3 + S_V4 + S_V5 + S_V6
0.157475	Q_V2 + R_I + R_V5 + S_V1 + S_V2 + S_V4 + S_V5
0.15747	Q_V2 + R_aVL + R_V5 + R_V6 + S_V1 + S_V4 + S_V5
0.157434	Q_V2 + R_I + R_V6 + S_V1 + S_V3 + S_V5
0.15743	Q_V2 + R_I + R_II + R_V6 + S_V2 + S_V4 + S_V5
0.157424	Q_V2 + R_I + R_aVL + R_V4 + R_V5 + R_V6 + S_V1 + S_V2 + S_V3 + S_V4 + S_V6
0.15741	Q_V2 + R_aVL + R_V5 + S_V2 + S_V4
0.157387	Q_V2 + R_I + R_II + R_V5 + R_V6 + S_III + S_V1 + S_V2 + S_V3 + S_V4 + S_V5 + S_V6
0.157379	Q_V2 + R_I + R_V6 + S_V2 + S_V3 + S_V4 + S_V6
0.157326	R_I + R_II + R_aVL + R_V5 + R_V6 + S_V2 + S_V4 + S_V5 + S_V6
0.157315	Q_V2 + R_I + R_V5 + R_V6 + S_aVF + S_V1 + S_V2 + S_V4 + S_V6
0.157313	R_I + R_V5 + R_V6 + S_V1 + S_V2 + S_V3 + S_V4 + S_V6
0.157299	R_aVL + R_V5 + R_V6 + S_V1 + S_V3 + S_V4 + S_V5
0.157295	R_I + R_aVL + R_V5 + R_V6 + S_V2 + S_V5 + S_V6
0.157266	Q_V2 + R_I + R_V4 + R_V6 + S_aVF + S_V1 + S_V2 + S_V3 + S_V4 + S_V5
0.157266	Q_V2 + R_I + R_V4 + R_V6 + S_III + S_V1 + S_V2 + S_V3 + S_V4 + S_V5
0.157249	Q_V2 + R_I + R_V4 + R_V6 + S_V1 + S_V2 + S_V3 + S_V4 + S_V6
0.157243	R_aVL + R_V5 + R_V6 + S_V1 + S_V3 + S_V4 + S_V5 + S_V6
0.157214	Q_V2 + R_I + R_V5 + R_V6 + S_III + S_V2 + S_V5 + S_V6
0.157196	Q_V2 + R_aVL + R_V5 + R_V6 + S_V1 + S_V3 + S_V5
0.157185	Q_V2 + R_I + R_aVL + R_V4 + R_V5 + R_V6 + S_aVF + S_V2 + S_V3 + S_V4 + S_V5 + S_V6
0.157179	Q_V2 + R_I + R_V6 + S_V2 + S_V3 + S_V6
0.157179	R_I + R_aVL + R_V5 + R_V6 + S_V1 + S_V2 + S_V3 + S_V5
0.157158	R_aVL + R_V5 + R_V6 + S_V1 + S_V3 + S_V4 + S_V6
0.157149	R_I + R_V5 + R_V6 + S_III + S_V1 + S_V2 + S_V3 + S_V5 + S_V6
0.157132	Q_V2 + R_II + R_aVL + R_V5 + R_V6 + S_V1 + S_V2 + S_V3 + S_V4 + S_V5 + S_V6
0.157063	Q_V2 + R_I + R_II + R_aVL + R_V5 + R_V6 + S_III + S_V1 + S_V2 + S_V3 + S_V4 + S_V5 + S_V6
0.157041	Q_V2 + R_V5 + R_V6 + S_III + S_V1 + S_V2 + S_V3 + S_V4 + S_V5 + S_V6
0.157037	Q_V2 + R_II + R_aVL + R_V6 + S_V2 + S_V4 + S_V5
0.157036	Q_V2 + R_I + R_V6 + S_V1 + S_V3 + S_V4 + S_V6
0.15703	Q_V2 + R_I + R_II + R_V5 + R_V6 + S_III + S_V2 + S_V3 + S_V4 + S_V5
0.157028	Q_V2 + R_aVL + R_V5 + R_V6 + S_III + S_V2 + S_V3 + S_V5
0.157027	R_I + R_V5 + R_V6 + S_V1 + S_V2 + S_V3 + S_V5 + S_V6
0.156997	Q_V2 + R_I + R_V5 + R_V6 + S_aVF + S_V1 + S_V3 + S_V4 + S_V5
0.156982	R_I + R_aVL + R_V4 + R_V5 + R_V6 + S_V1 + S_V2 + S_V3 + S_V4 + S_V5
0.156962	Q_V2 + R_I + R_II + R_aVL + R_V5 + R_V6 + S_V2 + S_V3 + S_V4
0.15694	Q_V2 + R_I + R_V5 + R_V6 + S_III + S_V1 + S_V2 + S_V4 + S_V6
0.156906	Q_V2 + R_I + R_V4 + R_V6 + S_aVF + S_V2 + S_V3 + S_V4 + S_V5
0.156899	R_I + R_aVL + R_V5 + R_V6 + S_aVF + S_V2 + S_V3 + S_V4 + S_V5 + S_V6
0.156864	Q_V2 + R_V5 + R_V6 + S_aVF + S_V1 + S_V2 + S_V4 + S_V5 + S_V6
0.15686	R_I + R_V4 + R_V6 + S_V2 + S_V3 + S_V4 + S_V6
0.15685	Q_V2 + R_I + R_V6 + S_V1 + S_V4 + S_V5 + S_V6
0.15685	R_I + R_V5 + R_V6 + S_aVF + S_V2 + S_V4
0.156837	Q_V2 + R_I + R_aVL + R_V4 + R_V5 + R_V6 + S_aVF + S_V2 + S_V3 + S_V4 + S_V5
0.156833	R_I + R_aVL + R_V4 + R_V6 + S_V1 + S_V2 + S_V3 + S_V4 + S_V5
0.156817	Q_V2 + R_I + R_II + R_aVL + R_V5 + R_V6 + S_V1 + S_V3 + S_V4 + S_V5 + S_V6
0.156809	Q_V2 + R_I + R_aVL + R_V5 + R_V6 + S_V1 + S_V3 + S_V4
0.156799	Q_V2 + R_aVL + R_V4 + R_V6 + S_V2 + S_V3 + S_V4 + S_V5 + S_V6
0.156771	Q_V2 + R_I + R_II + R_V5 + R_V6 + S_V2 + S_V4 + S_V5 + S_V6
0.156765	Q_V2 + R_I + R_V4 + R_V5 + R_V6 + S_III + S_V1 + S_V2 + S_V3 + S_V4 + S_V5
0.156742	R_I + R_aVL + R_V5 + R_V6 + S_aVF + S_V2 + S_V4 + S_V5 + S_V6
0.15669	R_I + R_aVL + R_V5 + R_V6 + S_aVF + S_V1 + S_V2 + S_V3 + S_V5 + S_V6
0.156685	R_I + R_V4 + R_V6 + S_V2 + S_V3 + S_V5 + S_V6
0.156663	Q_V2 + R_aVL + R_V6 + S_V1 + S_V2 + S_V4 + S_V5
0.156657	Q_V2 + R_I + R_V5 + S_V2 + S_V3 + S_V4 + S_V6
0.15664	Q_V2 + R_I + R_aVL + R_V5 + S_V2 + S_V3 + S_V5
0.156628	Q_V2 + R_aVL + R_V5 + R_V6 + S_aVF + S_V1 + S_V2 + S_V3 + S_V5
0.156627	R_aVL + R_V5 + R_V6 + S_aVF + S_V2 + S_V3 + S_V5
0.156627	R_I + R_aVL + R_V4 + R_V6 + S_V2 + S_V3 + S_V5
0.156617	R_I + R_V5 + R_V6 + S_III + S_V2 + S_V4
0.156615	Q_V2 + R_aVL + R_V4 + R_V5 + R_V6 + S_V1 + S_V2 + S_V3 + S_V4 + S_V5
0.156571	R_aVL + R_V5 + R_V6 + S_aVF + S_V2 + S_V3 + S_V5 + S_V6
0.156563	Q_V2 + R_I + R_V5 + R_V6 + S_aVF + S_V1 + S_V3 + S_V4 + S_V5 + S_V6
0.156556	Q_V2 + R_I + R_V4 + R_V5 + R_V6 + S_III + S_V2 + S_V3 + S_V4 + S_V5
0.156537	R_I + R_aVL + R_V4 + R_V5 + R_V6 + S_V2 + S_V3 + S_V4 + S_V6
0.156534	Q_V2 + R_I + R_V6 + S_V2 + S_V3 + S_V4
0.156494	Q_V2 + R_I + R_II + R_V5 + R_V6 + S_V1 + S_V2 + S_V3 + S_V4 + S_V5 + S_V6
0.156488	Q_V2 + R_aVL + R_V5 + R_V6 + S_III + S_V2 + S_V3 + S_V5 + S_V6
0.156473	R_I + R_II + R_aVL + R_V5 + R_V6 + S_V2 + S_V3 + S_V5 + S_V6
0.15644	R_aVL + R_V6 + S_V2 + S_V4 + S_V6
0.156434	Q_V2 + R_I + R_V4 + R_V5 + R_V6 + S_V1 + S_V2 + S_V3 + S_V4 + S_V5
0.156433	Q_V2 + R_aVL + R_V5 + R_V6 + S_aVF + S_V2 + S_V3 + S_V4 + S_V6
0.156428	Q_V2 + R_I + R_II + R_aVL + R_V5 + R_V6 + S_aVF + S_V1 + S_V2 + S_V3 + S_V4 + S_V5
0.156417	Q_V2 + R_I + R_aVL + R_V5 + R_V6 + S_III + S_V2 + S_V3 + S_V4 + S_V5
0.156414	Q_V2 + R_aVL + R_V5 + R_V6 + S_aVF + S_V1 + S_V2 + S_V4 + S_V6
0.156401	Q_V2 + R_V5 + R_V6 + S_V1 + S_V2 + S_V3 + S_V4 + S_V5 + S_V6
0.156388	R_I + R_V5 + R_V6 + S_V2 + S_V5 + S_V6
0.156371	Q_V2 + R_I + R_II + R_V5 + R_V6 + S_V2 + S_V3 + S_V4 + S_V5
0.156366	Q_V2 + R_aVL + R_V4 + R_V6 + S_V1 + S_V2 + S_V3 + S_V4 + S_V6
0.156355	R_I + R_V5 + R_V6 + S_III + S_V1 + S_V2 + S_V4 + S_V5
0.156353	Q_V2 + R_I + R_aVL + R_V5 + R_V6 + S_V1 + S_V2 + S_V3 + S_V6
0.156353	Q_V2 + R_I + R_II + R_aVL + R_V5 + R_V6 + S_III + S_V2 + S_V3 + S_V4 + S_V5
0.156352	R_I + R_V5 + R_V6 + S_III + S_V2 + S_V3 + S_V6
0.156345	Q_V2 + R_I + R_V5 + S_V1 + S_V2 + S_V3 + S_V4 + S_V5 + S_V6
0.156319	Q_V2 + R_aVL + R_V4 + R_V6 + S_V2 + S_V3 + S_V4
0.156319	Q_V2 + R_I + R_aVL + R_V5 + S_V2 + S_V4 + S_V5
0.156313	R_I + R_V5 + R_V6 + S_V2 + S_V4
0.156309	Q_V2 + R_I + R_V4 + R_V5 + R_V6 + S_aVF + S_V2 + S_V3 + S_V4 + S_V5 + S_V6
0.156306	Q_V2 + R_I + R_aVL + R_V5 + S_V2 + S_V3 + S_V5 + S_V6
0.156305	R_I + R_V5 + R_V6 + S_V1 + S_V2 + S_V4 + S_V5
0.156285	Q_V2 + R_I + R_aVL + R_V5 + R_V6 + S_III + S_V2 + S_V3 + S_V4 + S_V6
0.15628	Q_V2 + R_I + R_II + R_V5 + R_V6 + S_III + S_V2 + S_V4 + S_V5 + S_V6
0.156237	R_I + R_V4 + R_V5 + R_V6 + S_V2 + S_V3 + S_V4 + S_V5 + S_V6
0.156225	R_I + R_aVL + R_V5 + R_V6 + S_III + S_V1 + S_V2 + S_V3 + S_V4 + S_V5
0.156216	Q_V2 + R_V5 + R_V6 + S_III + S_V1 + S_V2 + S_V3 + S_V4 + S_V5
0.156212	R_I + R_V5 + R_V6 + S_aVF + S_V1 + S_V2 + S_V3 + S_V4 + S_V6
0.156204	Q_V2 + R_I + R_aVL + R_V5 + R_V6 + S_III + S_V1 + S_V2 + S_V3 + S_V5 + S_V6
0.15619	Q_V2 + R_I + R_aVL + R_V5 + R_V6 + S_V2 + S_V5
0.156177	Q_V2 + R_I + R_V6 + S_V1 + S_V2 + S_V3 + S_V4 + S_V5 + S_V6
0.156174	Q_V2 + R_I + R_II + R_aVL + R_V5 + R_V6 + S_aVF + S_V2 + S_V3 + S_V4 + S_V6
0.156153	R_I + R_aVL + R_V5 + R_V6 + S_III + S_V1 + S_V2 + S_V3 + S_V4 + S_V5 + S_V6
0.156151	Q_V2 + R_I + R_V4 + R_V6 + S_III + S_V2 + S_V3 + S_V4 + S_V5
0.156134	Q_V2 + R_aVL + R_V4 + R_V5 + R_V6 + S_V2 + S_V3 + S_V4 + S_V5
0.156111	Q_V2 + R_I + R_II + R_aVL + R_V5 + R_V6 + S_III + S_V2 + S_V3 + S_V4 + S_V5 + S_V6
0.156102	Q_V2 + R_aVL + R_V5 + R_V6 + S_aVF + S_V2 + S_V3 + S_V4
0.156081	Q_V2 + R_I + R_aVL + R_V5 + R_V6 + S_III + S_V2 + S_V3 + S_V4
0.156059	R_aVL + R_V5 + R_V6 + S_V1 + S_V4 + S_V5 + S_V6
0.156059	R_I + R_V5 + R_V6 + S_aVF + S_V1 + S_V2 + S_V3 + S_V5 + S_V6
0.156054	R_aVL + R_V5 + R_V6 + S_aVF + S_V1 + S_V2 + S_V4 + S_V5 + S_V6
0.156023	Q_V2 + R_I + R_V5 + R_V6 + S_aVF + S_V1 + S_V3 + S_V4 + S_V6
0.156007	Q_V2 + R_I + R_V4 + R_V6 + S_aVF + S_V2 + S_V3 + S_V4 + S_V6
0.156006	R_I + R_aVL + R_V5 + R_V6 + S_aVF + S_V2 + S_V3 + S_V6
0.155995	Q_V2 + R_I + R_V6 + S_V1 + S_V4 + S_V6
0.155988	R_I + R_V5 + R_V6 + S_aVF + S_V1 + S_V2 + S_V4 + S_V5
0.155975	Q_V2 + R_II + R_aVL + R_V5 + R_V6 + S_V2 + S_V3 + S_V4 + S_V5
0.155967	Q_V2 + R_I + R_V4 + R_V6 + S_V1 + S_V3 + S_V4 + S_V6
0.15594	R_I + R_V5 + R_V6 + S_V3 + S_V5 + S_V6
0.155931	Q_V2 + R_I + R_II + R_aVL + R_V4 + R_V6 + S_V1 + S_V2 + S_V3 + S_V4 + S_V5 + S_V6
0.155931	R_I + R_V5 + R_V6 + S_V2 + S_V3 + S_V6
0.155927	Q_V2 + R_I + R_V6 + S_aVF + S_V2 + S_V4 + S_V6
0.15592	Q_V2 + R_I + R_aVL + R_V4 + R_V5 + R_V6 + S_III + S_V1 + S_V2 + S_V3 + S_V4 + S_V5
0.155917	R_V5 + R_V6 + S_III + S_V2 + S_V4 + S_V5
0.15591	R_aVL + R_V5 + R_V6 + S_aVF + S_V2 + S_V4 + S_V5 + S_V6
0.155902	Q_V2 + R_aVL + R_V4 + R_V6 + S_V2 + S_V4 + S_V5
0.155891	Q_V2 + R_aVL + R_V4 + R_V5 + R_V6 + S_III + S_V1 + S_V2 + S_V3 + S_V4 + S_V5 + S_V6
0.155883	Q_V2 + R_I + R_V5 + R_V6 + S_aVF + S_V1 + S_V3 + S_V5 + S_V6
0.155873	Q_V2 + R_aVL + R_V5 + R_V6 + S_III + S_V1 + S_V2 + S_V3 + S_V5
0.155858	Q_V2 + R_I + R_II + R_aVL + R_V6 + S_V2 + S_V4 + S_V5
0.155853	R_I + R_V4 + R_V6 + S_V1 + S_V2 + S_V3 + S_V4 + S_V5 + S_V6
0.155852	Q_V2 + R_I + R_II + R_aVL + R_V5 + R_V6 + S_V1 + S_V2 + S_V4 + S_V5 + S_V6
0.155849	Q_V2 + R_I + R_V5 + S_V1 + S_V3 + S_V5 + S_V6
0.155836	R_aVL + R_V5 + R_V6 + S_III + S_V2 + S_V4 + S_V5
0.155833	Q_V2 + R_I + R_II + R_aVL + R_V5 + R_V6 + S_V2 + S_V3 + S_V5
0.155831	R_I + R_aVL + R_V5 + R_V6 + S_aVF + S_V2 + S_V4 + S_V6
0.1558	R_I + R_V4 + R_V6 + S_V1 + S_V3 + S_V4 + S_V5 + S_V6
0.155797	Q_V2 + R_I + R_V6 + S_V1 + S_V2 + S_V3 + S_V4 + S_V5
0.155783	Q_V2 + R_I + R_aVL + R_V4 + R_V5 + R_V6 + S_V2 + S_V3 + S_V4
0.155777	R_I + R_aVL + R_V4 + R_V5 + R_V6 + S_aVF + S_V1 + S_V2 + S_V3 + S_V4 + S_V5 + S_V6
0.155769	Q_V2 + R_aVL + R_V6 + S_V2 + S_V5 + S_V6
0.155769	Q_V2 + R_aVL + R_V5 + R_V6 + S_aVF + S_V1 + S_V2 + S_V3 + S_V4
0.155753	Q_V2 + R_I + R_V5 + S_V2 + S_V5
0.155739	Q_V2 + R_I + R_aVL + R_V5 + R_V6 + S_V1 + S_V3 + S_V5
0.155711	Q_V2 + R_aVL + R_V5 + R_V6 + S_V1 + S_V3 + S_V4
0.155706	Q_V2 + R_I + R_V5 + R_V6 + S_V2 + S_V5
0.155696	Q_V2 + R_I + R_II + R_aVL + R_V5 + R_V6 + S_V1 + S_V2 + S_V3 + S_V4 + S_V6
0.155688	Q_V2 + R_I + R_aVL + R_V4 + R_V5 + S_V1 + S_V2 + S_V3 + S_V4 + S_V5 + S_V6
0.155687	Q_V2 + R_aVL + R_V5 + R_V6 + S_aVF + S_V2 + S_V3 + S_V6
0.155684	Q_V2 + R_aVL + R_V4 + R_V6 + S_V1 + S_V2 + S_V3 + S_V5 + S_V6
0.155661	Q_V2 + R_aVL + R_V5 + R_V6 + S_III + S_V2 + S_V4 + S_V6
0.155637	Q_V2 + R_I + R_V6 + S_V1 + S_V3 + S_V4 + S_V5
0.155634	R_I + R_II + R_aVL + R_V5 + R_V6 + S_aVF + S_V2 + S_V3 + S_V4 + S_V5 + S_V6
0.155631	Q_V2 + R_I + R_V5 + R_V6 + S_aVF + S_III + S_V1 + S_V2 + S_V3 + S_V4 + S_V5
0.155628	Q_V2 + R_V6 + S_V2 + S_V4 + S_V6
0.155601	Q_V2 + R_I + R_V4 + R_V6 + S_aVF + S_V2 + S_V3 + S_V5 + S_V6
0.155586	R_aVL + R_V5 + R_V6 + S_aVF + S_V2 + S_V4
0.155584	Q_V2 + R_I + R_II + R_aVL + R_V5 + R_V6 + S_III + S_V1 + S_V2 + S_V3 + S_V4 + S_V5
0.155581	Q_V2 + R_aVL + R_V6 + S_V1 + S_V2 + S_V4 + S_V5 + S_V6
0.155566	R_I + R_II + R_aVL + R_V5 + R_V6 + S_aVF + S_V2 + S_V3 + S_V4 + S_V5
0.15555	Q_V2 + R_aVL + R_V5 + R_V6 + S_III + S_V1 + S_V2 + S_V3 + S_V4
0.155546	Q_V2 + R_V5 + R_V6 + S_III + S_V1 + S_V2 + S_V3 + S_V5 + S_V6
0.155545	R_I + R_aVL + R_V5 + R_V6 + S_aVF + S_V1 + S_V2 + S_V4 + S_V5 + S_V6
0.155543	Q_V2 + R_I + R_V5 + R_V6 + S_III + S_V1 + S_V3 + S_V4 + S_V5
0.155536	Q_V2 + R_I + R_V6 + S_aVF + S_V2 + S_V4 + S_V5
0.155521	Q_V2 + R_I + R_II + R_V5 + R_V6 + S_aVF + S_V2 + S_V3 + S_V4 + S_V5 + S_V6
0.155508	R_aVL + R_V5 + R_V6 + S_III + S_V2 + S_V3 + S_V5
0.155505	R_I + R_aVL + R_V5 + R_V6 + S_V2 + S_V3
0.155482	Q_V2 + R_I + R_V5 + R_V6 + S_V3 + S_V5 + S_V6
0.155478	Q_V2 + R_I + R_aVL + R_V4 + R_V6 + S_V2 + S_V4 + S_V5
0.155478	Q_V2 + R_I + R_aVL + R_V4 + R_V6 + S_V1 + S_V2 + S_V3 + S_V4
0.155476	Q_V2 + R_I + R_aVL + R_V5 + R_V6 + S_III + S_V2 + S_V3 + S_V5
0.155444	Q_V2 + R_aVL + R_V4 + R_V5 + R_V6 + S_aVF + S_V1 + S_V2 + S_V3 + S_V4 + S_V5 + S_V6
0.155411	Q_V2 + R_I + R_aVL + R_V4 + R_V6 + S_V2 + S_V4 + S_V5 + S_V6
0.155401	Q_V2 + R_I + R_aVL + R_V5 + R_V6 + S_III + S_V2 + S_V3 + S_V5 + S_V6
0.155381	Q_V2 + R_I + R_aVL + R_V5 + R_V6 + S_III + S_V1 + S_V2 + S_V3 + S_V4
0.155338	Q_V2 + R_I + R_V4 + R_V6 + S_V1 + S_V2 + S_V3 + S_V5 + S_V6
0.155335	R_I + R_V6 + S_V1 + S_V3 + S_V5 + S_V6
0.155335	R_I + R_V5 + R_V6 + S_aVF + S_V2 + S_V3 + S_V6
0.155332	Q_V2 + R_I + R_aVL + R_V5 + R_V6 + S_aVF + S_V2 + S_V4
0.155309	Q_V2 + R_aVL + R_V5 + R_V6 + S_III + S_V2 + S_V3 + S_V4
0.155268	Q_V2 + R_V5 + R_V6 + S_aVF + S_V2 + S_V4 + S_V5
0.155264	Q_V2 + R_aVL + R_V5 + R_V6 + S_aVF + S_V2 + S_V3 + S_V4 + S_V5
0.155263	R_aVL + R_V5 + R_V6 + S_III + S_V1 + S_V2 + S_V3 + S_V4 + S_V5
0.155262	Q_V2 + R_aVL + R_V5 + R_V6 + S_III + S_V2 + S_V3 + S_V4 + S_V6
0.155258	Q_V2 + R_II + R_aVL + R_V5 + R_V6 + S_III + S_V1 + S_V2 + S_V3 + S_V4 + S_V5 + S_V6
0.155236	Q_V2 + R_I + R_V6 + S_V1 + S_V2 + S_V3 + S_V5 + S_V6
0.155217	Q_V2 + R_I + R_aVL + R_V4 + R_V6 + S_aVF + S_V1 + S_V2 + S_V3 + S_V4 + S_V5
0.155196	R_aVL + R_V5 + R_V6 + S_aVF + S_V1 + S_V2 + S_V3 + S_V4 + S_V5
0.15519	Q_V2 + R_aVL + R_V5 + S_V1 + S_V2 + S_V4 + S_V5 + S_V6
0.155189	R_I + R_V5 + R_V6 + S_aVF + S_V1 + S_V3 + S_V4 + S_V5
0.155182	R_aVL + R_V5 + R_V6 + S_aVF + S_V1 + S_V2 + S_V3 + S_V4 + S_V5 + S_V6
0.155161	Q_V2 + R_I + R_aVL + R_V5 + S_V1 + S_V2 + S_V3 + S_V4 + S_V5 + S_V6
0.155138	Q_V2 + R_I + R_V4 + R_V6 + S_III + S_V2 + S_V3 + S_V4 + S_V6
0.155112	Q_V2 + R_I + R_aVL + R_V5 + S_V1 + S_V2 + S_V3 + S_V4 + S_V5
0.155106	Q_V2 + R_aVL + R_V4 + R_V6 + S_V2 + S_V4 + S_V5 + S_V6
0.155104	Q_V2 + R_V5 + R_V6 + S_III + S_V2 + S_V3 + S_V5 + S_V6
0.155099	Q_V2 + R_I + R_V6 + S_V2 + S_V3 + S_V4 + S_V5
0.155096	R_I + R_aVL + R_V5 + R_V6 + S_III + S_V2 + S_V3 + S_V4 + S_V5
0.155088	Q_V2 + R_I + R_II + R_V5 + R_V6 + S_aVF + S_V1 + S_V2 + S_V3 + S_V4 + S_V5 + S_V6
0.155077	Q_V2 + R_I + R_V4 + R_V5 + R_V6 + S_aVF + S_V1 + S_V2 + S_V3 + S_V4 + S_V5
0.155075	Q_aVR + Q_V2 + R_I + R_aVL + R_V5 + R_V6 + S_V1 + S_V2 + S_V3 + S_V4 + S_V5 + S_V6
0.155056	Q_V2 + R_V6 + S_V1 + S_V4 + S_V5
0.155046	R_aVL + R_V5 + R_V6 + S_aVF + S_V1 + S_V2 + S_V4 + S_V5
0.155045	R_I + R_V5 + S_V2 + S_V3 + S_V5 + S_V6
0.155036	R_aVL + R_V5 + R_V6 + S_III + S_V2 + S_V3 + S_V5 + S_V6
0.155036	R_aVL + R_V5 + R_V6 + S_V1 + S_V3 + S_V5
0.155029	Q_V2 + R_I + R_V5 + R_V6 + S_aVF + S_III + S_V1 + S_V2 + S_V3 + S_V4 + S_V5 + S_V6
0.155012	Q_V2 + R_II + R_aVL + R_V5 + R_V6 + S_V2 + S_V4 + S_V5
0.155009	Q_V2 + R_I + R_II + R_V5 + R_V6 + S_III + S_V1 + S_V2 + S_V3 + S_V4 + S_V5
0.155004	Q_V2 + R_I + R_aVL + R_V6 + S_V2 + S_V3 + S_V5
0.154977	Q_V2 + R_I + R_II + R_aVL + R_V5 + R_V6 + S_aVF + S_V2 + S_V3 + S_V5 + S_V6
0.154952	R_aVL + R_V5 + R_V6 + S_III + S_V1 + S_V2 + S_V3 + S_V4 + S_V5 + S_V6
0.15495	Q_V2 + R_I + R_V5 + S_V1 + S_V2 + S_V3 + S_V4 + S_V5
0.154949	Q_V2 + R_I + R_V4 + R_V5 + R_V6 + S_aVF + S_V2 + S_V3 + S_V4 + S_V5
0.154944	Q_V2 + R_I + R_V6 + S_V1 + S_V3 + S_V4
0.154942	Q_V2 + R_II + R_aVL + R_V6 + S_V2 + S_V4 + S_V5 + S_V6
0.154927	R_I + R_aVL + R_V5 + R_V6 + S_III + S_V2 + S_V3 + S_V4 + S_V6
0.154925	Q_V2 + R_I + R_V5 + R_V6 + S_V3 + S_V4 + S_V6
0.154904	R_I + R_aVL + R_V5 + R_V6 + S_V1 + S_V3 + S_V4
0.154897	Q_V2 + R_I + R_V5 + R_V6 + S_III + S_V1 + S_V3 + S_V4 + S_V5 + S_V6
0.154885	Q_V2 + R_I + R_II + R_V5 + R_V6 + S_III + S_V2 + S_V3 + S_V4 + S_V6
0.154878	Q_V2 + R_I + R_II + R_V5 + S_V2 + S_V4 + S_V5 + S_V6
0.15487	R_I + R_V6 + S_V2 + S_V5 + S_V6
0.154866	R_I + R_V4 + R_V5 + R_V6 + S_III + S_V1 + S_V2 + S_V3 + S_V4 + S_V5 + S_V6
0.154832	Q_V2 + R_aVL + R_V5 + R_V6 + S_V1 + S_V2 + S_V5 + S_V6
0.15483	Q_V2 + R_I + R_V5 + S_V2 + S_V3 + S_V4 + S_V5
0.154826	Q_V2 + R_I + R_II + R_aVL + R_V6 + S_V2 + S_V3 + S_V4 + S_V5
0.154824	R_I + R_aVL + R_V4 + R_V5 + R_V6 + S_aVF + S_V2 + S_V3 + S_V4 + S_V5 + S_V6
0.154821	R_I + R_V5 + R_V6 + S_V3 + S_V4 + S_V6
0.154811	R_I + R_aVL + R_V5 + R_V6 + S_aVF + S_V1 + S_V2 + S_V3 + S_V4
0.15481	Q_V2 + R_I + R_aVL + R_V4 + R_V6 + S_aVF + S_V1 + S_V2 + S_V3 + S_V4 + S_V5 + S_V6
0.154785	Q_V2 + R_I + R_aVL + R_V6 + S_V2 + S_V4 + S_V5
0.154781	Q_V2 + R_I + R_II + R_aVL + R_V4 + R_V5 + R_V6 + S_V2 + S_V3 + S_V4 + S_V5 + S_V6
0.154774	R_I + R_II + R_V5 + R_V6 + S_III + S_V2 + S_V3 + S_V4 + S_V5 + S_V6
0.154763	R_I + R_V5 + R_V6 + S_aVF + S_V1 + S_V3 + S_V4 + S_V5 + S_V6
0.154758	Q_V2 + R_I + R_II + R_aVL + R_V6 + S_V2 + S_V4 + S_V5 + S_V6
0.154755	Q_V2 + R_I + R_V5 + S_V2 + S_V3 + S_V6
0.154736	R_aVL + R_V5 + R_V6 + S_aVF + S_V1 + S_V2 + S_V3 + S_V5 + S_V6
0.154731	Q_V2 + R_aVL + R_V5 + S_V2 + S_V5 + S_V6
0.15472	R_I + R_V5 + R_V6 + S_V1 + S_V4 + S_V5
0.154717	R_I + R_V4 + R_V6 + S_V1 + S_V3 + S_V4 + S_V5
0.154703	Q_V2 + R_I + R_V4 + R_V6 + S_V1 + S_V2 + S_V4 + S_V5 + S_V6
0.1547	Q_V2 + R_I + R_V6 + S_V1 + S_V2 + S_V3 + S_V4 + S_V6
0.154684	Q_V2 + R_I + R_V4 + R_V6 + S_aVF + S_V2 + S_V3 + S_V4 + S_V5 + S_V6
0.154667	Q_V2 + R_V5 + R_V6 + S_III + S_V1 + S_V2 + S_V3 + S_V4 + S_V6
0.154644	R_I + R_aVL + R_V5 + R_V6 + S_III + S_V2 + S_V3 + S_V4
0.15464	R_I + R_V6 + S_aVF + S_V2 + S_V4
0.154622	R_I + R_V6 + S_V1 + S_V4 + S_V5
0.15462	R_I + R_V5 + R_V6 + S_aVF + S_V2 + S_V5 + S_V6
0.154612	Q_V2 + R_aVL + R_V5 + R_V6 + S_V2 + S_V3
0.154604	Q_V2 + R_I + R_aVL + R_V5 + S_V2 + S_V3 + S_V4 + S_V6
0.154583	R_aVL + R_V4 + R_V6 + S_V2 + S_V3 + S_V5 + S_V6
0.154574	R_I + R_V4 + R_V5 + R_V6 + S_V1 + S_V2 + S_V3 + S_V4 + S_V5 + S_V6
0.154573	Q_V2 + R_I + R_aVL + R_V4 + R_V5 + R_V6 + S_III + S_V2 + S_V3 + S_V4 + S_V5 + S_V6
0.154564	Q_V2 + R_I + R_V5 + S_V1 + S_V2 + S_V3 + S_V5 + S_V6
0.154564	Q_V2 + R_I + R_II + R_aVL + R_V5 + R_V6 + S_V1 + S_V3 + S_V4 + S_V5
0.154554	Q_V2 + R_I + R_II + R_aVL + R_V5 + R_V6 + S_III + S_V2 + S_V3 + S_V4 + S_V6
0.154542	Q_V2 + R_I + R_V4 + R_V6 + S_aVF + S_V2 + S_V3 + S_V4
0.154523	R_I + R_V4 + R_V5 + R_V6 + S_III + S_V2 + S_V3 + S_V4 + S_V5 + S_V6
0.154519	R_I + R_II + R_aVL + R_V5 + R_V6 + S_V1 + S_V2 + S_V3 + S_V4 + S_V5
0.154511	R_aVL + R_V5 + R_V6 + S_V1 + S_V4 + S_V5
0.154501	Q_V2 + R_I + R_II + R_aVL + R_V5 + R_V6 + S_aVF + S_V2 + S_V4 + S_V5 + S_V6
0.1545	R_aVL + R_V4 + R_V5 + R_V6 + S_V1 + S_V2 + S_V3 + S_V4 + S_V5 + S_V6
0.154494	Q_V2 + R_V5 + R_V6 + S_V2 + S_V4 + S_V6
0.15448	Q_V2 + R_I + R_II + R_aVL + R_V5 + S_V2 + S_V3 + S_V4 + S_V5
0.154443	Q_V2 + R_I + R_II + R_V5 + R_V6 + S_aVF + S_V2 + S_V3 + S_V4 + S_V5
0.154434	Q_V2 + R_I + R_II + R_aVL + R_V5 + S_V2 + S_V4 + S_V5 + S_V6
0.154431	Q_V2 + R_V5 + R_V6 + S_V1 + S_V4 + S_V5 + S_V6
0.154429	Q_V2 + R_I + R_V5 + R_V6 + S_aVF + S_V2 + S_V5
0.154428	Q_V2 + R_I + R_aVL + R_V6 + S_V1 + S_V2 + S_V3 + S_V4 + S_V5
0.154417	Q_V2 + R_I + R_aVL + R_V4 + R_V5 + R_V6 + S_V1 + S_V2 + S_V3 + S_V5 + S_V6
0.154409	Q_V2 + R_I + R_aVL + R_V4 + R_V5 + R_V6 + S_III + S_V2 + S_V3 + S_V4 + S_V5
0.154406	Q_V2 + R_I + R_aVL + R_V5 + R_V6 + S_III + S_V1 + S_V2 + S_V4 + S_V5 + S_V6
0.154405	R_I + R_II + R_aVL + R_V5 + R_V6 + S_III + S_V2 + S_V3 + S_V4 + S_V5
0.154404	R_I + R_aVL + R_V4 + R_V5 + R_V6 + S_aVF + S_V2 + S_V3 + S_V4 + S_V5
0.154381	Q_V2 + R_I + R_aVL + R_V5 + R_V6 + S_V1 + S_V4 + S_V5 + S_V6
0.154377	R_I + R_II + R_V5 + R_V6 + S_V2 + S_V3 + S_V4 + S_V5 + S_V6
0.154377	Q_V2 + R_aVL + R_V5 + R_V6 + S_III + S_V2 + S_V3 + S_V4 + S_V5
0.154366	Q_V2 + R_I + R_II + R_V5 + R_V6 + S_V1 + S_V3 + S_V4 + S_V5 + S_V6
0.154355	Q_V2 + R_I + R_V4 + R_V6 + S_aVF + S_V2 + S_V3 + S_V5
0.154354	Q_V2 + R_aVL + R_V5 + R_V6 + S_III + S_V2 + S_V4 + S_V5 + S_V6
0.154352	R_aVL + R_V5 + R_V6 + S_aVF + S_V2 + S_V3 + S_V4 + S_V6
0.15433	Q_V2 + R_I + R_V5 + R_V6 + S_V3 + S_V4 + S_V5
0.154324	R_I + R_aVL + R_V5 + R_V6 + S_III + S_V1 + S_V2 + S_V3 + S_V4 + S_V6
0.154323	Q_V2 + R_aVL + R_V5 + R_V6 + S_aVF + S_V2 + S_V5 + S_V6
0.154323	Q_V2 + R_I + R_V5 + R_V6 + S_III + S_V1 + S_V3 + S_V4 + S_V6
0.154306	R_I + R_II + R_aVL + R_V5 + R_V6 + S_aVF + S_V1 + S_V2 + S_V3 + S_V4 + S_V5 + S_V6
0.154277	R_I + R_V5 + R_V6 + S_V1 + S_V3 + S_V5
0.154273	Q_V2 + R_aVL + R_V5 + R_V6 + S_III + S_V2 + S_V4
0.154271	Q_V2 + R_I + R_V6 + S_V1 + S_V2 + S_V4 + S_V6
0.15427	Q_V2 + R_I + R_aVL + R_V5 + S_V2 + S_V4 + S_V6
0.154268	R_I + R_II + R_aVL + R_V5 + R_V6 + S_V1 + S_V3 + S_V4 + S_V5 + S_V6
0.154265	Q_V2 + R_I + R_V5 + S_V2 + S_V3 + S_V4
0.154253	R_I + R_II + R_aVL + R_V4 + R_V6 + S_V2 + S_V3 + S_V4 + S_V5 + S_V6
0.154247	R_I + R_aVL + R_V5 + R_V6 + S_aVF + S_V1 + S_V2 + S_V4 + S_V5
0.154245	Q_V2 + R_I + R_aVL + R_V5 + S_V2 + S_V3 + S_V4
0.154244	Q_V2 + R_V6 + S_V2 + S_V4 + S_V5
0.154238	R_I + R_V5 + R_V6 + S_III + S_V1 + S_V3 + S_V4 + S_V5
0.154237	R_aVL + R_V5 + R_V6 + S_III + S_V1 + S_V2 + S_V3 + S_V5 + S_V6
0.154232	Q_V2 + R_I + R_aVL + R_V5 + R_V6 + S_III + S_V2 + S_V3 + S_V4 + S_V5 + S_V6
0.154226	R_I + R_II + R_aVL + R_V5 + R_V6 + S_III + S_V2 + S_V3 + S_V4 + S_V5 + S_V6
0.154226	R_I + R_V5 + R_V6 + S_V1 + S_V3 + S_V4
0.154223	Q_V2 + R_I + R_aVL + R_V4 + R_V5 + R_V6 + S_V1 + S_V3 + S_V4 + S_V5 + S_V6
0.154211	R_V5 + R_V6 + S_III + S_V2 + S_V4 + S_V5 + S_V6
0.154203	Q_V2 + R_I + R_II + R_aVL + R_V6 + S_V2 + S_V3 + S_V4 + S_V6
0.154203	Q_V2 + R_I + R_II + R_aVL + R_V5 + S_V2 + S_V3 + S_V4 + S_V5 + S_V6
0.154201	Q_V2 + R_I + R_V4 + R_V6 + S_III + S_V2 + S_V3 + S_V4
0.1542	Q_V2 + R_V5 + R_V6 + S_aVF + S_V2 + S_V4 + S_V5 + S_V6
0.154198	R_I + R_aVL + R_V4 + R_V5 + R_V6 + S_III + S_V1 + S_V2 + S_V3 + S_V4 + S_V5 + S_V6
0.154196	R_I + R_V5 + R_V6 + S_aVF + S_V1 + S_V3 + S_V4 + S_V6
0.15418	R_I + R_V5 + R_V6 + S_aVF + S_V1 + S_V3 + S_V5 + S_V6
0.154178	R_I + R_aVL + R_V5 + R_V6 + S_III + S_V2 + S_V3 + S_V5
0.154175	Q_V2 + R_I + R_II + R_V5 + R_V6 + S_III + S_V2 + S_V4 + S_V5
0.154167	R_I + R_aVL + R_V5 + R_V6 + S_III + S_V2 + S_V3 + S_V5 + S_V6
0.154166	Q_V2 + R_I + R_V4 + R_V5 + R_V6 + S_V2 + S_V3 + S_V4 + S_V6
0.15416	Q_V2 + R_I + R_V5 + S_V1 + S_V4 + S_V5 + S_V6
0.154159	Q_V2 + R_aVL + R_V5 + S_V1 + S_V2 + S_V4 + S_V5
0.154147	Q_V2 + R_aVL + R_V4 + R_V5 + R_V6 + S_III + S_V1 + S_V2 + S_V3 + S_V4 + S_V5
0.154145	Q_V2 + R_V5 + R_V6 + S_aVF + S_V1 + S_V2 + S_V4 + S_V5
0.154122	Q_V2 + R_I + R_aVL + R_V4 + R_V6 + S_V1 + S_V3 + S_V4 + S_V5
0.154099	Q_V2 + R_V5 + R_V6 + S_III + S_V2 + S_V4
0.154084	Q_V2 + R_V6 + S_V1 + S_V4 + S_V6
0.154083	R_aVL + R_V5 + R_V6 + S_aVF + S_V1 + S_V2 + S_V3 + S_V4 + S_V6
0.154073	Q_V2 + R_V5 + R_V6 + S_V1 + S_V2 + S_V4 + S_V5
0.154069	R_aVL + R_V5 + R_V6 + S_III + S_V1 + S_V2 + S_V3 + S_V4 + S_V6
0.154056	Q_V2 + R_I + R_aVL + R_V4 + R_V5 + R_V6 + S_aVF + S_V2 + S_V3 + S_V4 + S_V6
0.154047	Q_V2 + R_II + R_aVL + R_V5 + R_V6 + S_V2 + S_V3 + S_V5 + S_V6
0.154032	R_I + R_V5 + R_V6 + S_V3 + S_V4 + S_V5
0.154029	R_I + R_II + R_aVL + R_V5 + R_V6 + S_V2 + S_V4 + S_V5
0.154018	R_I + R_V5 + R_V6 + S_III + S_V1 + S_V2 + S_V3 + S_V4
0.154016	Q_V2 + R_I + R_V4 + R_V6 + S_III + S_V2 + S_V3 + S_V5 + S_V6
0.154013	Q_V2 + R_I + R_V5 + R_V6 + S_aVF + S_III + S_V1 + S_V2 + S_V3 + S_V4 + S_V6
0.15401	R_I + R_aVL + R_V4 + R_V5 + R_V6 + S_V2 + S_V3 + S_V5 + S_V6
0.154008	Q_V2 + R_I + R_aVL + R_V4 + R_V6 + S_V2 + S_V3 + S_V6
0.154005	Q_V2 + R_I + R_II + R_V5 + R_V6 + S_aVF + S_V2 + S_V4 + S_V5 + S_V6
0.154004	Q_V2 + R_II + R_aVL + R_V5 + R_V6 + S_V1 + S_V2 + S_V3 + S_V4 + S_V5
0.153991	R_I + R_V6 + S_V2 + S_V3 + S_V5 + S_V6
0.153984	Q_V2 + R_II + R_aVL + R_V5 + R_V6 + S_V2 + S_V3 + S_V4 + S_V6
0.153982	Q_V2 + R_I + R_aVL + R_V5 + R_V6 + S_aVF + S_V1 + S_V2 + S_V4 + S_V6
0.153981	R_aVL + R_V5 + R_V6 + S_III + S_V1 + S_V2 + S_V4 + S_V5 + S_V6
0.153974	Q_V2 + R_I + R_V4 + R_V6 + S_III + S_V1 + S_V2 + S_V3 + S_V4 + S_V6
0.153973	Q_aVR + Q_V2 + R_I + R_aVL + R_V5 + R_V6 + S_V1 + S_V2 + S_V3 + S_V4 + S_V5
0.15397	R_I + R_II + R_V5 + R_V6 + S_III + S_V2 + S_V3 + S_V4 + S_V5
0.153948	Q_V2 + R_aVL + R_V5 + R_V6 + S_III + S_V2 + S_V3 + S_V6
0.153948	R_I + R_aVL + R_V5 + R_V6 + S_aVF + S_V1 + S_V2 + S_V3 + S_V5
0.153942	Q_V2 + R_I + R_II + R_V5 + R_V6 + S_III + S_V2 + S_V3 + S_V5 + S_V6
0.153939	Q_V2 + R_I + R_V5 + S_aVF + S_V2 + S_V4 + S_V5
0.153926	Q_V2 + R_I + R_aVL + R_V5 + R_V6 + S_III + S_V1 + S_V2 + S_V3 + S_V5
0.153924	Q_V2 + R_I + R_V4 + R_V6 + S_aVF + S_V1 + S_V2 + S_V3 + S_V4 + S_V6
0.153923	Q_aVR + Q_V2 + R_I + R_V5 + R_V6 + S_V1 + S_V2 + S_V3 + S_V4 + S_V5 + S_V6
0.153918	Q_V2 + R_I + R_aVL + R_V4 + R_V6 + S_V1 + S_V3 + S_V4 + S_V5 + S_V6
0.153914	R_aVL + R_V4 + R_V5 + R_V6 + S_V2 + S_V3 + S_V4 + S_V5 + S_V6
0.153911	R_aVL + R_V5 + R_V6 + S_aVF + S_V2 + S_V3 + S_V4
0.153903	Q_V2 + R_I + R_V5 + S_V1 + S_V4 + S_V5
0.153894	R_I + R_aVL + R_V5 + R_V6 + S_V1 + S_V3 + S_V5
0.153882	Q_V2 + R_II + R_aVL + R_V5 + R_V6 + S_aVF + S_V1 + S_V2 + S_V3 + S_V4 + S_V5 + S_V6
0.153877	Q_V2 + R_I + R_aVL + R_V6 + S_V2 + S_V3 + S_V4
0.15387	Q_V2 + R_I + R_aVL + R_V5 + S_V1 + S_V2 + S_V3 + S_V4 + S_V6
0.153843	R_I + R_V5 + S_V2 + S_V4
0.153841	Q_V2 + R_I + R_aVL + R_V5 + S_V1 + S_V2 + S_V3 + S_V5 + S_V6
0.153825	Q_V2 + R_I + R_II + R_aVL + R_V4 + R_V6 + S_V2 + S_V3 + S_V4 + S_V6
0.153803	Q_V2 + R_I + R_V5 + R_V6 + S_III + S_V2 + S_V3
0.1538	Q_V2 + R_aVL + R_V5 + R_V6 + S_III + S_V1 + S_V2 + S_V4 + S_V6
0.153793	Q_V2 + R_aVL + R_V4 + R_V6 + S_V1 + S_V2 + S_V4 + S_V5 + S_V6
0.153785	Q_V2 + R_V5 + R_V6 + S_III + S_V2 + S_V3 + S_V5
0.153783	Q_V2 + R_I + R_aVL + R_V5 + S_V1 + S_V2 + S_V4 + S_V5 + S_V6
0.153774	R_I + R_aVL + R_V4 + R_V5 + R_V6 + S_aVF + S_V1 + S_V2 + S_V3 + S_V4 + S_V5
0.15376	Q_V2 + R_II + R_aVL + R_V5 + R_V6 + S_III + S_V1 + S_V2 + S_V3 + S_V4 + S_V5
0.153739	R_I + R_II + R_aVL + R_V5 + R_V6 + S_aVF + S_V2 + S_V3 + S_V4 + S_V6
0.153728	R_I + R_V6 + S_V2 + S_V3 + S_V5
0.153721	R_aVL + R_V5 + R_V6 + S_III + S_V2 + S_V4 + S_V6
0.153708	R_aVL + R_V5 + S_V2 + S_V4 + S_V6
0.153698	Q_V2 + R_I + R_aVL + R_V4 + R_V5 + R_V6 + S_aVF + S_V1 + S_V2 + S_V3 + S_V4 + S_V6
0.153682	Q_V2 + R_aVL + R_V5 + R_V6 + S_V1 + S_V2 + S_V3 + S_V6
0.153673	R_I + R_V6 + S_V1 + S_V3 + S_V5
0.15367	Q_V2 + R_V5 + R_V6 + S_V2 + S_V3 + S_V5 + S_V6
0.153668	Q_V2 + R_V5 + R_V6 + S_V1 + S_V2 + S_V3 + S_V4 + S_V5
0.153656	Q_V2 + R_I + R_II + R_V4 + R_V6 + S_V2 + S_V3 + S_V4 + S_V5 + S_V6
0.153655	Q_V2 + R_I + R_aVL + R_V5 + R_V6 + S_aVF + S_V2 + S_V3
0.153652	Q_V2 + R_I + R_II + R_aVL + R_V5 + R_V6 + S_aVF + S_V2 + S_V3 + S_V4
0.153649	Q_V2 + R_I + R_V4 + R_V6 + S_III + S_V2 + S_V3 + S_V4 + S_V5 + S_V6
0.153648	R_aVL + R_V6 + S_V2 + S_V4 + S_V5
0.153637	R_I + R_II + R_aVL + R_V5 + R_V6 + S_III + S_V1 + S_V2 + S_V3 + S_V4 + S_V5 + S_V6
0.153636	R_aVL + R_V4 + R_V6 + S_V2 + S_V3 + S_V4 + S_V5
0.153626	Q_V2 + R_I + R_II + R_aVL + R_V5 + R_V6 + S_V1 + S_V2 + S_V3 + S_V5 + S_V6
0.15362	R_aVL + R_V5 + R_V6 + S_V2 + S_V5
0.153613	R_aVL + R_V5 + R_V6 + S_V1 + S_V2 + S_V3 + S_V5
0.153607	R_aVL + R_V5 + R_V6 + S_III + S_V2 + S_V3 + S_V4 + S_V6
0.153595	R_II + R_aVL + R_V5 + R_V6 + S_V2 + S_V3 + S_V4 + S_V5 + S_V6
0.153578	Q_V2 + R_I + R_aVL + R_V6 + S_V1 + S_V2 + S_V3 + S_V4 + S_V5 + S_V6
0.153573	Q_V2 + R_I + R_V6 + S_aVF + S_V1 + S_V2 + S_V4 + S_V5
0.153572	R_I + R_V5 + R_V6 + S_III + S_V1 + S_V3 + S_V4 + S_V5 + S_V6
0.15357	Q_V2 + R_I + R_II + R_aVL + R_V5 + S_V2 + S_V3 + S_V5 + S_V6
0.153568	R_aVL + R_V5 + R_V6 + S_III + S_V2 + S_V3 + S_V4
0.153555	Q_V2 + R_I + R_II + R_aVL + R_V5 + S_V2 + S_V4 + S_V5
0.15355	Q_V2 + R_I + R_aVL + R_V4 + R_V5 + S_V2 + S_V3 + S_V4 + S_V5 + S_V6
0.15353	Q_V2 + R_V5 + R_V6 + S_aVF + S_V1 + S_V2 + S_V3 + S_V4 + S_V5 + S_V6
0.153522	Q_V2 + R_I + R_II + R_aVL + R_V6 + S_V1 + S_V2 + S_V3 + S_V4 + S_V5 + S_V6
0.153521	Q_V2 + R_I + R_II + R_aVL + R_V6 + S_V2 + S_V3 + S_V4 + S_V5 + S_V6
0.153519	R_aVL + R_V5 + R_V6 + S_aVF + S_V2 + S_V3 + S_V6
0.153507	Q_V2 + R_I + R_II + R_aVL + R_V6 + S_V2 + S_V3 + S_V5 + S_V6
0.153499	Q_V2 + R_I + R_V4 + R_V6 + S_V1 + S_V3 + S_V5 + S_V6
0.153472	R_I + R_V5 + R_V6 + S_III + S_V1 + S_V2 + S_V3 + S_V5
0.15347	Q_V2 + R_I + R_aVL + R_V6 + S_V1 + S_V2 + S_V3 + S_V4 + S_V6
0.153457	Q_V2 + R_I + R_II + R_aVL + R_V5 + S_V2 + S_V3 + S_V4 + S_V6
0.153435	Q_V2 + R_V5 + R_V6 + S_V1 + S_V3 + S_V4 + S_V5 + S_V6
0.153434	Q_V2 + R_I + R_aVL + R_V5 + R_V6 + S_III + S_V1 + S_V2 + S_V4 + S_V5
0.153432	R_aVL + R_V5 + R_V6 + S_V1 + S_V3 + S_V4
0.153432	R_I + R_aVL + R_V5 + R_V6 + S_aVF + S_V2 + S_V4
0.153425	Q_V2 + R_aVL + R_V4 + R_V5 + R_V6 + S_aVF + S_V1 + S_V2 + S_V3 + S_V4 + S_V5
0.153423	Q_V2 + R_I + R_II + R_aVL + R_V5 + S_V1 + S_V2 + S_V3 + S_V4 + S_V5 + S_V6
0.153417	Q_V2 + R_I + R_II + R_aVL + R_V5 + R_V6 + S_aVF + S_V2 + S_V4 + S_V5
0.153411	Q_V2 + R_I + R_V5 + S_V1 + S_V2 + S_V3 + S_V4 + S_V6
0.153409	Q_V2 + R_aVL + R_V4 + R_V6 + S_V1 + S_V3 + S_V4 + S_V5
0.153406	R_I + R_V4 + R_V5 + R_V6 + S_V2 + S_V3 + S_V4 + S_V5
0.153406	Q_V2 + R_I + R_aVL + R_V4 + R_V5 + S_V2 + S_V3 + S_V4 + S_V5
0.153392	Q_V2 + R_I + R_V5 + R_V6 + S_III + S_V1 + S_V3 + S_V5 + S_V6
0.15339	R_I + R_V4 + R_V5 + R_V6 + S_III + S_V2 + S_V3 + S_V4 + S_V5
0.15339	Q_V2 + R_II + R_aVL + R_V5 + R_V6 + S_III + S_V2 + S_V3 + S_V4 + S_V5
0.153382	Q_V2 + R_I + R_aVL + R_V6 + S_V2 + S_V4
0.153373	Q_V2 + R_I + R_II + R_V5 + R_V6 + S_V2 + S_V3 + S_V4 + S_V6
0.153367	Q_V2 + R_I + R_aVL + R_V6 + S_V2 + S_V4 + S_V6
0.153365	R_I + R_V5 + R_V6 + S_V3 + S_V5
0.15336	R_I + R_V5 + R_V6 + S_III + S_V2 + S_V5 + S_V6
0.153356	R_aVL + R_V5 + R_V6 + S_III + S_V1 + S_V2 + S_V4 + S_V5
0.15335	R_V5 + R_V6 + S_III + S_V2 + S_V4 + S_V6
0.153342	Q_V2 + R_I + R_V4 + R_V5 + R_V6 + S_III + S_V2 + S_V3 + S_V4 + S_V6
0.153335	Q_V2 + R_II + R_aVL + R_V5 + R_V6 + S_V1 + S_V2 + S_V4 + S_V5 + S_V6
0.153335	Q_V2 + R_I + R_V5 + S_V1 + S_V3 + S_V4 + S_V6
0.153327	Q_V2 + R_I + R_V4 + R_V6 + S_III + S_V2 + S_V3 + S_V5
0.153313	R_I + R_II + R_aVL + R_V5 + R_V6 + S_V2 + S_V3 + S_V4
0.153311	Q_V2 + R_I + R_aVL + R_V5 + S_V2 + S_V3 + S_V6
0.153308	Q_V2 + R_I + R_aVL + R_V4 + R_V5 + S_V1 + S_V2 + S_V3 + S_V4 + S_V5
0.153298	Q_V2 + R_aVL + R_V5 + R_V6 + S_V1 + S_V2 + S_V4
0.153286	R_aVL + R_V4 + R_V6 + S_V2 + S_V3 + S_V4 + S_V6
0.153285	R_I + R_aVL + R_V4 + R_V6 + S_V1 + S_V2 + S_V3 + S_V4 + S_V6
0.153274	R_V5 + R_V6 + S_III + S_V1 + S_V2 + S_V4 + S_V5 + S_V6
0.153272	R_aVL + R_V4 + R_V6 + S_V1 + S_V2 + S_V3 + S_V4 + S_V5 + S_V6
0.153266	R_I + R_V6 + S_V1 + S_V3 + S_V4 + S_V6
0.153263	Q_V2 + R_I + R_V4 + R_V5 + R_V6 + S_V1 + S_V3 + S_V4 + S_V5 + S_V6
0.153222	R_aVL + R_V5 + R_V6 + S_aVF + S_V2 + S_V3 + S_V4 + S_V5
0.153219	Q_V2 + R_II + R_aVL + R_V5 + R_V6 + S_V1 + S_V3 + S_V4 + S_V5 + S_V6
0.153216	Q_V2 + R_I + R_aVL + R_V6 + S_V2 + S_V3 + S_V5 + S_V6
0.1532	Q_V2 + R_I + R_V5 + R_V6 + S_III + S_V2 + S_V5
0.153198	Q_V2 + R_I + R_II + R_aVL + R_V5 + R_V6 + S_aVF + S_V1 + S_V2 + S_V3 + S_V4 + S_V6
0.153194	R_I + R_V4 + R_V6 + S_V1 + S_V2 + S_V3 + S_V4 + S_V5
0.153186	Q_V2 + R_I + R_aVL + R_V4 + R_V6 + S_V1 + S_V2 + S_V4 + S_V5 + S_V6
0.153182	Q_V2 + R_I + R_V5 + R_V6 + S_aVF + S_V1 + S_V3 + S_V4
0.153179	Q_V2 + R_I + R_V4 + R_V5 + S_V1 + S_V2 + S_V3 + S_V4 + S_V5 + S_V6
0.153162	Q_V2 + R_I + R_V6 + S_V1 + S_V3 + S_V4 + S_V5 + S_V6
0.15315	Q_V2 + R_I + R_aVL + R_V4 + R_V5 + R_V6 + S_V2 + S_V3 + S_V5
0.153148	R_I + R_aVL + R_V5 + S_V2 + S_V3 + S_V5
0.153131	Q_V2 + R_I + R_V5 + R_V6 + S_aVF + S_III + S_V1 + S_V2 + S_V3 + S_V5 + S_V6
0.153121	Q_V2 + R_I + R_V5 + R_V6 + S_V3 + S_V4 + S_V5 + S_V6
0.153106	Q_V2 + R_II + R_aVL + R_V6 + S_V2 + S_V4 + S_V6
0.153106	Q_V2 + R_I + R_II + R_aVL + R_V4 + R_V5 + R_V6 + S_V1 + S_V2 + S_V3 + S_V4 + S_V5 + S_V6
0.153101	Q_V2 + R_I + R_V5 + S_aVF + S_V2 + S_V4 + S_V6
0.153088	R_I + R_V5 + S_V2 + S_V5 + S_V6
0.153062	Q_V2 + R_I + R_V5 + R_V6 + S_V3 + S_V5
0.153039	Q_V2 + R_aVL + R_V6 + S_V2 + S_V3 + S_V5
0.153025	Q_V2 + R_I + R_V5 + R_V6 + S_aVF + S_III + S_V1 + S_V2 + S_V4 + S_V5 + S_V6
0.153018	Q_V2 + R_aVL + R_V4 + R_V5 + R_V6 + S_V2 + S_V3 + S_V4 + S_V6
0.153015	Q_V2 + R_I + R_V5 + R_V6 + S_aVF + S_V1 + S_V3 + S_V5
0.153012	R_aVL + R_V5 + R_V6 + S_V1 + S_V2 + S_V3 + S_V4
0.153009	Q_V2 + R_I + R_V5 + S_V2 + S_V3 + S_V4 + S_V5 + S_V6
0.153008	R_I + R_V5 + R_V6 + S_III + S_V1 + S_V3 + S_V4 + S_V6
0.153003	Q_V2 + R_I + R_aVL + R_V5 + S_V2 + S_V3 + S_V4 + S_V5
0.153002	Q_V2 + R_I + R_aVL + R_V5 + R_V6 + S_V1 + S_V2 + S_V4
0.153	Q_V2 + R_II + R_aVL + R_V5 + R_V6 + S_III + S_V2 + S_V3 + S_V4 + S_V5 + S_V6
0.152996	Q_V2 + R_I + R_V5 + R_V6 + S_aVF + S_V1 + S_V4 + S_V5 + S_V6
0.152971	Q_V2 + R_V5 + R_V6 + S_III + S_V1 + S_V2 + S_V4 + S_V6
0.152967	R_V5 + R_V6 + S_V2 + S_V4 + S_V5 + S_V6
0.152966	Q_V2 + R_I + R_aVL + R_V6 + S_V2 + S_V3 + S_V4 + S_V6
0.152963	R_I + R_II + R_aVL + R_V4 + R_V6 + S_V2 + S_V3 + S_V4 + S_V5
0.152935	Q_aVR + Q_V2 + R_I + R_aVL + R_V4 + R_V5 + R_V6 + S_V1 + S_V2 + S_V3 + S_V4 + S_V5 + S_V6
0.152935	Q_V2 + R_aVL + R_V5 + S_V2 + S_V5
0.15293	R_I + R_aVL + R_V5 + S_V2 + S_V3 + S_V5 + S_V6
0.15293	R_I + R_V4 + R_V5 + R_V6 + S_aVF + S_V1 + S_V2 + S_V3 + S_V4 + S_V5 + S_V6
0.152911	Q_V2 + R_V5 + R_V6 + S_III + S_V2 + S_V3 + S_V4 + S_V6
0.15291	R_I + R_II + R_V5 + R_V6 + S_III + S_V1 + S_V2 + S_V3 + S_V4 + S_V5 + S_V6
0.152903	Q_V2 + R_I + R_V5 + R_V6 + S_aVF + S_III + S_V1 + S_V2 + S_V4 + S_V5
0.152898	R_I + R_V5 + S_V2 + S_V3 + S_V5
0.152898	Q_V2 + R_I + R_V5 + S_V1 + S_V3 + S_V4 + S_V5
0.152889	R_I + R_aVL + R_V5 + R_V6 + S_III + S_V2 + S_V3 + S_V4 + S_V5 + S_V6
0.152859	Q_V2 + R_I + R_II + R_aVL + R_V5 + R_V6 + S_III + S_V2 + S_V3 + S_V5 + S_V6
0.152855	Q_V2 + R_I + R_II + R_aVL + R_V4 + R_V6 + S_V1 + S_V2 + S_V3 + S_V4 + S_V5
0.152842	Q_V2 + R_V5 + R_V6 + S_III + S_V2 + S_V5 + S_V6
0.152827	Q_V2 + R_I + R_aVL + R_V4 + R_V6 + S_V1 + S_V2 + S_V3 + S_V5
0.15281	R_I + R_V5 + R_V6 + S_V3 + S_V4 + S_V5 + S_V6
0.152805	R_I + R_aVL + R_V5 + R_V6 + S_V1 + S_V2 + S_V4 + S_V6
0.152796	R_I + R_aVL + R_V5 + R_V6 + S_V3 + S_V4 + S_V6
0.152784	Q_V2 + R_aVL + R_V5 + R_V6 + S_aVF + S_V2 + S_V3 + S_V4 + S_V5 + S_V6
0.152774	Q_V2 + R_I + R_V5 + R_V6 + S_aVF + S_V2 + S_V3
0.152769	R_I + R_aVL + R_V5 + R_V6 + S_III + S_V1 + S_V2 + S_V3 + S_V5 + S_V6
0.152745	R_aVL + R_V5 + R_V6 + S_III + S_V2 + S_V3 + S_V4 + S_V5
0.152725	R_II + R_aVL + R_V5 + R_V6 + S_V2 + S_V4 + S_V5 + S_V6
0.152723	R_I + R_V4 + R_V5 + R_V6 + S_aVF + S_V2 + S_V3 + S_V4 + S_V5 + S_V6
0.15271	R_I + R_V4 + R_V6 + S_V2 + S_V3 + S_V4
0.1527	Q_V2 + R_I + R_II + R_V5 + R_V6 + S_V1 + S_V2 + S_V3 + S_V4 + S_V5
0.152685	Q_V2 + R_aVL + R_V4 + R_V6 + S_V1 + S_V3 + S_V4 + S_V5 + S_V6
0.152659	R_aVL + R_V5 + R_V6 + S_V1 + S_V2 + S_V4 + S_V6
0.152658	R_I + R_V4 + R_V6 + S_III + S_V2 + S_V3 + S_V4 + S_V5
0.152652	Q_V2 + R_I + R_V5 + R_V6 + S_V2 + S_V3
0.152647	Q_V2 + R_I + R_V5 + S_aVF + S_V2 + S_V4
0.152612	R_I + R_V4 + R_V6 + S_aVF + S_V2 + S_V3 + S_V4 + S_V5
0.152586	Q_V2 + R_I + R_aVL + R_V6 + S_V1 + S_V2 + S_V3 + S_V5 + S_V6
0.152576	Q_V2 + R_I + R_aVL + R_V5 + R_V6 + S_III + S_V2 + S_V4 + S_V5
0.152566	Q_V2 + R_V5 + R_V6 + S_V2 + S_V3 + S_V4 + S_V5 + S_V6
0.152553	Q_V2 + R_aVL + R_V6 + S_V1 + S_V2 + S_V4 + S_V6
0.15255	R_I + R_aVL + R_V4 + R_V5 + R_V6 + S_III + S_V2 + S_V3 + S_V4 + S_V5 + S_V6
0.152544	Q_V2 + R_I + R_aVL + R_V4 + R_V6 + S_aVF + S_V2 + S_V3 + S_V4 + S_V5
0.15254	R_I + R_II + R_aVL + R_V5 + R_V6 + S_aVF + S_V2 + S_V3 + S_V5 + S_V6
0.152521	Q_V2 + R_II + R_aVL + R_V5 + R_V6 + S_III + S_V2 + S_V4 + S_V5 + S_V6
0.152517	R_I + R_II + R_aVL + R_V5 + R_V6 + S_aVF + S_V1 + S_V2 + S_V3 + S_V4 + S_V5
0.1525	Q_aVR + Q_V2 + R_I + R_aVL + R_V5 + R_V6 + S_V2 + S_V3 + S_V4 + S_V5
0.152494	Q_V2 + R_I + R_V5 + R_V6 + S_V1 + S_V4 + S_V6
0.152481	R_I + R_II + R_aVL + R_V5 + R_V6 + S_III + S_V2 + S_V3 + S_V4 + S_V6
0.152453	R_aVL + R_V5 + R_V6 + S_III + S_V2 + S_V4 + S_V5 + S_V6
0.152449	R_I + R_V5 + S_V1 + S_V3 + S_V5 + S_V6
0.152447	Q_V2 + R_I + R_II + R_V5 + R_V6 + S_aVF + S_V1 + S_V2 + S_V3 + S_V4 + S_V5
0.152443	R_I + R_aVL + R_V4 + R_V5 + R_V6 + S_III + S_V1 + S_V2 + S_V3 + S_V4 + S_V5
0.152433	R_I + R_aVL + R_V4 + R_V5 + R_V6 + S_V1 + S_V2 + S_V3 + S_V4 + S_V6
0.152431	Q_V2 + R_I + R_aVL + R_V5 + R_V6 + S_aVF + S_V1 + S_V2 + S_V3 + S_V6
0.152419	Q_V2 + R_I + R_V4 + R_V5 + R_V6 + S_aVF + S_III + S_V1 + S_V2 + S_V3 + S_V4 + S_V5 + S_V6
0.152416	R_aVL + R_V5 + S_V2 + S_V4 + S_V5
0.152414	Q_V2 + R_V5 + R_V6 + S_V1 + S_V3 + S_V5 + S_V6
0.152414	Q_V2 + R_I + R_II + R_aVL + R_V5 + R_V6 + S_aVF + S_V2 + S_V3 + S_V5
0.152401	Q_V2 + R_V5 + R_V6 + S_III + S_V2 + S_V3 + S_V4 + S_V5
0.152395	Q_V2 + R_I + R_II + R_aVL + R_V5 + R_V6 + S_III + S_V2 + S_V3 + S_V4
0.152383	Q_V2 + R_I + R_V5 + R_V6 + S_V3 + S_V4
0.152376	R_aVL + R_V6 + S_V2 + S_V5
0.152365	Q_V2 + R_V5 + R_V6 + S_aVF + S_V2 + S_V4 + S_V6
0.152363	Q_V2 + R_I + R_aVL + R_V5 + R_V6 + S_V1 + S_V4 + S_V5
0.152359	Q_V2 + R_I + R_aVL + R_V5 + S_V1 + S_V2 + S_V4 + S_V5
0.152358	Q_V2 + R_I + R_II + R_aVL + R_V5 + R_V6 + S_III + S_V1 + S_V2 + S_V3 + S_V4 + S_V6
0.152357	R_I + R_V5 + R_V6 + S_aVF + S_III + S_V1 + S_V2 + S_V3 + S_V4 + S_V5
0.152352	Q_V2 + R_I + R_V4 + R_V5 + R_V6 + S_III + S_V1 + S_V2 + S_V3 + S_V4 + S_V6
0.152342	R_I + R_V5 + R_V6 + S_aVF + S_V1 + S_V2 + S_V3 + S_V4
0.152341	Q_V2 + R_I + R_aVL + R_V5 + R_V6 + S_V1 + S_V2 + S_V5 + S_V6
0.152339	R_aVL + R_V4 + R_V6 + S_V2 + S_V3 + S_V5
0.152331	Q_V2 + R_V5 + R_V6 + S_aVF + S_V1 + S_V2 + S_V3 + S_V4 + S_V5
0.152328	R_I + R_aVL + R_V4 + R_V5 + R_V6 + S_III + S_V2 + S_V3 + S_V4 + S_V5
0.152323	R_I + R_V6 + S_V3 + S_V5
0.152322	Q_V2 + R_I + R_aVL + R_V5 + S_V2 + S_V4 + S_V5 + S_V6
0.1523	R_I + R_V4 + R_V6 + S_V2 + S_V3 + S_V5
0.152286	R_aVL + R_V5 + R_V6 + S_III + S_V2 + S_V3 + S_V6
0.152283	Q_V2 + R_I + R_aVL + R_V6 + S_V1 + S_V2 + S_V4 + S_V5
0.15228	Q_V2 + R_I + R_V5 + R_V6 + S_III + S_V1 + S_V2 + S_V3 + S_V6
0.152278	Q_V2 + R_aVL + R_V5 + R_V6 + S_aVF + S_V2 + S_V5
0.15227	R_I + R_aVL + R_V5 + R_V6 + S_V3 + S_V4 + S_V5
0.152266	Q_V2 + R_aVL + R_V4 + R_V6 + S_aVF + S_V1 + S_V2 + S_V3 + S_V4 + S_V5
0.152265	Q_V2 + R_I + R_aVL + R_V4 + R_V6 + S_aVF + S_V1 + S_V2 + S_V3 + S_V4 + S_V6
0.152248	R_I + R_V5 + R_V6 + S_III + S_V1 + S_V3 + S_V5 + S_V6
0.152237	R_I + R_V4 + R_V5 + R_V6 + S_III + S_V1 + S_V2 + S_V3 + S_V4 + S_V5
0.152232	R_aVL + R_V5 + R_V6 + S_aVF + S_V2 + S_V5 + S_V6
0.15223	Q_V2 + R_I + R_II + R_V5 + R_V6 + S_V2 + S_V3 + S_V5 + S_V6
0.152229	Q_V2 + R_I + R_V5 + R_V6 + S_aVF + S_III + S_V1 + S_V2 + S_V3 + S_V4
0.152227	Q_V2 + R_I + R_V4 + R_V5 + S_V2 + S_V3 + S_V4 + S_V5 + S_V6
0.15221	Q_V2 + R_V6 + S_V2 + S_V4
0.15221	Q_V2 + R_I + R_II + R_aVL + R_V6 + S_V1 + S_V2 + S_V3 + S_V4 + S_V5
0.152199	Q_V2 + R_aVL + R_V4 + R_V5 + R_V6 + S_V1 + S_V2 + S_V3 + S_V4 + S_V6
0.152188	Q_V2 + R_I + R_II + R_aVL + R_V6 + S_V2 + S_V3 + S_V4
0.152181	Q_V2 + R_I + R_II + R_V6 + S_V2 + S_V3 + S_V4 + S_V5 + S_V6
0.152146	Q_V2 + R_I + R_aVL + R_V6 + S_V1 + S_V2 + S_V4 + S_V5 + S_V6
0.152143	R_aVL + R_V5 + R_V6 + S_III + S_V2 + S_V4
0.152141	Q_V2 + R_I + R_II + R_V5 + R_V6 + S_V2 + S_V4 + S_V5
0.15214	Q_V2 + R_aVL + R_V5 + S_V2 + S_V3 + S_V5
0.152133	Q_V2 + R_I + R_II + R_aVL + R_V5 + R_V6 + S_V2 + S_V4 + S_V6
0.152131	R_I + R_V5 + R_V6 + S_V3 + S_V4
0.152129	Q_V2 + R_I + R_V5 + R_V6 + S_aVF + S_V1 + S_V4 + S_V5
0.152113	R_I + R_II + R_aVL + R_V5 + R_V6 + S_III + S_V1 + S_V2 + S_V3 + S_V4 + S_V5
0.152111	Q_V2 + R_I + R_II + R_V5 + R_V6 + S_III + S_V1 + S_V2 + S_V4 + S_V5 + S_V6
0.15209	Q_V2 + R_V5 + R_V6 + S_V1 + S_V3 + S_V4 + S_V5
0.152084	R_I + R_II + R_V5 + R_V6 + S_III + S_V2 + S_V4 + S_V5 + S_V6
0.152082	Q_V2 + R_II + R_aVL + R_V5 + R_V6 + S_aVF + S_V1 + S_V2 + S_V3 + S_V4 + S_V5
0.152078	Q_V2 + R_I + R_aVL + R_V4 + R_V5 + R_V6 + S_V1 + S_V2 + S_V3 + S_V4
0.152077	R_I + R_aVL + R_V5 + S_V2 + S_V4 + S_V5
0.152076	Q_V2 + R_II + R_aVL + R_V5 + R_V6 + S_III + S_V2 + S_V4 + S_V5
0.152059	Q_V2 + R_I + R_II + R_V5 + R_V6 + S_aVF + S_V2 + S_V3 + S_V4 + S_V6
0.152058	Q_V2 + R_I + R_V6 + S_V2 + S_V3 + S_V4 + S_V5 + S_V6
0.152056	R_I + R_II + R_V5 + R_V6 + S_aVF + S_V2 + S_V3 + S_V4 + S_V5 + S_V6
0.152055	R_aVL + R_V4 + R_V5 + R_V6 + S_V2 + S_V3 + S_V4 + S_V5
0.152053	Q_V2 + R_I + R_II + R_V6 + S_V2 + S_V3 + S_V4 + S_V5
0.152052	Q_V2 + R_II + R_aVL + R_V5 + R_V6 + S_III + S_V2 + S_V3 + S_V4 + S_V6
0.152046	Q_V2 + R_I + R_aVL + R_V6 + S_V2 + S_V3 + S_V6
0.152046	R_I + R_aVL + R_V4 + R_V5 + R_V6 + S_V2 + S_V3 + S_V4
0.152026	R_II + R_aVL + R_V5 + R_V6 + S_V2 + S_V3 + S_V4 + S_V5
0.152018	R_I + R_II + R_aVL + R_V5 + R_V6 + S_V2 + S_V3 + S_V5
0.152017	R_I + R_V4 + R_V6 + S_V2 + S_V4 + S_V5 + S_V6
0.152015	Q_V2 + R_I + R_V5 + S_V1 + S_V3 + S_V5
0.152003	R_I + R_aVL + R_V5 + R_V6 + S_III + S_V1 + S_V2 + S_V3 + S_V4
0.152002	Q_V2 + R_I + R_II + R_aVL + R_V5 + R_V6 + S_aVF + S_V1 + S_V2 + S_V4 + S_V5 + S_V6
0.151995	Q_V2 + R_II + R_aVL + R_V5 + S_V2 + S_V4 + S_V5 + S_V6
0.151992	Q_aVR + Q_V2 + R_I + R_V5 + R_V6 + S_V1 + S_V2 + S_V3 + S_V4 + S_V5
0.151989	Q_V2 + R_I + R_V4 + R_V6 + S_aVF + S_V1 + S_V2 + S_V3 + S_V5 + S_V6
0.151987	R_I + R_V5 + R_V6 + S_V1 + S_V2 + S_V3 + S_V4
0.151981	R_I + R_V5 + R_V6 + S_aVF + S_V1 + S_V2 + S_V3 + S_V5
0.151975	R_aVL + R_V4 + R_V5 + R_V6 + S_III + S_V1 + S_V2 + S_V3 + S_V4 + S_V5 + S_V6
0.151973	R_V5 + R_V6 + S_III + S_V1 + S_V2 + S_V3 + S_V4 + S_V5 + S_V6
0.151972	Q_V2 + R_II + R_aVL + R_V5 + R_V6 + S_aVF + S_V2 + S_V4 + S_V5 + S_V6
0.15197	R_I + R_aVL + R_V5 + R_V6 + S_V3 + S_V5 + S_V6
0.151965	R_I + R_V6 + S_V3 + S_V6
0.151956	Q_V2 + R_I + R_V5 + S_V1 + S_V3 + S_V4 + S_V5 + S_V6
0.151953	Q_V2 + R_aVL + R_V5 + R_V6 + S_V1 + S_V4 + S_V6
0.15195	R_I + R_II + R_aVL + R_V5 + R_V6 + S_V1 + S_V3 + S_V4 + S_V5
0.151922	R_I + R_V6 + S_V4
0.151922	R_I + R_aVL + R_V5 + R_V6 + S_V1 + S_V4 + S_V5 + S_V6
0.151915	R_aVL + R_V4 + R_V6 + S_V1 + S_V2 + S_V3 + S_V4 + S_V5
0.1519	Q_V2 + R_I + R_V5 + R_V6 + S_aVF + S_III + S_V2 + S_V3 + S_V5
0.1519	Q_V2 + R_I + R_aVL + R_V4 + R_V5 + R_V6 + S_III + S_V1 + S_V2 + S_V3 + S_V4 + S_V6
0.151893	R_I + R_V4 + R_V6 + S_III + S_V1 + S_V2 + S_V3 + S_V4 + S_V5 + S_V6
0.151883	Q_V2 + R_I + R_V5 + R_V6 + S_III + S_V1 + S_V3 + S_V4
0.151878	R_I + R_V6 + S_V1 + S_V3 + S_V4 + S_V5
0.151875	R_aVL + R_V5 + R_V6 + S_aVF + S_V1 + S_V2 + S_V3 + S_V5
0.151867	Q_V2 + R_II + R_aVL + R_V5 + R_V6 + S_aVF + S_V2 + S_V3 + S_V4 + S_V5
0.15186	Q_V2 + R_I + R_V6 + S_aVF + S_V1 + S_V2 + S_V4 + S_V5 + S_V6
0.151857	Q_V2 + R_V5 + R_V6 + S_V2 + S_V3 + S_V4 + S_V5
0.151844	R_V5 + R_V6 + S_III + S_V2 + S_V3 + S_V5 + S_V6
0.151824	Q_V2 + R_II + R_aVL + R_V5 + R_V6 + S_aVF + S_V2 + S_V3 + S_V4 + S_V5 + S_V6
0.151824	R_aVL + R_V4 + R_V6 + S_V2 + S_V3 + S_V4 + S_V5 + S_V6
0.151824	R_aVL + R_V5 + R_V6 + S_III + S_V1 + S_V2 + S_V3 + S_V5
0.151807	Q_V2 + R_I + R_aVL + R_V4 + R_V5 + R_V6 + S_V2 + S_V4 + S_V5 + S_V6
0.151806	Q_V2 + R_I + R_V4 + R_V5 + R_V6 + S_V2 + S_V3 + S_V5 + S_V6
0.151805	R_I + R_II + R_V5 + R_V6 + S_V2 + S_V3 + S_V4 + S_V5
0.151799	Q_V2 + R_V5 + R_V6 + S_V1 + S_V2 + S_V3 + S_V5 + S_V6
0.151798	Q_aVR + Q_V2 + R_I + R_aVL + R_V5 + R_V6 + S_V2 + S_V3 + S_V4 + S_V5 + S_V6
0.15178	R_I + R_V5 + R_V6 + S_aVF + S_III + S_V1 + S_V2 + S_V3 + S_V4 + S_V5 + S_V6
0.151772	Q_V2 + R_II + R_aVL + R_V5 + R_V6 + S_III + S_V2 + S_V3 + S_V5 + S_V6
0.151767	Q_V2 + R_I + R_V5 + R_V6 + S_aVF + S_III + S_V2 + S_V3 + S_V4
0.151756	R_I + R_V6 + S_aVF + S_V2 + S_V4 + S_V6
0.151751	R_I + R_aVL + R_V5 + R_V6 + S_aVF + S_V2 + S_V3
0.151726	R_II + R_aVL + R_V5 + R_V6 + S_V1 + S_V2 + S_V3 + S_V4 + S_V5 + S_V6
0.15172	Q_V2 + R_aVL + R_V5 + R_V6 + S_III + S_V2 + S_V3 + S_V4 + S_V5 + S_V6
0.151715	Q_V2 + R_I + R_aVL + R_V5 + S_V2 + S_V4
0.151705	Q_V2 + R_aVL + R_V5 + S_V2 + S_V4 + S_V5 + S_V6
0.151684	Q_V2 + R_I + R_aVL + R_V4 + R_V6 + S_aVF + S_V2 + S_V3 + S_V4
0.151683	Q_V2 + R_aVL + R_V6 + S_V2 + S_V3 + S_V6
0.15168	Q_V2 + R_aVL + R_V6 + S_V1 + S_V2 + S_V3 + S_V5 + S_V6
0.151677	R_I + R_II + R_V5 + R_V6 + S_III + S_V2 + S_V3 + S_V4 + S_V6
0.151673	Q_V2 + R_V5 + R_V6 + S_III + S_V1 + S_V2 + S_V3 + S_V5
0.151673	Q_V2 + R_I + R_V6 + S_V1 + S_V3 + S_V6
0.151668	Q_V2 + R_I + R_II + R_aVL + R_V6 + S_V2 + S_V3 + S_V5
0.151653	R_aVL + R_V5 + R_V6 + S_III + S_V1 + S_V2 + S_V3 + S_V4
0.151652	Q_V2 + R_I + R_II + R_V6 + S_aVF + S_V2 + S_V4 + S_V5
0.151652	Q_V2 + R_II + R_aVL + R_V4 + R_V6 + S_V2 + S_V3 + S_V4 + S_V5 + S_V6
0.151642	Q_V2 + R_I + R_II + R_aVL + R_V4 + R_V5 + R_V6 + S_V2 + S_V3 + S_V4 + S_V5
0.151637	Q_V2 + R_I + R_V4 + R_V6 + S_III + S_V1 + S_V2 + S_V3 + S_V5 + S_V6
0.151637	Q_V2 + R_aVL + R_V4 + R_V6 + S_aVF + S_V1 + S_V2 + S_V3 + S_V4 + S_V5 + S_V6
0.151609	Q_V2 + R_I + R_II + R_V5 + R_V6 + S_aVF + S_III + S_V1 + S_V2 + S_V3 + S_V4 + S_V5 + S_V6
0.151603	Q_V2 + R_I + R_aVL + R_V4 + R_V5 + R_V6 + S_V1 + S_V3 + S_V4 + S_V5
0.151601	R_I + R_II + R_aVL + R_V5 + R_V6 + S_aVF + S_V2 + S_V4 + S_V5 + S_V6
0.151598	Q_V2 + R_I + R_V4 + R_V5 + R_V6 + S_aVF + S_V2 + S_V3 + S_V4 + S_V6
0.15159	Q_V2 + R_I + R_II + R_V5 + S_V2 + S_V4 + S_V5
0.151586	R_I + R_aVL + R_V4 + R_V5 + R_V6 + S_V1 + S_V3 + S_V4 + S_V5 + S_V6
0.151585	Q_V2 + R_aVL + R_V4 + R_V5 + R_V6 + S_V2 + S_V3 + S_V5 + S_V6
0.151578	Q_V2 + R_I + R_V4 + R_V6 + S_aVF + S_V2 + S_V4 + S_V5
0.151576	R_I + R_aVL + R_V5 + R_V6 + S_V3 + S_V4
0.151575	Q_V2 + R_II + R_aVL + R_V5 + R_V6 + S_III + S_V1 + S_V2 + S_V4 + S_V5 + S_V6
0.151571	R_I + R_aVL + R_V4 + R_V6 + S_V1 + S_V3 + S_V4 + S_V5
0.151565	Q_V2 + R_I + R_aVL + R_V4 + R_V6 + S_aVF + S_V2 + S_V3 + S_V4 + S_V6
0.151547	Q_aVR + Q_V2 + R_I + R_V5 + R_V6 + S_V2 + S_V3 + S_V4 + S_V5 + S_V6
0.151547	Q_V2 + R_aVL + R_V4 + R_V6 + S_V1 + S_V2 + S_V3 + S_V4
0.151518	Q_V2 + R_I + R_II + R_V5 + R_V6 + S_III + S_V2 + S_V3 + S_V4
0.151513	Q_V2 + R_V4 + R_V5 + R_V6 + S_III + S_V1 + S_V2 + S_V3 + S_V4 + S_V5 + S_V6
0.151509	R_I + R_V4 + R_V6 + S_aVF + S_V2 + S_V3 + S_V4 + S_V6
0.151501	Q_V2 + R_I + R_II + R_V6 + S_V1 + S_V3 + S_V4 + S_V5 + S_V6
0.151496	R_I + R_aVL + R_V4 + R_V5 + R_V6 + S_aVF + S_V2 + S_V3 + S_V4 + S_V6
0.151491	R_I + R_V4 + R_V6 + S_III + S_V2 + S_V3 + S_V4 + S_V6
0.151489	Q_V2 + R_I + R_aVL + R_V4 + R_V5 + R_V6 + S_III + S_V2 + S_V3 + S_V4 + S_V6
0.151484	Q_V2 + R_aVL + R_V5 + S_V2 + S_V3 + S_V5 + S_V6
0.151481	R_I + R_V4 + R_V6 + S_aVF + S_V1 + S_V2 + S_V3 + S_V4 + S_V5 + S_V6
0.151477	Q_V2 + R_I + R_aVL + R_V4 + R_V5 + R_V6 + S_aVF + S_V2 + S_V3 + S_V5 + S_V6
0.151468	R_I + R_V4 + R_V6 + S_III + S_V1 + S_V2 + S_V3 + S_V4 + S_V5
0.151462	R_I + R_V6 + S_V1 + S_V4 + S_V5 + S_V6
0.151457	Q_V2 + R_I + R_aVL + R_V5 + R_V6 + S_III + S_V2 + S_V3 + S_V6
0.151451	Q_V2 + R_V5 + R_V6 + S_V2 + S_V3 + S_V4 + S_V6
0.151448	Q_V2 + R_I + R_II + R_V5 + R_V6 + S_aVF + S_V2 + S_V4 + S_V5
0.151438	R_aVL + R_V5 + S_V2 + S_V4
0.151436	Q_V2 + R_II + R_aVL + R_V5 + S_V2 + S_V4 + S_V5
0.15143	Q_aVR + Q_V2 + R_I + R_aVL + R_V5 + R_V6 + S_V1 + S_V2 + S_V3 + S_V4 + S_V6
0.151426	R_I + R_aVL + R_V6 + S_V2 + S_V3 + S_V5
0.151402	Q_V2 + R_I + R_V4 + R_V5 + R_V6 + S_V1 + S_V2 + S_V3 + S_V4 + S_V6
0.151401	Q_V2 + R_I + R_V4 + R_V6 + S_V1 + S_V2 + S_V3 + S_V4
0.151398	R_I + R_V6 + S_V2 + S_V5
0.151395	Q_V2 + R_I + R_V5 + R_V6 + S_aVF + S_III + S_V1 + S_V2 + S_V3 + S_V5
0.151394	Q_V2 + R_I + R_aVL + R_V5 + R_V6 + S_V3 + S_V4 + S_V6
0.151392	Q_V2 + R_I + R_V5 + R_V6 + S_aVF + S_III + S_V2 + S_V4 + S_V5
0.15139	Q_V2 + R_I + R_V5 + R_V6 + S_aVF + S_III + S_V2 + S_V3 + S_V4 + S_V5
0.151381	Q_aVR + Q_V2 + R_I + R_aVL + R_V5 + R_V6 + S_V2 + S_V3 + S_V4 + S_V6
0.151376	Q_V2 + R_I + R_V5 + R_V6 + S_aVF + S_III + S_V2 + S_V3 + S_V4 + S_V6
0.151374	Q_V2 + R_I + R_II + R_V5 + R_V6 + S_III + S_V1 + S_V2 + S_V3 + S_V4 + S_V6
0.151372	Q_aVR + Q_V2 + R_aVL + R_V5 + R_V6 + S_V1 + S_V2 + S_V3 + S_V4 + S_V5 + S_V6
0.151367	Q_aVR + Q_V2 + R_I + R_V5 + R_V6 + S_V2 + S_V4 + S_V5 + S_V6
0.151363	R_I + R_V6 + S_aVF + S_V2 + S_V4 + S_V5
0.151362	R_I + R_aVL + R_V5 + R_V6 + S_V2 + S_V5
0.151359	Q_V2 + R_I + R_V6 + S_aVF + S_V2 + S_V3 + S_V5
0.151355	R_II + R_aVL + R_V5 + R_V6 + S_III + S_V1 + S_V2 + S_V3 + S_V4 + S_V5 + S_V6
0.151347	Q_V2 + R_I + R_aVL + R_V6 + S_V2 + S_V3 + S_V4 + S_V5
0.151343	R_I + R_aVL + R_V4 + R_V6 + S_V1 + S_V3 + S_V4 + S_V5 + S_V6
0.151343	R_I + R_V6 + S_V2 + S_V3 + S_V4 + S_V6
0.15134	Q_V2 + R_V5 + R_V6 + S_III + S_V2 + S_V3 + S_V4
0.151339	Q_V2 + R_aVL + R_V4 + R_V5 + R_V6 + S_III + S_V2 + S_V3 + S_V4 + S_V5 + S_V6
0.151338	Q_aVR + Q_V2 + R_I + R_V5 + R_V6 + S_V2 + S_V3 + S_V4 + S_V5
0.151315	Q_V2 + R_I + R_V5 + R_V6 + S_aVF + S_V1 + S_V2 + S_V3 + S_V6
0.151307	R_I + R_V5 + R_V6 + S_V1 + S_V2 + S_V3 + S_V5
0.1513	R_I + R_V4 + R_V5 + R_V6 + S_aVF + S_V2 + S_V3 + S_V4 + S_V5
0.151295	Q_V2 + R_aVL + R_V4 + R_V5 + R_V6 + S_III + S_V2 + S_V3 + S_V4 + S_V5
0.151282	Q_V2 + R_I + R_II + R_aVL + R_V5 + S_V1 + S_V2 + S_V3 + S_V4 + S_V5
0.151267	R_aVL + R_V5 + R_V6 + S_aVF + S_V1 + S_V2 + S_V3 + S_V4
0.151257	Q_V2 + R_V5 + R_V6 + S_V1 + S_V2 + S_V3 + S_V4 + S_V6
0.151255	R_I + R_V5 + R_V6 + S_aVF + S_V1 + S_V3 + S_V4
0.151251	Q_V2 + R_aVL + R_V5 + R_V6 + S_aVF + S_V1 + S_V2 + S_V3 + S_V6
0.151243	Q_V2 + R_aVL + R_V5 + R_V6 + S_aVF + S_V2 + S_V3
0.151233	R_I + R_aVL + R_V5 + S_V2 + S_V3 + S_V4 + S_V6
0.151229	R_I + R_V5 + S_V2 + S_V3 + S_V4 + S_V6
0.151215	Q_V2 + R_aVL + R_V4 + R_V6 + S_V1 + S_V3 + S_V4 + S_V6
0.151215	Q_V2 + R_V5 + R_V6 + S_aVF + S_V1 + S_V2 + S_V3 + S_V5 + S_V6
0.151204	R_I + R_V5 + R_V6 + S_aVF + S_V1 + S_V3 + S_V5
0.151192	Q_V2 + R_aVL + R_V5 + S_V1 + S_V2 + S_V3 + S_V5 + S_V6
0.151191	Q_V2 + R_I + R_aVL + R_V4 + R_V5 + R_V6 + S_aVF + S_V2 + S_V3 + S_V4
0.151186	Q_V2 + R_I + R_V6 + S_V1 + S_V2 + S_V3 + S_V5
0.15118	Q_V2 + R_I + R_aVL + R_V6 + S_V1 + S_V2 + S_V3 + S_V4
0.151176	R_I + R_V4 + R_V6 + S_V1 + S_V3 + S_V4 + S_V6
0.151167	Q_aVR + Q_V2 + R_I + R_aVL + R_V4 + R_V5 + R_V6 + S_V2 + S_V3 + S_V4 + S_V5 + S_V6
0.151165	Q_V2 + R_I + R_aVL + R_V5 + R_V6 + S_V3 + S_V4 + S_V5
0.151155	Q_aVR + R_I + R_aVL + R_V5 + R_V6 + S_V1 + S_V2 + S_V3 + S_V4 + S_V5 + S_V6
0.151141	R_aVL + R_V4 + R_V5 + R_V6 + S_V1 + S_V2 + S_V3 + S_V4 + S_V5
0.15114	Q_V2 + R_I + R_II + R_aVL + R_V5 + R_V6 + S_aVF + S_V1 + S_V2 + S_V3 + S_V5 + S_V6
0.151135	Q_V2 + R_I + R_II + R_V5 + R_V6 + S_III + S_V1 + S_V3 + S_V4 + S_V5 + S_V6
0.151127	Q_V2 + R_I + R_II + R_V5 + S_V2 + S_V3 + S_V4 + S_V5 + S_V6
0.151118	Q_V2 + R_I + R_II + R_V5 + R_V6 + S_V1 + S_V3 + S_V4 + S_V5
0.15111	Q_V2 + R_aVL + R_V5 + R_V6 + S_V1 + S_V3 + S_V6
0.151107	R_I + R_V6 + S_V1 + S_V3 + S_V4
0.151106	R_I + R_II + R_aVL + R_V5 + R_V6 + S_aVF + S_V2 + S_V3 + S_V4
0.151104	Q_V2 + R_I + R_V5 + R_V6 + S_V1 + S_V2 + S_V3 + S_V6
0.151101	R_V5 + R_V6 + S_III + S_V1 + S_V2 + S_V3 + S_V4 + S_V5
0.1511	Q_V2 + R_I + R_V5 + R_V6 + S_aVF + S_III + S_V2 + S_V3 + S_V5 + S_V6
0.151091	Q_V2 + R_I + R_aVL + R_V5 + R_V6 + S_aVF + S_V1 + S_V3 + S_V4 + S_V5
0.151081	Q_V2 + R_aVL + R_V4 + R_V5 + R_V6 + S_aVF + S_V2 + S_V3 + S_V4 + S_V5 + S_V6
0.151078	R_I + R_II + R_aVL + R_V4 + R_V5 + R_V6 + S_V2 + S_V3 + S_V4 + S_V5 + S_V6
0.151075	R_II + R_aVL + R_V5 + R_V6 + S_III + S_V2 + S_V3 + S_V4 + S_V5
0.15107	Q_V2 + R_aVL + R_V5 + R_V6 + S_aVF + S_V1 + S_V2 + S_V4
0.151069	Q_V2 + R_I + R_II + R_V4 + R_V6 + S_V2 + S_V3 + S_V4 + S_V5
0.151069	Q_V2 + R_I + R_II + R_V5 + R_V6 + S_aVF + S_V2 + S_V3 + S_V5 + S_V6
0.151067	Q_V2 + R_I + R_V4 + R_V5 + R_V6 + S_aVF + S_III + S_V1 + S_V2 + S_V3 + S_V4 + S_V5
0.151066	Q_V2 + R_II + R_aVL + R_V5 + R_V6 + S_aVF + S_V2 + S_V4 + S_V5
0.151057	Q_V2 + R_I + R_V5 + S_aVF + S_V1 + S_V2 + S_V4 + S_V5 + S_V6
0.151029	Q_V2 + R_I + R_II + R_aVL + R_V5 + R_V6 + S_V1 + S_V3 + S_V4 + S_V6
0.151027	Q_V2 + R_I + R_V4 + R_V5 + R_V6 + S_III + S_V2 + S_V3 + S_V5 + S_V6
0.151024	R_I + R_aVL + R_V5 + R_V6 + S_V3 + S_V5
0.15102	Q_V2 + R_I + R_II + R_aVL + R_V5 + R_V6 + S_III + S_V2 + S_V4 + S_V5 + S_V6
0.151002	R_aVL + R_V4 + R_V5 + R_V6 + S_aVF + S_V1 + S_V2 + S_V3 + S_V4 + S_V5 + S_V6
0.150985	Q_V2 + R_V5 + R_V6 + S_III + S_V1 + S_V2 + S_V3 + S_V4
0.150983	Q_V2 + R_V5 + R_V6 + S_V1 + S_V4 + S_V5
0.150982	Q_V2 + R_I + R_II + R_aVL + R_V5 + R_V6 + S_V1 + S_V2 + S_V4 + S_V5
0.15098	R_V5 + R_V6 + S_III + S_V1 + S_V2 + S_V4 + S_V5
0.15097	Q_V2 + R_II + R_aVL + R_V5 + R_V6 + S_V1 + S_V3 + S_V4 + S_V5
0.150957	Q_V2 + R_I + R_V5 + R_V6 + S_III + S_V1 + S_V3 + S_V5
0.150944	R_I + R_V4 + R_V6 + S_aVF + S_V2 + S_V3 + S_V5 + S_V6
0.150921	Q_V2 + R_V5 + R_V6 + S_III + S_V2 + S_V3 + S_V4 + S_V5 + S_V6
0.150919	Q_V2 + R_I + R_aVL + R_V4 + R_V6 + S_V1 + S_V3 + S_V4 + S_V6
0.150909	Q_V2 + R_I + R_V5 + S_aVF + S_V1 + S_V2 + S_V4 + S_V5
0.150909	R_I + R_II + R_V5 + R_V6 + S_aVF + S_V2 + S_V3 + S_V4 + S_V5
0.150908	R_V5 + R_V6 + S_V2 + S_V4 + S_V5
0.150894	R_I + R_aVL + R_V5 + R_V6 + S_III + S_V2 + S_V4 + S_V5
0.150893	Q_V2 + R_I + R_aVL + R_V4 + R_V5 + S_V2 + S_V3 + S_V4 + S_V6
0.150884	Q_V2 + R_I + R_II + R_V6 + S_V2 + S_V4 + S_V6
0.150881	Q_V2 + R_V5 + R_V6 + S_V1 + S_V3 + S_V4 + S_V6
0.150881	R_aVL + R_V4 + R_V6 + S_V2 + S_V3 + S_V4
0.150861	Q_V2 + R_I + R_aVL + R_V4 + R_V5 + R_V6 + S_V1 + S_V2 + S_V4 + S_V5 + S_V6
0.150861	Q_V2 + R_aVL + R_V4 + R_V6 + S_III + S_V1 + S_V2 + S_V3 + S_V4 + S_V5
0.150843	Q_V2 + R_I + R_V6 + S_aVF + S_V2 + S_V5
0.150834	Q_V2 + R_I + R_V5 + R_V6 + S_III + S_V1 + S_V2 + S_V4
0.150828	Q_V2 + R_aVL + R_V4 + R_V6 + S_V2 + S_V3 + S_V6
0.150817	R_I + R_II + R_aVL + R_V5 + R_V6 + S_III + S_V2 + S_V3 + S_V5 + S_V6
0.150808	Q_V2 + R_I + R_V6 + S_V1 + S_V2 + S_V3 + S_V4
0.150795	R_I + R_aVL + R_V5 + R_V6 + S_V1 + S_V2 + S_V3 + S_V6
0.150795	Q_V2 + R_II + R_aVL + R_V5 + R_V6 + S_III + S_V1 + S_V2 + S_V3 + S_V4 + S_V6
0.150792	Q_V2 + R_I + R_II + R_V6 + S_III + S_V2 + S_V4 + S_V5
0.150778	Q_V2 + R_I + R_II + R_V4 + R_V6 + S_III + S_V2 + S_V3 + S_V4 + S_V5 + S_V6
0.150768	R_I + R_aVL + R_V5 + S_V2 + S_V3 + S_V4
0.150764	Q_V2 + R_aVL + R_V4 + R_V5 + R_V6 + S_aVF + S_V2 + S_V3 + S_V4 + S_V5
0.150763	R_I + R_II + R_aVL + R_V6 + S_V2 + S_V3 + S_V4 + S_V5
0.15075	R_II + R_aVL + R_V5 + R_V6 + S_III + S_V2 + S_V3 + S_V4 + S_V5 + S_V6
0.150735	R_aVL + R_V5 + R_V6 + S_aVF + S_V2 + S_V3 + S_V4 + S_V5 + S_V6
0.150734	R_I + R_V5 + R_V6 + S_III + S_V2 + S_V3
0.150733	R_I + R_II + R_aVL + R_V5 + R_V6 + S_V1 + S_V2 + S_V3 + S_V4 + S_V6
0.150732	Q_V2 + R_II + R_aVL + R_V4 + R_V6 + S_V1 + S_V2 + S_V3 + S_V4 + S_V5 + S_V6
0.150726	Q_V2 + R_I + R_aVL + R_V4 + R_V6 + S_III + S_V1 + S_V2 + S_V3 + S_V4 + S_V5
0.150708	Q_V2 + R_I + R_aVL + R_V4 + R_V5 + R_V6 + S_aVF + S_V1 + S_V2 + S_V3 + S_V5 + S_V6
0.1507	Q_V2 + R_I + R_V5 + R_V6 + S_V1 + S_V2 + S_V5 + S_V6
0.150699	R_I + R_II + R_V5 + R_V6 + S_V1 + S_V2 + S_V3 + S_V4 + S_V5 + S_V6
0.150692	Q_V2 + R_I + R_V4 + R_V6 + S_V2 + S_V3 + S_V6
0.150688	Q_V2 + R_I + R_II + R_aVL + R_V6 + S_V2 + S_V4 + S_V6
0.150684	Q_V2 + R_I + R_II + R_aVL + R_V5 + R_V6 + S_III + S_V2 + S_V3 + S_V5
0.150671	R_I + R_V4 + R_V6 + S_aVF + S_V1 + S_V2 + S_V3 + S_V4 + S_V5
0.15067	Q_V2 + R_I + R_II + R_V6 + S_V1 + S_V2 + S_V3 + S_V4 + S_V5 + S_V6
0.150667	Q_V2 + R_I + R_II + R_V6 + S_V2 + S_V3 + S_V4 + S_V6
0.150658	Q_V2 + R_I + R_V5 + S_V1 + S_V2 + S_V4 + S_V6
0.150657	Q_V2 + R_I + R_V4 + R_V5 + S_V2 + S_V3 + S_V4 + S_V5
0.150657	Q_V2 + R_I + R_V5 + R_V6 + S_aVF + S_V1 + S_V2 + S_V4
0.150655	R_I + R_V5 + R_V6 + S_aVF + S_III + S_V2 + S_V3 + S_V5
0.150653	Q_V2 + R_I + R_II + R_aVL + R_V4 + R_V5 + R_V6 + S_III + S_V1 + S_V2 + S_V3 + S_V4 + S_V5 + S_V6
0.150651	R_I + R_II + R_aVL + R_V5 + S_V2 + S_V3 + S_V4 + S_V5
0.150649	R_I + R_II + R_V5 + R_V6 + S_III + S_V2 + S_V3 + S_V5 + S_V6
0.150641	Q_V2 + R_I + R_V4 + R_V6 + S_V2 + S_V4 + S_V6
0.15064	Q_V2 + R_I + R_aVL + R_V5 + R_V6 + S_III + S_V2 + S_V4 + S_V5 + S_V6
0.150632	Q_V2 + R_I + R_II + R_aVL + R_V4 + R_V6 + S_aVF + S_V1 + S_V2 + S_V3 + S_V4 + S_V5 + S_V6
0.150628	Q_V2 + R_II + R_aVL + R_V5 + R_V6 + S_aVF + S_V1 + S_V2 + S_V4 + S_V5 + S_V6
0.15062	R_I + R_V5 + R_V6 + S_aVF + S_V1 + S_V4 + S_V5 + S_V6
0.150618	Q_V2 + R_I + R_II + R_aVL + R_V5 + R_V6 + S_V1 + S_V2 + S_V3 + S_V4
0.150613	Q_aVR + Q_V2 + R_I + R_V5 + R_V6 + S_V1 + S_V2 + S_V4 + S_V5 + S_V6
0.150609	Q_V2 + R_I + R_II + R_V6 + S_V2 + S_V3 + S_V5 + S_V6
0.150609	R_I + R_V5 + R_V6 + S_aVF + S_III + S_V1 + S_V2 + S_V3 + S_V4 + S_V6
0.15058	Q_V2 + R_I + R_II + R_V6 + S_V1 + S_V3 + S_V4 + S_V5
0.150573	Q_V2 + R_I + R_II + R_aVL + R_V4 + R_V6 + S_aVF + S_V2 + S_V3 + S_V4 + S_V5
0.150569	Q_V2 + R_aVL + R_V5 + R_V6 + S_III + S_V1 + S_V2 + S_V3 + S_V6
0.150568	R_I + R_aVL + R_V5 + R_V6 + S_aVF + S_V1 + S_V3 + S_V4 + S_V5
0.150562	Q_V2 + R_I + R_II + R_aVL + R_V4 + R_V6 + S_V2 + S_V3 + S_V5 + S_V6
0.150562	Q_V2 + R_I + R_II + R_aVL + R_V4 + R_V5 + R_V6 + S_aVF + S_V1 + S_V2 + S_V3 + S_V4 + S_V5 + S_V6
0.150561	R_I + R_II + R_V5 + R_V6 + S_V1 + S_V3 + S_V4 + S_V5 + S_V6
0.150557	Q_V2 + R_I + R_V4 + R_V5 + R_V6 + S_aVF + S_V1 + S_V2 + S_V3 + S_V4 + S_V6
0.150555	R_I + R_V4 + R_V5 + R_V6 + S_V1 + S_V2 + S_V3 + S_V4 + S_V5
0.150552	Q_V2 + R_I + R_aVL + R_V5 + S_V1 + S_V2 + S_V3 + S_V4
0.150514	Q_V2 + R_aVL + R_V4 + R_V6 + S_V1 + S_V2 + S_V3 + S_V5
0.150508	R_I + R_II + R_V5 + R_V6 + S_III + S_V1 + S_V2 + S_V3 + S_V4 + S_V5
0.150508	Q_V2 + R_V4 + R_V6 + S_V1 + S_V2 + S_V3 + S_V4 + S_V5 + S_V6
0.150504	Q_V2 + R_I + R_II + R_aVL + R_V4 + R_V5 + R_V6 + S_aVF + S_V2 + S_V3 + S_V4 + S_V5 + S_V6
0.150502	Q_V2 + R_V5 + R_V6 + S_aVF + S_V1 + S_V2 + S_V3 + S_V4 + S_V6
0.1505	Q_aVR + Q_V2 + R_I + R_aVL + R_V4 + R_V5 + R_V6 + S_V1 + S_V2 + S_V3 + S_V4 + S_V5
0.150493	Q_V2 + R_I + R_V4 + R_V6 + S_V1 + S_V3 + S_V4
0.150481	Q_V2 + R_I + R_II + R_V5 + R_V6 + S_aVF + S_III + S_V1 + S_V2 + S_V3 + S_V4 + S_V5
0.150479	Q_V2 + R_I + R_V5 + R_V6 + S_V1 + S_V3 + S_V6
0.150478	Q_V2 + R_I + R_V4 + R_V6 + S_III + S_V1 + S_V2 + S_V3 + S_V4
0.150476	R_I + R_V5 + R_V6 + S_III + S_V1 + S_V3 + S_V4
0.150469	Q_V2 + R_aVL + R_V6 + S_V2 + S_V3 + S_V5 + S_V6
0.150455	Q_V2 + R_aVL + R_V6 + S_V1 + S_V2 + S_V3 + S_V4 + S_V5
0.150454	R_I + R_V4 + R_V6 + S_III + S_V2 + S_V3 + S_V4
0.150453	R_I + R_II + R_aVL + R_V5 + S_V2 + S_V3 + S_V4 + S_V5 + S_V6
0.150449	Q_V2 + R_I + R_aVL + R_V5 + S_V1 + S_V2 + S_V3 + S_V5
0.150446	R_I + R_V4 + R_V6 + S_aVF + S_V2 + S_V3 + S_V4 + S_V5 + S_V6
0.150425	R_I + R_aVL + R_V5 + R_V6 + S_III + S_V1 + S_V2 + S_V3 + S_V5
0.150425	Q_V2 + R_I + R_II + R_V5 + R_V6 + S_III + S_V2 + S_V3 + S_V5
0.15042	Q_V2 + R_aVL + R_V4 + R_V5 + R_V6 + S_V1 + S_V3 + S_V4 + S_V5 + S_V6
0.150406	R_V5 + R_V6 + S_III + S_V2 + S_V3 + S_V5
0.150404	R_I + R_aVL + R_V4 + R_V6 + S_V1 + S_V2 + S_V3 + S_V5 + S_V6
0.150398	Q_V2 + R_II + R_aVL + R_V5 + R_V6 + S_V1 + S_V2 + S_V3 + S_V4 + S_V6
0.150397	R_aVL + R_V5 + R_V6 + S_V2 + S_V3
0.150394	Q_V2 + R_I + R_II + R_V4 + R_V6 + S_III + S_V2 + S_V3 + S_V4 + S_V5
0.150393	Q_V2 + R_I + R_aVL + R_V6 + S_V1 + S_V2 + S_V3 + S_V5
0.150393	Q_V2 + R_aVL + R_V6 + S_V2 + S_V4 + S_V5 + S_V6
0.150388	R_I + R_aVL + R_V4 + R_V6 + S_aVF + S_V1 + S_V2 + S_V3 + S_V4 + S_V5
0.150384	R_I + R_II + R_aVL + R_V5 + R_V6 + S_aVF + S_V2 + S_V4 + S_V5
0.15038	Q_V2 + R_I + R_V6 + S_V2 + S_V3
0.150379	Q_V2 + R_V5 + R_V6 + S_aVF + S_V2 + S_V3 + S_V5 + S_V6
0.150379	Q_V2 + R_II + R_aVL + R_V5 + R_V6 + S_aVF + S_V2 + S_V3 + S_V4 + S_V6
0.150375	R_I + R_V6 + S_V1 + S_V4 + S_V6
0.150368	Q_V2 + R_II + R_aVL + R_V4 + R_V6 + S_V2 + S_V3 + S_V4 + S_V5
0.150362	R_I + R_V6 + S_V2 + S_V3 + S_V4
0.15034	R_I + R_V5 + R_V6 + S_aVF + S_III + S_V2 + S_V3 + S_V4
0.150338	Q_V2 + R_I + R_II + R_aVL + R_V5 + S_V2 + S_V3 + S_V5
0.15033	R_I + R_V4 + R_V6 + S_III + S_V2 + S_V3 + S_V5 + S_V6
0.150329	Q_V2 + R_aVL + R_V6 + S_V1 + S_V2 + S_V3 + S_V4 + S_V6
0.150329	R_I + R_aVL + R_V6 + S_V2 + S_V4 + S_V5
0.150309	Q_V2 + R_aVL + R_V4 + R_V5 + R_V6 + S_III + S_V1 + S_V2 + S_V3 + S_V4 + S_V6
0.150301	Q_V2 + R_I + R_II + R_V4 + R_V6 + S_III + S_V1 + S_V2 + S_V3 + S_V4 + S_V5 + S_V6
0.150287	Q_aVR + Q_V2 + R_aVL + R_V5 + R_V6 + S_V1 + S_V2 + S_V3 + S_V4 + S_V5
0.150287	R_I + R_aVL + R_V6 + S_V2 + S_V3 + S_V4
0.150278	Q_V2 + R_I + R_V5 + S_aVF + S_V2 + S_V3 + S_V5
0.150276	Q_V2 + R_I + R_aVL + R_V5 + R_V6 + S_V3 + S_V4
0.150274	R_aVL + R_V4 + R_V6 + S_V1 + S_V3 + S_V4 + S_V5
0.150268	Q_V2 + R_I + R_V6 + S_aVF + S_V1 + S_V2 + S_V3 + S_V4 + S_V5
0.150258	Q_V2 + R_aVL + R_V5 + R_V6 + S_aVF + S_V1 + S_V2 + S_V5 + S_V6
0.150256	Q_V2 + R_I + R_II + R_aVL + R_V5 + S_V2 + S_V3 + S_V4
0.150253	Q_V2 + R_I + R_II + R_aVL + R_V4 + R_V5 + R_V6 + S_III + S_V2 + S_V3 + S_V4 + S_V5 + S_V6
0.150247	Q_V2 + R_I + R_V5 + R_V6 + S_aVF + S_V1 + S_V2 + S_V5 + S_V6
0.150242	R_I + R_II + R_V5 + R_V6 + S_V2 + S_V4 + S_V5 + S_V6
0.150242	Q_V2 + R_I + R_V4 + R_V6 + S_aVF + S_V2 + S_V4 + S_V5 + S_V6
0.150239	Q_V2 + R_II + R_aVL + R_V5 + R_V6 + S_aVF + S_V2 + S_V3 + S_V5 + S_V6
0.150229	Q_V2 + R_V6 + S_V2 + S_V5 + S_V6
0.150227	Q_V2 + R_I + R_II + R_aVL + R_V5 + R_V6 + S_III + S_V2 + S_V4 + S_V5
0.150225	Q_V2 + R_I + R_II + R_V4 + R_V6 + S_V1 + S_V2 + S_V3 + S_V4 + S_V5 + S_V6
0.150216	Q_aVR + Q_V2 + R_I + R_V5 + R_V6 + S_III + S_V1 + S_V2 + S_V3 + S_V4 + S_V5 + S_V6
0.150215	R_I + R_II + R_aVL + R_V5 + R_V6 + S_III + S_V2 + S_V3 + S_V4
0.150209	R_II + R_aVL + R_V5 + R_V6 + S_V1 + S_V3 + S_V4 + S_V5 + S_V6
0.150206	Q_V2 + R_I + R_aVL + R_V4 + R_V6 + S_III + S_V1 + S_V2 + S_V3 + S_V4 + S_V5 + S_V6
0.150205	R_I + R_V5 + R_V6 + S_III + S_V1 + S_V2 + S_V4 + S_V6
0.150203	Q_aVR + Q_V2 + R_I + R_V5 + R_V6 + S_V2 + S_V4 + S_V5
0.150196	R_aVL + R_V4 + R_V5 + R_V6 + S_III + S_V1 + S_V2 + S_V3 + S_V4 + S_V5
0.150193	Q_aVR + R_I + R_aVL + R_V5 + R_V6 + S_V2 + S_V3 + S_V4 + S_V5
0.150188	Q_V2 + R_V6 + S_V1 + S_V4 + S_V5 + S_V6
0.150184	Q_V2 + R_aVL + R_V5 + R_V6 + S_III + S_V2 + S_V3
0.150182	Q_V2 + R_I + R_II + R_V5 + R_V6 + S_aVF + S_V1 + S_V3 + S_V4 + S_V5 + S_V6
0.150169	Q_V2 + R_V6 + S_V1 + S_V2 + S_V4 + S_V5 + S_V6
0.15016	R_I + R_V4 + R_V6 + S_III + S_V2 + S_V3 + S_V4 + S_V5 + S_V6
0.150146	R_I + R_II + R_V5 + R_V6 + S_aVF + S_V1 + S_V2 + S_V3 + S_V4 + S_V5 + S_V6
0.150138	Q_V2 + R_I + R_V6 + S_III + S_V2 + S_V4
0.150137	R_I + R_aVL + R_V4 + R_V6 + S_aVF + S_V2 + S_V3 + S_V4 + S_V5
0.150126	R_I + R_aVL + R_V5 + R_V6 + S_V3 + S_V4 + S_V5 + S_V6
0.150119	Q_V2 + R_I + R_II + R_aVL + R_V4 + R_V6 + S_aVF + S_V2 + S_V3 + S_V4 + S_V5 + S_V6
0.150102	R_I + R_V6 + S_V2 + S_V3 + S_V6
0.150063	R_I + R_V4 + R_V5 + R_V6 + S_aVF + S_V1 + S_V2 + S_V3 + S_V4 + S_V5
0.150056	R_aVL + R_V5 + R_V6 + S_III + S_V2 + S_V3 + S_V4 + S_V5 + S_V6
0.150046	R_I + R_V4 + R_V5 + R_V6 + S_III + S_V2 + S_V3 + S_V4 + S_V6
0.150045	R_I + R_aVL + R_V4 + R_V5 + S_V1 + S_V2 + S_V3 + S_V4 + S_V5 + S_V6
0.150037	R_I + R_aVL + R_V4 + R_V6 + S_aVF + S_V1 + S_V2 + S_V3 + S_V4 + S_V5 + S_V6
0.150036	Q_V2 + R_aVL + R_V4 + R_V6 + S_V1 + S_V2 + S_V4 + S_V5
0.150027	Q_aVR + R_I + R_aVL + R_V5 + R_V6 + S_V1 + S_V2 + S_V3 + S_V4 + S_V5
0.150018	Q_aVR + Q_V2 + R_I + R_aVL + R_V4 + R_V5 + R_V6 + S_V2 + S_V3 + S_V4 + S_V5
0.150015	R_I + R_V5 + R_V6 + S_aVF + S_III + S_V2 + S_V3 + S_V4 + S_V5
0.150008	R_I + R_aVL + R_V5 + R_V6 + S_III + S_V2 + S_V3 + S_V6
0.149996	R_I + R_V5 + R_V6 + S_aVF + S_III + S_V2 + S_V3 + S_V4 + S_V6
0.149989	Q_V2 + R_I + R_II + R_aVL + R_V5 + R_V6 + S_III + S_V1 + S_V2 + S_V3 + S_V5 + S_V6
0.149988	Q_V2 + R_I + R_II + R_V5 + R_V6 + S_V1 + S_V2 + S_V4 + S_V5 + S_V6
0.149984	Q_V2 + R_aVL + R_V5 + S_V2 + S_V3 + S_V6
0.149974	R_V5 + R_V6 + S_aVF + S_V2 + S_V4 + S_V5
0.149971	Q_V2 + R_I + R_aVL + R_V5 + R_V6 + S_aVF + S_V1 + S_V3 + S_V4 + S_V5 + S_V6
0.149971	Q_V2 + R_aVL + R_V4 + R_V6 + S_III + S_V1 + S_V2 + S_V3 + S_V4 + S_V5 + S_V6
0.149965	Q_aVR + Q_V2 + R_I + R_aVL + R_V5 + R_V6 + S_V2 + S_V3 + S_V5 + S_V6
0.149964	Q_V2 + R_I + R_aVL + R_V5 + S_V2 + S_V3 + S_V4 + S_V5 + S_V6
0.149962	Q_V2 + R_aVL + R_V4 + R_V5 + R_V6 + S_V1 + S_V2 + S_V3 + S_V5 + S_V6
0.149962	Q_V2 + R_I + R_V4 + R_V6 + S_aVF + S_V1 + S_V2 + S_V3 + S_V4
0.149961	Q_V2 + R_I + R_aVL + R_V5 + R_V6 + S_V3 + S_V5 + S_V6
0.149953	R_aVL + R_V5 + R_V6 + S_aVF + S_V2 + S_V5
0.14995	R_aVL + R_V5 + R_V6 + S_aVF + S_V1 + S_V2 + S_V4 + S_V6
0.149935	R_I + R_aVL + R_V5 + R_V6 + S_III + S_V1 + S_V2 + S_V4 + S_V5 + S_V6
0.149929	Q_V2 + R_I + R_II + R_V5 + R_V6 + S_aVF + S_III + S_V2 + S_V3 + S_V4 + S_V5
0.149929	Q_V2 + R_I + R_II + R_aVL + R_V5 + R_V6 + S_V3 + S_V4 + S_V5 + S_V6
0.149927	R_I + R_V4 + R_V6 + S_aVF + S_V2 + S_V3 + S_V4
0.149927	R_I + R_II + R_aVL + R_V6 + S_V2 + S_V3 + S_V4 + S_V6
0.149922	R_I + R_V5 + S_V1 + S_V3 + S_V4 + S_V6
0.149903	R_aVL + R_V5 + R_V6 + S_V3 + S_V5 + S_V6
0.149897	R_II + R_aVL + R_V5 + R_V6 + S_V2 + S_V3 + S_V4 + S_V6
0.149896	Q_V2 + R_V5 + R_V6 + S_aVF + S_III + S_V1 + S_V2 + S_V4 + S_V5
0.149895	Q_V2 + R_I + R_aVL + R_V5 + R_V6 + S_aVF + S_V2 + S_V5 + S_V6
0.149878	Q_V2 + R_I + R_V6 + S_V1 + S_V4
0.149876	R_V5 + R_V6 + S_III + S_V1 + S_V2 + S_V3 + S_V5 + S_V6
0.149875	R_I + R_V5 + R_V6 + S_aVF + S_III + S_V2 + S_V3 + S_V5 + S_V6
0.149867	R_I + R_V5 + R_V6 + S_aVF + S_III + S_V2 + S_V4 + S_V5
0.149863	Q_V2 + R_I + R_II + R_V5 + S_V2 + S_V3 + S_V4 + S_V5
0.149863	Q_aVR + Q_V2 + R_I + R_V5 + R_V6 + S_V2 + S_V3 + S_V4 + S_V6
0.149852	R_I + R_II + R_aVL + R_V5 + R_V6 + S_aVF + S_V2 + S_V3 + S_V5
0.149852	R_I + R_II + R_aVL + R_V6 + S_V2 + S_V4 + S_V5
0.149851	R_I + R_II + R_V5 + R_V6 + S_III + S_V2 + S_V4 + S_V5
0.149838	Q_V2 + R_I + R_aVL + R_V4 + R_V6 + S_aVF + S_V2 + S_V3 + S_V5
0.149822	Q_aVR + Q_V2 + R_I + R_V5 + R_V6 + S_aVF + S_V1 + S_V2 + S_V3 + S_V4 + S_V5 + S_V6
0.14982	Q_V2 + R_I + R_V4 + R_V6 + S_aVF + S_V1 + S_V3 + S_V4 + S_V5
0.149819	R_I + R_V6 + S_V1 + S_V2 + S_V4 + S_V5 + S_V6
0.149814	R_II + R_aVL + R_V5 + R_V6 + S_III + S_V1 + S_V2 + S_V3 + S_V4 + S_V5
0.149796	R_I + R_aVL + R_V5 + R_V6 + S_V1 + S_V4 + S_V5
0.149795	Q_V2 + R_V4 + R_V6 + S_III + S_V1 + S_V2 + S_V3 + S_V4 + S_V5 + S_V6
0.149786	Q_V2 + R_II + R_aVL + R_V5 + R_V6 + S_III + S_V2 + S_V3 + S_V4
0.149784	R_I + R_V5 + S_aVF + S_V2 + S_V4 + S_V5
0.149782	Q_aVR + Q_V2 + R_I + R_aVL + R_V5 + R_V6 + S_V1 + S_V2 + S_V4 + S_V5 + S_V6
0.14978	Q_V2 + R_I + R_aVL + R_V4 + R_V6 + S_aVF + S_V1 + S_V2 + S_V3 + S_V4
0.149779	R_I + R_aVL + R_V5 + S_V2 + S_V4 + S_V6
0.149778	R_I + R_II + R_aVL + R_V4 + R_V6 + S_V1 + S_V2 + S_V3 + S_V4 + S_V5 + S_V6
0.149778	Q_V2 + R_I + R_II + R_V5 + R_V6 + S_aVF + S_V1 + S_V2 + S_V4 + S_V5 + S_V6
0.149771	R_I + R_V4 + R_V6 + S_V2 + S_V4 + S_V5
0.149771	Q_V2 + R_aVL + R_V6 + S_V1 + S_V3 + S_V5
0.149762	Q_V2 + R_V5 + R_V6 + S_aVF + S_III + S_V1 + S_V2 + S_V4 + S_V5 + S_V6
0.149762	R_I + R_V5 + R_V6 + S_aVF + S_V1 + S_V2 + S_V4 + S_V6
0.149759	Q_V2 + R_aVL + R_V4 + R_V6 + S_aVF + S_V1 + S_V2 + S_V3 + S_V4 + S_V6
0.149759	R_I + R_V5 + S_V1 + S_V2 + S_V4 + S_V5 + S_V6
0.149749	R_I + R_aVL + R_V5 + S_V2 + S_V3 + S_V4 + S_V5
0.149748	Q_V2 + R_I + R_II + R_aVL + R_V5 + R_V6 + S_III + S_V1 + S_V2 + S_V4 + S_V5 + S_V6
0.149745	Q_V2 + R_aVL + R_V4 + R_V6 + S_V1 + S_V3 + S_V5 + S_V6
0.149744	Q_V2 + R_aVL + R_V5 + S_V1 + S_V2 + S_V3 + S_V4 + S_V5
0.149744	R_II + R_aVL + R_V5 + R_V6 + S_V2 + S_V3 + S_V5 + S_V6
0.149727	Q_aVR + Q_V2 + R_I + R_V5 + R_V6 + S_III + S_V1 + S_V2 + S_V3 + S_V4 + S_V5
0.149722	R_I + R_V5 + R_V6 + S_III + S_V1 + S_V3 + S_V5
0.149705	Q_V2 + R_I + R_V5 + R_V6 + S_V1 + S_V2 + S_V4
0.149703	Q_V2 + R_I + R_aVL + R_V5 + R_V6 + S_aVF + S_V1 + S_V3 + S_V4 + S_V6
0.149701	R_I + R_V5 + R_V6 + S_aVF + S_V1 + S_V4 + S_V5
0.149699	Q_V2 + R_V5 + R_V6 + S_III + S_V2 + S_V3 + S_V6
0.149689	Q_V2 + R_I + R_V4 + R_V5 + R_V6 + S_V1 + S_V3 + S_V4 + S_V5
0.149685	Q_V2 + R_aVL + R_V5 + S_V1 + S_V2 + S_V3 + S_V4 + S_V5 + S_V6
0.149682	Q_V2 + R_aVL + R_V4 + R_V5 + S_V1 + S_V2 + S_V3 + S_V4 + S_V5 + S_V6
0.149676	Q_aVR + Q_V2 + R_I + R_aVL + R_V5 + R_V6 + S_V2 + S_V3 + S_V4
0.149667	R_I + R_aVL + R_V6 + S_V2 + S_V3 + S_V5 + S_V6
0.14966	R_I + R_aVL + R_V4 + R_V5 + R_V6 + S_aVF + S_V1 + S_V2 + S_V3 + S_V4 + S_V6
0.149658	R_V5 + R_V6 + S_III + S_V2 + S_V3 + S_V4 + S_V6
0.149654	Q_V2 + R_I + R_V4 + R_V5 + R_V6 + S_III + S_V2 + S_V3 + S_V4
0.149652	Q_V2 + R_I + R_aVL + R_V4 + R_V6 + S_V1 + S_V2 + S_V4 + S_V5
0.149649	Q_V2 + R_I + R_V5 + R_V6 + S_III + S_V1 + S_V2 + S_V5 + S_V6
0.149643	Q_V2 + R_I + R_II + R_V5 + R_V6 + S_III + S_V1 + S_V3 + S_V4 + S_V5
0.149635	R_I + R_V5 + R_V6 + S_aVF + S_V2 + S_V5
0.149633	R_I + R_aVL + R_V4 + R_V5 + S_V2 + S_V3 + S_V4 + S_V5 + S_V6
0.149629	R_I + R_V5 + S_V2 + S_V3 + S_V4 + S_V5
0.149622	Q_V2 + R_I + R_V4 + R_V5 + S_V1 + S_V2 + S_V3 + S_V4 + S_V5
0.149618	R_I + R_V5 + R_V6 + S_aVF + S_III + S_V1 + S_V2 + S_V3 + S_V5 + S_V6
0.149613	Q_V2 + R_II + R_aVL + R_V5 + R_V6 + S_V2 + S_V3 + S_V4
0.14961	Q_V2 + R_V5 + R_V6 + S_III + S_V1 + S_V3 + S_V5 + S_V6
0.149608	R_II + R_aVL + R_V5 + R_V6 + S_III + S_V2 + S_V3 + S_V4 + S_V6
0.149605	Q_V2 + R_I + R_aVL + R_V4 + R_V5 + R_V6 + S_aVF + S_V1 + S_V2 + S_V3 + S_V4
0.149604	R_V5 + R_V6 + S_V1 + S_V2 + S_V3 + S_V4 + S_V5 + S_V6
0.149597	R_I + R_II + R_aVL + R_V5 + R_V6 + S_V3 + S_V4 + S_V5 + S_V6
0.149594	R_I + R_aVL + R_V5 + S_V2 + S_V3 + S_V6
0.149587	Q_V2 + R_aVL + R_V5 + R_V6 + S_aVF + S_V1 + S_V3 + S_V4 + S_V5
0.149574	Q_aVR + Q_V2 + R_I + R_V4 + R_V5 + R_V6 + S_V1 + S_V2 + S_V3 + S_V4 + S_V5 + S_V6
0.149572	R_I + R_V4 + R_V6 + S_aVF + S_V2 + S_V3 + S_V5
0.149566	Q_V2 + R_II + R_V5 + R_V6 + S_III + S_V1 + S_V2 + S_V3 + S_V4 + S_V5 + S_V6
0.149561	Q_aVR + Q_V2 + R_aVL + R_V5 + R_V6 + S_V1 + S_V2 + S_V4 + S_V5 + S_V6
0.149556	Q_V2 + R_I + R_II + R_aVL + R_V5 + R_V6 + S_V3 + S_V4 + S_V5
0.14955	R_I + R_V4 + R_V6 + S_III + S_V2 + S_V3 + S_V5
0.149539	R_I + R_aVL + R_V5 + S_V1 + S_V2 + S_V3 + S_V4 + S_V5 + S_V6
0.149538	R_aVL + R_V5 + R_V6 + S_V3 + S_V5
0.149536	Q_V2 + R_I + R_V4 + R_V6 + S_aVF + S_V1 + S_V2 + S_V4 + S_V5 + S_V6
0.149531	R_I + R_II + R_aVL + R_V6 + S_V2 + S_V3 + S_V4 + S_V5 + S_V6
0.14953	Q_aVR + R_I + R_aVL + R_V5 + R_V6 + S_V2 + S_V3 + S_V4 + S_V5 + S_V6
0.149528	Q_V2 + R_I + R_V5 + S_V1 + S_V3 + S_V4
0.149522	R_II + R_aVL + R_V5 + R_V6 + S_III + S_V2 + S_V4 + S_V5 + S_V6
0.149515	Q_V2 + R_aVL + R_V4 + R_V5 + R_V6 + S_aVF + S_V1 + S_V2 + S_V3 + S_V4 + S_V6
0.149514	Q_V2 + R_II + R_aVL + R_V5 + R_V6 + S_III + S_V1 + S_V2 + S_V3 + S_V5 + S_V6
0.149514	Q_V2 + R_II + R_aVL + R_V5 + R_V6 + S_III + S_V2 + S_V3 + S_V5
0.149512	R_aVL + R_V6 + S_V2 + S_V5 + S_V6
0.149506	Q_V2 + R_I + R_V6 + S_aVF + S_V1 + S_V2 + S_V3 + S_V4 + S_V6
0.149499	R_aVL + R_V4 + R_V6 + S_V1 + S_V3 + S_V4 + S_V5 + S_V6
0.149496	Q_aVR + Q_V2 + R_I + R_aVL + R_V5 + R_V6 + S_V1 + S_V2 + S_V3 + S_V5 + S_V6
0.14949	Q_V2 + R_I + R_aVL + R_V4 + R_V6 + S_aVF + S_V2 + S_V3 + S_V4 + S_V5 + S_V6
0.14948	Q_aVR + Q_V2 + R_I + R_II + R_aVL + R_V5 + R_V6 + S_V1 + S_V2 + S_V3 + S_V4 + S_V5 + S_V6
0.149475	R_II + R_aVL + R_V5 + R_V6 + S_aVF + S_V1 + S_V2 + S_V3 + S_V4 + S_V5 + S_V6
0.149463	R_II + R_aVL + R_V6 + S_V2 + S_V4 + S_V5
0.149461	Q_V2 + R_I + R_V4 + R_V5 + R_V6 + S_III + S_V1 + S_V2 + S_V3 + S_V5 + S_V6
0.149453	R_I + R_V5 + S_V1 + S_V3 + S_V4 + S_V5
0.149451	Q_V2 + R_I + R_II + R_aVL + R_V4 + R_V6 + S_V2 + S_V3 + S_V4
0.149448	R_I + R_aVL + R_V6 + S_V2 + S_V3 + S_V4 + S_V6
0.149447	R_I + R_II + R_aVL + R_V5 + S_V2 + S_V3 + S_V4 + S_V6
0.149443	R_I + R_aVL + R_V5 + S_V1 + S_V2 + S_V3 + S_V4 + S_V5
0.149427	Q_V2 + R_V5 + R_V6 + S_III + S_V1 + S_V3 + S_V4 + S_V5
0.149423	R_I + R_aVL + R_V4 + R_V5 + S_V2 + S_V3 + S_V4 + S_V5
0.149423	Q_V2 + R_I + R_V6 + S_aVF + S_V1 + S_V2 + S_V3 + S_V5 + S_V6
0.14942	R_V5 + R_V6 + S_V1 + S_V3 + S_V4 + S_V5 + S_V6
0.149417	Q_V2 + R_aVL + R_V6 + S_V1 + S_V2 + S_V3 + S_V5
0.149411	Q_V2 + R_I + R_II + R_aVL + R_V5 + R_V6 + S_aVF + S_V1 + S_V3 + S_V4 + S_V5 + S_V6
0.14941	R_I + R_V5 + R_V6 + S_V4 + S_V5
0.14941	Q_V2 + R_V5 + R_V6 + S_V2 + S_V3 + S_V5
0.149405	R_I + R_V4 + R_V5 + R_V6 + S_V1 + S_V3 + S_V4 + S_V5 + S_V6
0.149405	Q_V2 + R_I + R_II + R_V5 + R_V6 + S_III + S_V1 + S_V2 + S_V3 + S_V5 + S_V6
0.149403	Q_V2 + R_II + R_aVL + R_V5 + R_V6 + S_V2 + S_V3 + S_V5
0.149403	Q_V2 + R_I + R_aVL + R_V4 + R_V6 + S_aVF + S_V1 + S_V2 + S_V3 + S_V5 + S_V6
0.149392	R_I + R_V6 + S_V2 + S_V3 + S_V4 + S_V5
0.14939	Q_V2 + R_I + R_aVL + R_V4 + R_V6 + S_aVF + S_V2 + S_V3 + S_V5 + S_V6
0.149382	Q_V2 + R_I + R_V5 + S_aVF + S_V1 + S_V2 + S_V3 + S_V4 + S_V5
0.149379	R_I + R_II + R_aVL + R_V5 + S_V2 + S_V3 + S_V5 + S_V6
0.149379	R_I + R_aVL + R_V5 + R_V6 + S_aVF + S_V1 + S_V3 + S_V4 + S_V5 + S_V6
0.149373	R_I + R_V4 + R_V5 + R_V6 + S_V2 + S_V3 + S_V4 + S_V6
0.149372	Q_V2 + R_I + R_V4 + R_V5 + R_V6 + S_aVF + S_V2 + S_V3 + S_V5 + S_V6
0.149368	R_V5 + R_V6 + S_III + S_V1 + S_V2 + S_V3 + S_V4 + S_V6
0.149365	R_II + R_aVL + R_V5 + R_V6 + S_III + S_V2 + S_V3 + S_V5 + S_V6
0.149365	Q_V2 + R_V4 + R_V6 + S_III + S_V1 + S_V2 + S_V3 + S_V4 + S_V5
0.14936	Q_V2 + R_aVL + R_V5 + R_V6 + S_aVF + S_V1 + S_V3 + S_V5 + S_V6
0.14936	Q_V2 + R_aVL + R_V6 + S_V1 + S_V2 + S_V3 + S_V4 + S_V5 + S_V6
0.149346	Q_V2 + R_I + R_II + R_V5 + R_V6 + S_aVF + S_III + S_V2 + S_V3 + S_V4 + S_V5 + S_V6
0.14934	R_II + R_aVL + R_V5 + R_V6 + S_V2 + S_V4 + S_V5
0.149339	Q_V2 + R_I + R_II + R_aVL + R_V5 + R_V6 + S_aVF + S_V1 + S_V2 + S_V3 + S_V4
0.149331	R_I + R_V6 + S_V1 + S_V3 + S_V4 + S_V5 + S_V6
0.149321	Q_V2 + R_I + R_V4 + R_V6 + S_V1 + S_V2 + S_V4 + S_V5
0.14932	Q_V2 + R_I + R_II + R_V5 + S_V1 + S_V2 + S_V3 + S_V4 + S_V5 + S_V6
0.149311	Q_V2 + R_aVL + R_V5 + R_V6 + S_III + S_V2 + S_V5 + S_V6
0.149291	Q_V2 + R_I + R_II + R_V6 + S_aVF + S_V2 + S_V4 + S_V5 + S_V6
0.14929	Q_V2 + R_I + R_V5 + S_V1 + S_V2 + S_V3 + S_V5
0.14929	R_I + R_aVL + R_V4 + R_V5 + R_V6 + S_III + S_V2 + S_V3 + S_V4 + S_V6
0.149271	R_V5 + R_V6 + S_III + S_V2 + S_V3 + S_V4 + S_V5
0.149261	R_I + R_V5 + R_V6 + S_V4 + S_V5 + S_V6
0.14925	Q_V2 + R_V5 + R_V6 + S_aVF + S_III + S_V1 + S_V2 + S_V3 + S_V4 + S_V5
0.149244	R_I + R_aVL + R_V4 + R_V5 + R_V6 + S_V2 + S_V3 + S_V5
0.149231	R_I + R_aVL + R_V5 + R_V6 + S_aVF + S_V1 + S_V3 + S_V4 + S_V6
0.149228	R_I + R_II + R_V6 + S_V2 + S_V4 + S_V5 + S_V6
0.14922	Q_V2 + R_aVL + R_V5 + R_V6 + S_aVF + S_V1 + S_V3 + S_V4 + S_V6
0.149206	Q_V2 + R_I + R_II + R_aVL + R_V6 + S_V1 + S_V2 + S_V3 + S_V4 + S_V6
0.149205	Q_aVR + Q_V2 + R_I + R_II + R_aVL + R_V5 + R_V6 + S_V2 + S_V3 + S_V4 + S_V5 + S_V6
0.149194	R_V5 + R_V6 + S_III + S_V2 + S_V4
0.149188	R_I + R_II + R_aVL + R_V5 + R_V6 + S_V1 + S_V2 + S_V4 + S_V5 + S_V6
0.149184	R_I + R_V5 + R_V6 + S_V1 + S_V2 + S_V4 + S_V6
0.149177	R_I + R_aVL + R_V4 + R_V6 + S_aVF + S_V2 + S_V3 + S_V4
0.14917	R_I + R_aVL + R_V4 + R_V6 + S_V2 + S_V4 + S_V5 + S_V6
0.149163	Q_V2 + R_I + R_aVL + R_V5 + R_V6 + S_aVF + S_V1 + S_V2 + S_V4
0.149157	R_I + R_II + R_aVL + R_V5 + R_V6 + S_aVF + S_V1 + S_V2 + S_V3 + S_V4 + S_V6
0.149156	R_I + R_II + R_V5 + R_V6 + S_aVF + S_V2 + S_V4 + S_V5 + S_V6
0.149155	Q_V2 + R_aVL + R_V5 + S_V1 + S_V2 + S_V3 + S_V4 + S_V6
0.149151	R_I + R_II + R_aVL + R_V5 + R_V6 + S_V3 + S_V4 + S_V5
0.149151	Q_V2 + R_I + R_V6 + S_III + S_V1 + S_V2 + S_V4 + S_V5
0.149149	Q_V2 + R_I + R_aVL + R_V5 + R_V6 + S_V1 + S_V3 + S_V6
0.149142	Q_V2 + R_I + R_aVL + R_V5 + R_V6 + S_V3 + S_V4 + S_V5 + S_V6
0.149133	R_V5 + R_V6 + S_V1 + S_V2 + S_V4 + S_V5 + S_V6
0.149132	R_I + R_V5 + R_V6 + S_aVF + S_V2 + S_V3
0.149128	Q_V2 + R_I + R_II + R_aVL + R_V4 + R_V6 + S_V1 + S_V3 + S_V4 + S_V5 + S_V6
0.149128	R_I + R_aVL + R_V4 + R_V5 + R_V6 + S_V1 + S_V2 + S_V3 + S_V5 + S_V6
0.149119	Q_V2 + R_II + R_aVL + R_V6 + S_V1 + S_V2 + S_V4 + S_V5 + S_V6
0.149118	Q_V2 + R_I + R_II + R_aVL + R_V4 + R_V5 + R_V6 + S_V1 + S_V2 + S_V3 + S_V4 + S_V5
0.149115	R_II + R_aVL + R_V5 + R_V6 + S_aVF + S_V2 + S_V3 + S_V4 + S_V5 + S_V6
0.149114	Q_V2 + R_II + R_aVL + R_V6 + S_V2 + S_V3 + S_V5 + S_V6
0.149107	R_I + R_aVL + R_V4 + R_V6 + S_aVF + S_V2 + S_V3 + S_V4 + S_V6
0.149103	Q_V2 + R_II + R_aVL + R_V5 + R_V6 + S_V1 + S_V2 + S_V3 + S_V5 + S_V6
0.149101	Q_V2 + R_aVL + R_V5 + R_V6 + S_III + S_V1 + S_V2 + S_V4
0.149096	R_I + R_V5 + R_V6 + S_III + S_V2 + S_V5
0.14909	Q_aVR + Q_V2 + R_I + R_V5 + R_V6 + S_aVF + S_V1 + S_V2 + S_V3 + S_V4 + S_V5
0.149086	R_II + R_aVL + R_V5 + R_V6 + S_aVF + S_V2 + S_V3 + S_V4 + S_V5
0.149082	R_I + R_V5 + S_V1 + S_V4 + S_V5 + S_V6
0.14908	Q_V2 + R_I + R_V5 + R_V6 + S_III + S_V1 + S_V4 + S_V5 + S_V6
0.14908	R_aVL + R_V5 + R_V6 + S_aVF + S_V1 + S_V3 + S_V5 + S_V6
0.149078	Q_V2 + R_I + R_aVL + R_V5 + R_V6 + S_V3 + S_V5
0.149076	Q_aVR + Q_V2 + R_I + R_V5 + R_V6 + S_V1 + S_V2 + S_V3 + S_V4 + S_V6
0.149064	R_I + R_aVL + R_V4 + R_V6 + S_V2 + S_V3 + S_V6
0.149063	Q_V2 + R_I + R_II + R_aVL + R_V5 + R_V6 + S_V2 + S_V3 + S_V6
0.149054	Q_V2 + R_I + R_V6 + S_aVF + S_V2 + S_V3 + S_V4
0.149047	R_I + R_II + R_aVL + R_V5 + S_V2 + S_V4 + S_V5 + S_V6
0.149042	R_I + R_V5 + S_V1 + S_V2 + S_V3 + S_V4 + S_V5 + S_V6
0.149042	Q_aVR + Q_V2 + R_I + R_V5 + R_V6 + S_V2 + S_V3 + S_V5 + S_V6
0.14904	R_I + R_aVL + R_V4 + R_V6 + S_V2 + S_V4 + S_V5
0.149039	Q_V2 + R_I + R_V4 + R_V6 + S_V1 + S_V2 + S_V3 + S_V5
0.149038	R_I + R_II + R_aVL + R_V6 + S_V2 + S_V3 + S_V5 + S_V6
0.149037	R_V5 + R_V6 + S_aVF + S_V2 + S_V4 + S_V5 + S_V6
0.149034	Q_V2 + R_I + R_aVL + R_V4 + R_V5 + S_V2 + S_V3 + S_V5 + S_V6
0.149033	Q_V2 + R_I + R_V6 + S_III + S_V1 + S_V2 + S_V3 + S_V4 + S_V5
0.149031	Q_V2 + R_I + R_aVL + R_V6 + S_V2 + S_V4 + S_V5 + S_V6
0.149024	Q_V2 + R_I + R_II + R_aVL + R_V4 + R_V6 + S_aVF + S_V1 + S_V2 + S_V3 + S_V4 + S_V5
0.149009	R_I + R_II + R_aVL + R_V4 + R_V6 + S_V2 + S_V3 + S_V4 + S_V6
0.149001	Q_V2 + R_I + R_aVL + R_V4 + R_V5 + S_V1 + S_V2 + S_V3 + S_V4 + S_V6
0.149001	Q_aVR + R_I + R_aVL + R_V5 + R_V6 + S_V2 + S_V3 + S_V4 + S_V6
0.148983	Q_V2 + R_II + R_aVL + R_V5 + R_V6 + S_aVF + S_V1 + S_V2 + S_V3 + S_V4 + S_V6
0.148981	Q_V2 + R_I + R_II + R_V4 + R_V6 + S_aVF + S_V2 + S_V3 + S_V4 + S_V5 + S_V6
0.14898	Q_V2 + R_I + R_V5 + R_V6 + S_V4 + S_V5
0.148966	Q_V2 + R_I + R_aVL + R_V5 + R_V6 + S_V1 + S_V2 + S_V3
0.148964	R_I + R_V4 + R_V6 + S_V1 + S_V2 + S_V3 + S_V4 + S_V6
0.148963	R_I + R_II + R_V5 + R_V6 + S_III + S_V1 + S_V3 + S_V4 + S_V5 + S_V6
0.148962	Q_aVR + R_I + R_V5 + R_V6 + S_V1 + S_V2 + S_V3 + S_V4 + S_V5 + S_V6
0.148959	Q_V2 + R_aVL + R_V5 + S_V1 + S_V2 + S_V4 + S_V6
0.148956	R_aVL + R_V4 + R_V5 + R_V6 + S_aVF + S_V1 + S_V2 + S_V3 + S_V4 + S_V5
0.148954	R_II + R_aVL + R_V5 + R_V6 + S_III + S_V2 + S_V4 + S_V5
0.148954	Q_V2 + R_I + R_aVL + R_V4 + R_V5 + R_V6 + S_III + S_V2 + S_V3 + S_V4
0.148952	R_I + R_II + R_aVL + R_V6 + S_V2 + S_V4 + S_V5 + S_V6
0.148944	R_aVL + R_V4 + R_V5 + R_V6 + S_III + S_V2 + S_V3 + S_V4 + S_V5 + S_V6
0.148929	Q_aVR + R_I + R_aVL + R_V4 + R_V5 + R_V6 + S_V1 + S_V2 + S_V3 + S_V4 + S_V5 + S_V6
0.148924	R_I + R_aVL + R_V5 + R_V6 + S_III + S_V2 + S_V4 + S_V5 + S_V6
0.148913	R_I + R_aVL + R_V4 + R_V5 + R_V6 + S_V1 + S_V3 + S_V4 + S_V5
0.148913	Q_V2 + R_I + R_V6 + S_aVF + S_V2 + S_V3 + S_V6
0.148911	R_I + R_V5 + S_V1 + S_V4 + S_V5
0.148903	Q_V2 + R_I + R_V5 + S_aVF + S_V2 + S_V3 + S_V5 + S_V6
0.148895	Q_V2 + R_V6 + S_III + S_V2 + S_V4
0.148892	R_I + R_aVL + R_V5 + R_V6 + S_III + S_V1 + S_V2 + S_V4 + S_V5
0.148889	Q_V2 + R_V4 + R_V5 + R_V6 + S_V1 + S_V2 + S_V3 + S_V4 + S_V5 + S_V6
0.148883	R_I + R_aVL + R_V4 + R_V5 + R_V6 + S_aVF + S_V2 + S_V3 + S_V5 + S_V6
0.148878	R_I + R_V4 + R_V5 + R_V6 + S_aVF + S_III + S_V1 + S_V2 + S_V3 + S_V4 + S_V5 + S_V6
0.148877	R_aVL + R_V5 + R_V6 + S_V1 + S_V3 + S_V6
0.148866	Q_V2 + R_I + R_V4 + R_V6 + S_III + S_V2 + S_V4 + S_V5
0.148863	Q_V2 + R_I + R_II + R_aVL + R_V6 + S_V1 + S_V2 + S_V4 + S_V5 + S_V6
0.148858	R_aVL + R_V5 + R_V6 + S_aVF + S_V2 + S_V3
0.148847	Q_V2 + R_I + R_II + R_aVL + R_V4 + R_V6 + S_III + S_V1 + S_V2 + S_V3 + S_V4 + S_V5 + S_V6
0.148846	R_aVL + R_V6 + S_V1 + S_V3 + S_V5
0.148842	R_aVL + R_V4 + R_V5 + R_V6 + S_III + S_V2 + S_V3 + S_V4 + S_V5
0.148841	R_aVL + R_V5 + R_V6 + S_V1 + S_V4 + S_V6
0.148841	R_aVL + R_V5 + R_V6 + S_aVF + S_V1 + S_V3 + S_V4 + S_V5
0.14884	R_I + R_aVL + R_V4 + R_V6 + S_V1 + S_V2 + S_V3 + S_V4
0.148839	Q_V2 + R_I + R_V5 + R_V6 + S_V4 + S_V5 + S_V6
0.148837	Q_V2 + R_I + R_II + R_aVL + R_V5 + R_V6 + S_aVF + S_III + S_V1 + S_V2 + S_V3 + S_V4 + S_V5 + S_V6
0.148828	Q_V2 + R_I + R_V5 + S_aVF + S_V1 + S_V2 + S_V3 + S_V4 + S_V5 + S_V6
0.148826	Q_V2 + R_I + R_II + R_aVL + R_V5 + R_V6 + S_III + S_V1 + S_V2 + S_V3 + S_V4
0.148825	Q_V2 + R_V6 + S_V1 + S_V3 + S_V5 + S_V6
0.148824	R_aVL + R_V4 + R_V5 + R_V6 + S_V2 + S_V3 + S_V4 + S_V6
0.148817	Q_V2 + R_I + R_aVL + R_V5 + R_V6 + S_aVF + S_III + S_V1 + S_V2 + S_V3 + S_V4 + S_V5
0.148817	R_I + R_V5 + S_aVF + S_V2 + S_V4 + S_V6
0.148801	Q_V2 + R_I + R_aVL + R_V5 + R_V6 + S_III + S_V2 + S_V4 + S_V6
0.148796	Q_V2 + R_V4 + R_V5 + R_V6 + S_III + S_V1 + S_V2 + S_V3 + S_V4 + S_V5
0.148788	Q_V2 + R_V5 + R_V6 + S_III + S_V1 + S_V3 + S_V4 + S_V6
0.148782	Q_V2 + R_II + R_aVL + R_V6 + S_V1 + S_V2 + S_V3 + S_V4 + S_V5 + S_V6
0.148782	Q_V2 + R_I + R_V4 + R_V6 + S_aVF + S_V1 + S_V3 + S_V4 + S_V5 + S_V6
0.14878	R_I + R_V5 + S_V2 + S_V3 + S_V4
0.148771	Q_V2 + R_I + R_aVL + R_V4 + R_V5 + R_V6 + S_V1 + S_V2 + S_V3 + S_V5
0.14877	R_I + R_V5 + R_V6 + S_aVF + S_III + S_V1 + S_V2 + S_V3 + S_V4
0.148757	R_I + R_II + R_aVL + R_V5 + R_V6 + S_III + S_V1 + S_V2 + S_V3 + S_V4 + S_V6
0.148757	Q_V2 + R_I + R_II + R_aVL + R_V5 + R_V6 + S_aVF + S_V1 + S_V2 + S_V4 + S_V5
0.148748	Q_V2 + R_I + R_V6 + S_aVF + S_V1 + S_V2 + S_V3 + S_V4 + S_V5 + S_V6
0.148744	Q_V2 + R_I + R_II + R_aVL + R_V4 + R_V5 + S_V2 + S_V3 + S_V4 + S_V5 + S_V6
0.148741	Q_V2 + R_I + R_V4 + R_V5 + R_V6 + S_V2 + S_V3 + S_V4
0.14874	Q_V2 + R_I + R_V6 + S_aVF + S_V1 + S_V2 + S_V4 + S_V6
0.148738	Q_V2 + R_aVL + R_V4 + R_V6 + S_V2 + S_V4 + S_V6
0.148716	Q_V2 + R_I + R_V5 + R_V6 + S_aVF + S_III + S_V2 + S_V3 + S_V4 + S_V5 + S_V6
0.148704	Q_V2 + R_aVL + R_V4 + R_V5 + R_V6 + S_III + S_V2 + S_V3 + S_V4 + S_V6
0.148693	R_I + R_II + R_V5 + R_V6 + S_V2 + S_V3 + S_V4 + S_V6
0.148684	R_aVL + R_V4 + R_V6 + S_V1 + S_V2 + S_V3 + S_V4 + S_V6
0.148678	Q_V2 + R_I + R_V5 + S_aVF + S_V1 + S_V2 + S_V3 + S_V5 + S_V6
0.148652	R_I + R_aVL + R_V6 + S_V2 + S_V4 + S_V6
0.148651	Q_V2 + R_aVL + R_V6 + S_V2 + S_V3 + S_V4
0.14865	Q_V2 + R_I + R_II + R_V5 + R_V6 + S_aVF + S_V1 + S_V2 + S_V3 + S_V4 + S_V6
0.148632	R_aVL + R_V5 + S_V2 + S_V5 + S_V6
0.148631	R_I + R_V5 + S_V2 + S_V3 + S_V6
0.148629	Q_aVR + Q_V2 + R_aVL + R_V4 + R_V5 + R_V6 + S_V1 + S_V2 + S_V3 + S_V4 + S_V5 + S_V6
0.148624	Q_V2 + R_I + R_V5 + S_III + S_V1 + S_V2 + S_V3 + S_V4 + S_V5
0.14862	Q_V2 + R_V5 + R_V6 + S_aVF + S_III + S_V1 + S_V2 + S_V3 + S_V4 + S_V5 + S_V6
0.148606	R_I + R_V5 + S_V1 + S_V3 + S_V5
0.148606	R_II + R_aVL + R_V5 + R_V6 + S_V1 + S_V2 + S_V3 + S_V4 + S_V5
0.148592	R_aVL + R_V5 + R_V6 + S_aVF + S_V1 + S_V3 + S_V4 + S_V6
0.148588	Q_V2 + R_V5 + R_V6 + S_III + S_V1 + S_V3 + S_V4 + S_V5 + S_V6
0.148586	R_I + R_aVL + R_V5 + R_V6 + S_aVF + S_V1 + S_V2 + S_V4 + S_V6
0.14858	Q_V2 + R_I + R_aVL + R_V4 + R_V5 + R_V6 + S_III + S_V1 + S_V2 + S_V3 + S_V5 + S_V6
0.14858	Q_aVR + Q_V2 + R_I + R_V5 + R_V6 + S_V1 + S_V3 + S_V4 + S_V5 + S_V6
0.148567	Q_V2 + R_I + R_II + R_aVL + R_V5 + R_V6 + S_aVF + S_V1 + S_V3 + S_V4 + S_V5
0.148554	Q_V2 + R_II + R_aVL + R_V5 + R_V6 + S_III + S_V1 + S_V2 + S_V4 + S_V5
0.148542	Q_V2 + R_I + R_II + R_V4 + R_V5 + R_V6 + S_III + S_V2 + S_V3 + S_V4 + S_V5 + S_V6
0.148539	Q_V2 + R_V5 + R_V6 + S_III + S_V2 + S_V5
0.148535	R_I + R_aVL + R_V4 + R_V5 + R_V6 + S_aVF + S_V2 + S_V3 + S_V4
0.148534	Q_V2 + R_I + R_V6 + S_III + S_V2 + S_V4 + S_V5
0.148528	Q_V2 + R_I + R_II + R_aVL + R_V4 + R_V5 + R_V6 + S_aVF + S_V2 + S_V3 + S_V4 + S_V5
0.148527	R_I + R_II + R_aVL + R_V5 + R_V6 + S_III + S_V2 + S_V3 + S_V5
0.14852	R_V5 + R_V6 + S_aVF + S_V1 + S_V2 + S_V4 + S_V5 + S_V6
0.14852	Q_V2 + R_I + R_II + R_aVL + R_V4 + R_V5 + R_V6 + S_III + S_V2 + S_V3 + S_V4 + S_V5
0.148514	Q_V2 + R_I + R_II + R_aVL + R_V6 + S_V1 + S_V3 + S_V4 + S_V5
0.148504	Q_V2 + R_I + R_V5 + S_V1 + S_V2 + S_V3 + S_V4
0.148496	Q_V2 + R_V6 + S_V1 + S_V2 + S_V4 + S_V5
0.148486	Q_V2 + R_aVL + R_V6 + S_V1 + S_V3 + S_V5 + S_V6
0.148485	Q_V2 + R_I + R_aVL + R_V4 + R_V5 + R_V6 + S_aVF + S_V2 + S_V3 + S_V5
0.148468	Q_V2 + R_I + R_II + R_aVL + R_V5 + R_V6 + S_aVF + S_III + S_V1 + S_V2 + S_V3 + S_V4 + S_V5
0.148468	Q_V2 + R_aVL + R_V4 + R_V6 + S_aVF + S_V1 + S_V2 + S_V3 + S_V5 + S_V6
0.148466	R_I + R_V5 + R_V6 + S_aVF + S_III + S_V1 + S_V2 + S_V4 + S_V5 + S_V6
0.148465	Q_V2 + R_V5 + R_V6 + S_aVF + S_V2 + S_V3 + S_V5
0.148459	R_I + R_II + R_aVL + R_V5 + R_V6 + S_III + S_V2 + S_V4 + S_V5 + S_V6
0.148457	R_I + R_aVL + R_V6 + S_V2 + S_V4
0.148452	R_I + R_V5 + S_V1 + S_V3 + S_V4 + S_V5 + S_V6
0.148442	Q_V2 + R_I + R_V5 + R_V6 + S_III + S_V1 + S_V4 + S_V5
0.148436	Q_aVR + Q_V2 + R_I + R_aVL + R_V5 + R_V6 + S_aVF + S_V1 + S_V2 + S_V3 + S_V4 + S_V5
0.148435	Q_V2 + R_aVL + R_V5 + R_V6 + S_aVF + S_III + S_V1 + S_V2 + S_V3 + S_V4 + S_V5
0.148424	Q_V2 + R_I + R_aVL + R_V4 + R_V5 + R_V6 + S_aVF + S_III + S_V1 + S_V2 + S_V3 + S_V4 + S_V5 + S_V6
0.148422	Q_aVR + Q_V2 + R_I + R_aVL + R_V5 + R_V6 + S_aVF + S_V1 + S_V2 + S_V3 + S_V4 + S_V5 + S_V6
0.14842	R_aVL + R_V6 + S_V2 + S_V3 + S_V5
0.14842	Q_V2 + R_I + R_aVL + R_V4 + R_V5 + R_V6 + S_III + S_V2 + S_V3 + S_V5 + S_V6
0.148417	Q_V2 + R_V5 + R_V6 + S_aVF + S_V2 + S_V3 + S_V4 + S_V6
0.1484	Q_V2 + R_I + R_V4 + R_V5 + R_V6 + S_aVF + S_III + S_V2 + S_V3 + S_V4 + S_V5
0.148396	Q_V2 + R_I + R_aVL + R_V6 + S_V2 + S_V3
0.148396	Q_V2 + R_I + R_II + R_V5 + R_V6 + S_aVF + S_V1 + S_V3 + S_V4 + S_V5
0.148396	Q_V2 + R_I + R_II + R_V5 + R_V6 + S_V1 + S_V2 + S_V3 + S_V4 + S_V6
0.148395	R_I + R_V4 + R_V6 + S_V1 + S_V3 + S_V5 + S_V6
0.148392	R_II + R_aVL + R_V5 + R_V6 + S_aVF + S_V2 + S_V4 + S_V5 + S_V6
0.148392	Q_V2 + R_I + R_V4 + R_V5 + S_III + S_V1 + S_V2 + S_V3 + S_V4 + S_V5 + S_V6
0.148389	R_I + R_II + R_V5 + R_V6 + S_aVF + S_V2 + S_V3 + S_V4 + S_V6
0.148387	Q_aVR + R_I + R_aVL + R_V4 + R_V5 + R_V6 + S_V2 + S_V3 + S_V4 + S_V5 + S_V6
0.148383	Q_V2 + R_V6 + S_V2 + S_V4 + S_V5 + S_V6
0.148381	R_I + R_II + R_aVL + R_V4 + R_V5 + R_V6 + S_V1 + S_V2 + S_V3 + S_V4 + S_V5 + S_V6
0.14837	Q_V2 + R_aVL + R_V4 + R_V5 + R_V6 + S_V2 + S_V3 + S_V4
0.148354	Q_V2 + R_I + R_II + R_V5 + R_V6 + S_aVF + S_V2 + S_V3 + S_V4
0.148352	R_I + R_II + R_aVL + R_V5 + R_V6 + S_V1 + S_V2 + S_V3 + S_V5 + S_V6
0.148347	Q_V2 + R_I + R_aVL + R_V5 + R_V6 + S_III + S_V1 + S_V2 + S_V3 + S_V6
0.148344	Q_V2 + R_I + R_V4 + R_V6 + S_V3 + S_V4 + S_V5
0.148333	Q_V2 + R_II + R_aVL + R_V5 + R_V6 + S_V2 + S_V4 + S_V6
0.148325	Q_V2 + R_I + R_V4 + R_V5 + R_V6 + S_V1 + S_V2 + S_V3 + S_V5 + S_V6
0.148319	R_aVL + R_V5 + R_V6 + S_III + S_V2 + S_V3
0.148319	Q_aVR + Q_V2 + R_I + R_aVL + R_V5 + R_V6 + S_V2 + S_V4 + S_V5
0.148318	Q_aVR + Q_V2 + R_I + R_aVL + R_V5 + R_V6 + S_V2 + S_V3 + S_V5
0.148317	Q_aVR + Q_V2 + R_I + R_aVL + R_V5 + R_V6 + S_V2 + S_V4 + S_V5 + S_V6
0.148317	Q_V2 + R_V5 + R_V6 + S_aVF + S_V2 + S_V3 + S_V4 + S_V5
0.148315	R_I + R_II + R_aVL + R_V5 + R_V6 + S_V1 + S_V3 + S_V4 + S_V6
0.148313	Q_V2 + R_I + R_II + R_V4 + R_V5 + R_V6 + S_III + S_V1 + S_V2 + S_V3 + S_V4 + S_V5 + S_V6
0.148312	R_I + R_aVL + R_V4 + R_V5 + R_V6 + S_III + S_V1 + S_V2 + S_V3 + S_V4 + S_V6
0.148302	R_V5 + R_V6 + S_V1 + S_V4 + S_V5 + S_V6
0.1483	Q_V2 + R_I + R_V6 + S_aVF + S_V2 + S_V3 + S_V5 + S_V6
0.148288	R_I + R_aVL + R_V4 + R_V6 + S_V1 + S_V3 + S_V4 + S_V6
0.14828	R_I + R_V5 + R_V6 + S_aVF + S_III + S_V1 + S_V2 + S_V4 + S_V5
0.14828	Q_V2 + R_I + R_V5 + R_V6 + S_aVF + S_III + S_V2 + S_V4 + S_V6
0.148273	Q_V2 + R_I + R_II + R_V5 + S_V1 + S_V3 + S_V4 + S_V5 + S_V6
0.148267	Q_V2 + R_I + R_II + R_aVL + R_V5 + R_V6 + S_V1 + S_V3 + S_V5 + S_V6
0.148264	Q_V2 + R_V5 + R_V6 + S_V2 + S_V5 + S_V6
0.148264	Q_V2 + R_I + R_V5 + R_V6 + S_aVF + S_III + S_V2 + S_V4 + S_V5 + S_V6
0.148255	Q_V2 + R_I + R_II + R_aVL + R_V5 + R_V6 + S_V1 + S_V2 + S_V3 + S_V5
0.148253	Q_V2 + R_I + R_II + R_V5 + S_V2 + S_V3 + S_V5 + S_V6
0.148252	R_I + R_V6 + S_V1 + S_V2 + S_V3 + S_V4 + S_V5 + S_V6
0.148246	Q_V2 + R_aVL + R_V4 + R_V6 + S_III + S_V1 + S_V2 + S_V3 + S_V4 + S_V6
0.148233	Q_aVR + Q_V2 + R_I + R_V4 + R_V5 + R_V6 + S_V2 + S_V3 + S_V4 + S_V5 + S_V6
0.148231	R_I + R_aVL + R_V6 + S_V2 + S_V3 + S_V6
0.14823	R_I + R_II + R_V5 + R_V6 + S_III + S_V2 + S_V3 + S_V4
0.148229	Q_aVR + Q_V2 + R_I + R_II + R_aVL + R_V5 + R_V6 + S_V2 + S_V3 + S_V4 + S_V5
0.148228	R_aVL + R_V4 + R_V5 + R_V6 + S_aVF + S_V2 + S_V3 + S_V4 + S_V5 + S_V6
0.148227	R_I + R_aVL + R_V6 + S_V1 + S_V2 + S_V3 + S_V4 + S_V5
0.148224	Q_V2 + R_I + R_II + R_V5 + R_V6 + S_V2 + S_V3 + S_V4
0.148217	Q_V2 + R_I + R_II + R_V4 + R_V6 + S_aVF + S_V1 + S_V2 + S_V3 + S_V4 + S_V5 + S_V6
0.148217	R_I + R_aVL + R_V5 + R_V6 + S_aVF + S_V1 + S_V2 + S_V3 + S_V6
0.148211	Q_aVR + Q_V2 + R_I + R_aVL + R_V5 + R_V6 + S_V1 + S_V2 + S_V3 + S_V4
0.148202	Q_V2 + R_V5 + R_V6 + S_aVF + S_V1 + S_V2 + S_V4 + S_V6
0.148202	R_I + R_V5 + S_aVF + S_V2 + S_V4
0.148199	Q_V2 + R_aVL + R_V5 + R_V6 + S_aVF + S_V1 + S_V3 + S_V5
0.148198	Q_V2 + R_I + R_V4 + R_V5 + R_V6 + S_aVF + S_III + S_V2 + S_V3 + S_V4 + S_V5 + S_V6
0.148186	Q_V2 + R_I + R_II + R_V6 + S_III + S_V1 + S_V2 + S_V3 + S_V4 + S_V5 + S_V6
0.148183	Q_V2 + R_I + R_V4 + R_V5 + R_V6 + S_V2 + S_V4 + S_V5 + S_V6
0.148179	Q_V2 + R_I + R_II + R_aVL + R_V6 + S_V1 + S_V3 + S_V4 + S_V5 + S_V6
0.148178	R_aVL + R_V5 + R_V6 + S_III + S_V1 + S_V2 + S_V4 + S_V6
0.148176	Q_V2 + R_I + R_II + R_V6 + S_V1 + S_V2 + S_V3 + S_V4 + S_V5
0.148174	Q_V2 + R_I + R_II + R_V4 + R_V6 + S_aVF + S_V2 + S_V3 + S_V4 + S_V5
0.148172	Q_aVR + Q_V2 + R_I + R_aVL + R_V4 + R_V6 + S_V1 + S_V2 + S_V3 + S_V4 + S_V5 + S_V6
0.148161	Q_V2 + R_I + R_V5 + S_aVF + S_V1 + S_V2 + S_V3 + S_V4 + S_V6
0.148157	R_aVL + R_V5 + R_V6 + S_V3 + S_V4 + S_V6
0.148145	Q_V2 + R_I + R_V5 + R_V6 + S_aVF + S_III + S_V2 + S_V3 + S_V6
0.148137	Q_V2 + R_I + R_aVL + R_V4 + R_V5 + R_V6 + S_III + S_V1 + S_V2 + S_V3 + S_V4
0.148137	Q_aVR + R_I + R_V5 + R_V6 + S_V2 + S_V3 + S_V4 + S_V5 + S_V6
0.148135	Q_V2 + R_I + R_aVL + R_V5 + R_V6 + S_aVF + S_V1 + S_V3 + S_V4
0.148128	Q_V2 + R_II + R_aVL + R_V5 + R_V6 + S_V1 + S_V2 + S_V4 + S_V5
0.148126	Q_V2 + R_aVL + R_V4 + R_V5 + R_V6 + S_aVF + S_V2 + S_V3 + S_V4 + S_V6
0.148126	Q_aVR + Q_V2 + R_I + R_V4 + R_V5 + R_V6 + S_III + S_V1 + S_V2 + S_V3 + S_V4 + S_V5 + S_V6
0.148104	R_I + R_V5 + R_V6 + S_V2 + S_V5
0.148097	R_V5 + R_V6 + S_V1 + S_V3 + S_V5 + S_V6
0.148095	Q_V2 + R_II + R_aVL + R_V6 + S_V2 + S_V3 + S_V4 + S_V5
0.148077	R_I + R_II + R_V5 + R_V6 + S_aVF + S_III + S_V1 + S_V2 + S_V3 + S_V4 + S_V5 + S_V6
0.148075	Q_V2 + R_I + R_V4 + R_V5 + S_aVF + S_V1 + S_V2 + S_V3 + S_V4 + S_V5 + S_V6
0.148065	R_I + R_aVL + R_V5 + R_V6 + S_aVF + S_V2 + S_V5 + S_V6
0.148057	R_I + R_aVL + R_V5 + S_V2 + S_V4 + S_V5 + S_V6
0.148057	R_V5 + R_V6 + S_V1 + S_V3 + S_V4 + S_V5
0.148054	R_aVL + R_V4 + R_V6 + S_V1 + S_V3 + S_V4 + S_V6
0.148053	Q_V2 + R_I + R_II + R_aVL + R_V4 + R_V6 + S_III + S_V2 + S_V3 + S_V4 + S_V5
0.148052	Q_V2 + R_I + R_II + R_V6 + S_V1 + S_V3 + S_V4 + S_V6
0.148045	R_V5 + R_V6 + S_III + S_V1 + S_V3 + S_V5 + S_V6
0.148043	Q_V2 + R_I + R_V6 + S_III + S_V1 + S_V2 + S_V3 + S_V4 + S_V6
0.148041	Q_V2 + R_I + R_II + R_V5 + R_V6 + S_V3 + S_V4 + S_V5 + S_V6
0.148036	Q_aVR + Q_V2 + R_aVL + R_V5 + R_V6 + S_V1 + S_V2 + S_V3 + S_V4 + S_V6
0.148034	Q_V2 + R_I + R_aVL + R_V5 + R_V6 + S_III + S_V2 + S_V3
0.148024	Q_V2 + R_I + R_II + R_V5 + R_V6 + S_aVF + S_III + S_V2 + S_V3 + S_V4 + S_V6
0.148016	Q_V2 + R_I + R_II + R_V5 + R_V6 + S_III + S_V1 + S_V2 + S_V4 + S_V5
0.148015	R_I + R_II + R_aVL + R_V5 + S_V2 + S_V4 + S_V5
0.148012	Q_V2 + R_I + R_aVL + R_V4 + R_V5 + R_V6 + S_V2 + S_V4 + S_V5
0.14801	Q_V2 + R_I + R_aVL + R_V4 + R_V6 + S_V2 + S_V4 + S_V6
0.148004	Q_V2 + R_V5 + R_V6 + S_aVF + S_III + S_V1 + S_V2 + S_V3 + S_V5 + S_V6
0.147998	Q_V2 + R_I + R_V5 + S_III + S_V2 + S_V4 + S_V5
0.147988	Q_V2 + R_V4 + R_V6 + S_V1 + S_V3 + S_V4 + S_V5 + S_V6
0.147985	R_V5 + R_V6 + S_III + S_V2 + S_V3 + S_V4
0.147983	Q_V2 + R_I + R_V6 + S_aVF + S_V1 + S_V2 + S_V3 + S_V5
0.147978	R_V5 + R_V6 + S_V2 + S_V3 + S_V5 + S_V6
0.147978	R_I + R_aVL + R_V5 + S_V1 + S_V2 + S_V3 + S_V4 + S_V6
0.147974	Q_V2 + R_I + R_V4 + R_V6 + S_III + S_V1 + S_V2 + S_V3 + S_V5
0.147972	Q_aVR + Q_V2 + R_I + R_V4 + R_V6 + S_V1 + S_V2 + S_V3 + S_V4 + S_V5 + S_V6
0.147969	Q_V2 + R_I + R_II + R_V6 + S_III + S_V2 + S_V4 + S_V5 + S_V6
0.147969	Q_V2 + R_I + R_V4 + R_V6 + S_III + S_V1 + S_V2 + S_V4 + S_V5 + S_V6
0.147957	Q_V2 + R_II + R_aVL + R_V6 + S_V2 + S_V3 + S_V4 + S_V6
0.147952	Q_V2 + R_I + R_II + R_V6 + S_V1 + S_V2 + S_V4 + S_V5 + S_V6
0.147951	R_I + R_V4 + R_V6 + S_III + S_V1 + S_V2 + S_V3 + S_V4 + S_V6
0.14795	Q_V2 + R_aVL + R_V5 + R_V6 + S_aVF + S_V1 + S_V3 + S_V4 + S_V5 + S_V6
0.147949	R_I + R_V6 + S_V1 + S_V2 + S_V4 + S_V5
0.147948	Q_V2 + R_I + R_II + R_V4 + R_V6 + S_III + S_V1 + S_V2 + S_V3 + S_V4 + S_V5
0.147948	Q_V2 + R_aVL + R_V4 + R_V5 + R_V6 + S_III + S_V1 + S_V2 + S_V3 + S_V5 + S_V6
0.147944	R_I + R_II + R_aVL + R_V5 + R_V6 + S_aVF + S_V1 + S_V3 + S_V4 + S_V5 + S_V6
0.147941	Q_aVR + Q_V2 + R_I + R_aVL + R_V4 + R_V5 + R_V6 + S_aVF + S_V1 + S_V2 + S_V3 + S_V4 + S_V5 + S_V6
0.147938	Q_V2 + R_I + R_II + R_V6 + S_III + S_V2 + S_V3 + S_V4 + S_V5
0.147921	Q_V2 + R_I + R_V4 + R_V5 + R_V6 + S_aVF + S_V1 + S_V3 + S_V4 + S_V5 + S_V6
0.147917	Q_V2 + R_I + R_II + R_aVL + R_V5 + S_V1 + S_V2 + S_V3 + S_V4 + S_V6
0.147915	R_V5 + R_V6 + S_III + S_V2 + S_V5 + S_V6
0.147909	R_II + R_aVL + R_V5 + R_V6 + S_V1 + S_V3 + S_V4 + S_V5
0.147907	R_I + R_II + R_aVL + R_V4 + R_V5 + R_V6 + S_V2 + S_V3 + S_V4 + S_V5
0.147907	Q_V2 + R_aVL + R_V6 + S_V1 + S_V2 + S_V3 + S_V4
0.147905	R_I + R_aVL + R_V6 + S_V2 + S_V3 + S_V4 + S_V5
0.147899	R_I + R_II + R_V5 + R_V6 + S_aVF + S_III + S_V2 + S_V3 + S_V4 + S_V5
0.147896	R_aVL + R_V5 + R_V6 + S_aVF + S_V1 + S_V3 + S_V5
0.147892	Q_V2 + R_I + R_V4 + R_V5 + R_V6 + S_III + S_V1 + S_V3 + S_V4 + S_V5 + S_V6
0.14789	Q_aVR + R_I + R_V5 + R_V6 + S_V2 + S_V3 + S_V4 + S_V5
0.147884	R_I + R_II + R_V6 + S_V2 + S_V4 + S_V5
0.147882	R_I + R_V5 + S_V2 + S_V3 + S_V4 + S_V5 + S_V6
0.14788	Q_V2 + R_I + R_II + R_V5 + S_V2 + S_V3 + S_V4 + S_V6
0.14788	Q_V2 + R_I + R_II + R_aVL + R_V5 + S_V1 + S_V2 + S_V4 + S_V5 + S_V6
0.147873	Q_V2 + R_V5 + R_V6 + S_aVF + S_III + S_V1 + S_V2 + S_V3 + S_V4 + S_V6
0.14787	Q_V2 + R_I + R_aVL + R_V5 + R_V6 + S_III + S_V1 + S_V2 + S_V4 + S_V6
0.147862	Q_V2 + R_II + R_aVL + R_V6 + S_V2 + S_V4
0.147861	R_V5 + R_V6 + S_aVF + S_V1 + S_V2 + S_V3 + S_V4 + S_V5 + S_V6
0.14785	R_I + R_V5 + R_V6 + S_V3 + S_V6
0.147848	Q_V2 + R_I + R_II + R_aVL + R_V4 + R_V5 + R_V6 + S_III + S_V1 + S_V2 + S_V3 + S_V4 + S_V5
0.147847	R_aVL + R_V4 + R_V5 + R_V6 + S_aVF + S_V2 + S_V3 + S_V4 + S_V5
0.14784	R_aVL + R_V4 + R_V6 + S_V2 + S_V4 + S_V5
0.147837	Q_V2 + R_I + R_V5 + S_aVF + S_V2 + S_V4 + S_V5 + S_V6
0.147834	R_V5 + R_V6 + S_III + S_V2 + S_V3 + S_V4 + S_V5 + S_V6
0.147834	Q_V2 + R_I + R_V6 + S_aVF + S_V1 + S_V2 + S_V3 + S_V4
0.14783	R_I + R_II + R_aVL + R_V5 + S_V1 + S_V2 + S_V3 + S_V4 + S_V5 + S_V6
0.147829	R_I + R_V4 + R_V5 + R_V6 + S_aVF + S_V2 + S_V3 + S_V4 + S_V6
0.147825	R_I + R_V5 + R_V6 + S_aVF + S_III + S_V1 + S_V2 + S_V3 + S_V5
0.147825	Q_V2 + R_aVL + R_V5 + R_V6 + S_aVF + S_V1 + S_V3 + S_V4
0.147822	Q_V2 + R_aVL + R_V4 + R_V6 + S_aVF + S_V2 + S_V3 + S_V5
0.147817	Q_V2 + R_V6 + S_V1 + S_V4
0.147808	Q_V2 + R_I + R_V4 + R_V6 + S_aVF + S_V1 + S_V2 + S_V3 + S_V5
0.147807	R_I + R_V6 + S_V4 + S_V6
0.1478	Q_V2 + R_I + R_aVL + R_V4 + R_V5 + R_V6 + S_aVF + S_III + S_V1 + S_V2 + S_V3 + S_V4 + S_V5
0.147797	Q_V2 + R_I + R_V5 + S_V1 + S_V4 + S_V6
0.147789	R_I + R_II + R_aVL + R_V6 + S_V2 + S_V3 + S_V4
0.147787	Q_V2 + R_II + R_aVL + R_V5 + R_V6 + S_aVF + S_V1 + S_V2 + S_V3 + S_V5 + S_V6
0.147786	Q_V2 + R_V5 + S_V2 + S_V4 + S_V5
0.14778	Q_V2 + R_I + R_II + R_V4 + R_V6 + S_V1 + S_V3 + S_V4 + S_V5 + S_V6
0.147779	Q_V2 + R_I + R_aVL + R_V5 + S_V2 + S_V3
0.147777	Q_V2 + R_aVL + R_V5 + R_V6 + S_III + S_V2 + S_V5
0.147775	R_I + R_V6 + S_aVF + S_V2 + S_V3 + S_V5
0.147775	R_I + R_II + R_aVL + R_V4 + R_V5 + R_V6 + S_III + S_V2 + S_V3 + S_V4 + S_V5 + S_V6
0.147773	Q_V2 + R_aVL + R_V4 + R_V5 + R_V6 + S_V1 + S_V3 + S_V4 + S_V5
0.147765	R_I + R_V6 + S_V1 + S_V3 + S_V6
0.147756	Q_V2 + R_II + R_aVL + R_V5 + R_V6 + S_V1 + S_V3 + S_V4 + S_V6
0.147753	R_I + R_V6 + S_V1 + S_V2 + S_V3 + S_V4 + S_V5
0.147749	Q_V2 + R_I + R_V5 + S_III + S_V1 + S_V2 + S_V3 + S_V4 + S_V5 + S_V6
0.147742	Q_V2 + R_II + R_V5 + R_V6 + S_III + S_V2 + S_V4 + S_V5 + S_V6
0.147732	Q_V2 + R_V4 + R_V6 + S_V1 + S_V2 + S_V3 + S_V4 + S_V5
0.147727	Q_V2 + R_V5 + R_V6 + S_aVF + S_V2 + S_V4
0.147727	R_I + R_V4 + R_V5 + R_V6 + S_III + S_V1 + S_V2 + S_V3 + S_V4 + S_V6
0.147726	Q_aVR + Q_V2 + R_I + R_V5 + R_V6 + S_V1 + S_V3 + S_V4 + S_V5
0.147725	Q_V2 + R_I + R_V4 + R_V5 + R_V6 + S_aVF + S_V1 + S_V2 + S_V3 + S_V5 + S_V6
0.147725	Q_V2 + R_I + R_aVL + R_V5 + R_V6 + S_aVF + S_V1 + S_V3 + S_V5 + S_V6
0.147724	Q_V2 + R_I + R_aVL + R_V5 + R_V6 + S_aVF + S_III + S_V1 + S_V2 + S_V3 + S_V4 + S_V5 + S_V6
0.147711	Q_V2 + R_II + R_aVL + R_V5 + R_V6 + S_aVF + S_V2 + S_V3 + S_V4
0.147709	Q_V2 + R_I + R_II + R_V6 + S_III + S_V1 + S_V2 + S_V3 + S_V4 + S_V5
0.147707	R_aVL + R_V5 + S_V2 + S_V3 + S_V5
0.147685	Q_V2 + R_I + R_II + R_V5 + R_V6 + S_III + S_V2 + S_V4 + S_V6
0.147684	Q_V2 + R_I + R_V6 + S_III + S_V2 + S_V3 + S_V5
0.147671	R_I + R_II + R_aVL + R_V4 + R_V5 + R_V6 + S_aVF + S_V2 + S_V3 + S_V4 + S_V5 + S_V6
0.147668	Q_V2 + R_I + R_V5 + R_V6 + S_aVF + S_III + S_V1 + S_V2 + S_V4 + S_V6
0.147668	R_I + R_aVL + R_V4 + R_V5 + S_V1 + S_V2 + S_V3 + S_V4 + S_V5
0.147657	Q_V2 + R_II + R_aVL + R_V4 + R_V5 + R_V6 + S_III + S_V1 + S_V2 + S_V3 + S_V4 + S_V5 + S_V6
0.147656	R_II + R_aVL + R_V6 + S_V2 + S_V4 + S_V5 + S_V6
0.147644	Q_V2 + R_I + R_II + R_aVL + R_V5 + R_V6 + S_aVF + S_V2 + S_V4 + S_V6
0.147638	R_II + R_aVL + R_V5 + R_V6 + S_aVF + S_V1 + S_V2 + S_V3 + S_V4 + S_V5
0.14763	R_I + R_V4 + R_V5 + R_V6 + S_III + S_V2 + S_V3 + S_V5 + S_V6
0.147629	R_I + R_V5 + S_V1 + S_V2 + S_V3 + S_V4 + S_V5
0.147623	R_V6 + S_V1 + S_V4 + S_V5
0.147618	R_I + R_V6 + S_V3
0.147617	R_V5 + R_V6 + S_III + S_V1 + S_V3 + S_V4 + S_V5
0.147607	Q_V2 + R_aVL + R_V6 + S_V2 + S_V3
0.147606	Q_V2 + R_I + R_V4 + R_V5 + R_V6 + S_aVF + S_V2 + S_V3 + S_V4
0.147603	Q_V2 + R_aVL + R_V5 + R_V6 + S_V3 + S_V5 + S_V6
0.147601	Q_V2 + R_I + R_V4 + R_V5 + R_V6 + S_III + S_V1 + S_V2 + S_V3 + S_V4
0.147599	Q_V2 + R_II + R_V5 + R_V6 + S_III + S_V2 + S_V3 + S_V4 + S_V5 + S_V6
0.147595	R_I + R_aVL + R_V5 + R_V6 + S_aVF + S_V1 + S_V3 + S_V4
0.147589	Q_V2 + R_aVL + R_V4 + R_V5 + R_V6 + S_V1 + S_V2 + S_V4 + S_V5 + S_V6
0.147588	Q_V2 + R_I + R_II + R_aVL + R_V4 + R_V6 + S_V1 + S_V2 + S_V3 + S_V4 + S_V6
0.147578	Q_V2 + R_I + R_V4 + R_V6 + S_V1 + S_V3 + S_V5
0.147564	Q_aVR + R_I + R_aVL + R_V5 + R_V6 + S_V2 + S_V3 + S_V5 + S_V6
0.14756	Q_V2 + R_V5 + R_V6 + S_III + S_V1 + S_V4 + S_V5 + S_V6
0.14756	R_I + R_II + R_aVL + R_V5 + R_V6 + S_III + S_V2 + S_V4 + S_V5
0.147558	R_I + R_V5 + R_V6 + S_V2 + S_V3
0.147538	Q_V2 + R_I + R_II + R_V6 + S_V1 + S_V4 + S_V5 + S_V6
0.147537	Q_V2 + R_I + R_II + R_aVL + R_V4 + R_V5 + R_V6 + S_aVF + S_V1 + S_V2 + S_V3 + S_V4 + S_V5
0.147534	Q_V2 + R_aVL + R_V5 + S_V1 + S_V2 + S_V3 + S_V5
0.147534	Q_V2 + R_II + R_aVL + R_V5 + R_V6 + S_aVF + S_V2 + S_V3 + S_V5
0.147533	Q_V2 + R_I + R_V5 + R_V6 + S_aVF + S_III + S_V2 + S_V4
0.147528	Q_V2 + R_I + R_II + R_aVL + R_V4 + R_V6 + S_III + S_V1 + S_V2 + S_V3 + S_V4 + S_V5
0.147527	R_I + R_II + R_V4 + R_V6 + S_V2 + S_V3 + S_V4 + S_V5 + S_V6
0.14752	Q_V2 + R_I + R_V5 + S_III + S_V2 + S_V3 + S_V5
0.147508	Q_V2 + R_V5 + R_V6 + S_III + S_V1 + S_V4 + S_V5
0.147503	Q_V2 + R_I + R_aVL + R_V4 + R_V6 + S_III + S_V1 + S_V2 + S_V3 + S_V4 + S_V6
0.147501	R_I + R_II + R_V5 + R_V6 + S_aVF + S_V1 + S_V3 + S_V4 + S_V5 + S_V6
0.147499	R_V5 + R_V6 + S_V2 + S_V3 + S_V4 + S_V5 + S_V6
0.147499	Q_V2 + R_I + R_aVL + R_V5 + R_V6 + S_aVF + S_V2 + S_V5
0.147496	Q_V2 + R_V4 + R_V5 + R_V6 + S_aVF + S_V1 + S_V2 + S_V3 + S_V4 + S_V5 + S_V6
0.147495	R_I + R_aVL + R_V6 + S_V1 + S_V2 + S_V3 + S_V4 + S_V5 + S_V6
0.147494	R_I + R_II + R_V5 + R_V6 + S_aVF + S_V1 + S_V2 + S_V3 + S_V4 + S_V5
0.147492	R_I + R_V4 + R_V5 + R_V6 + S_aVF + S_III + S_V1 + S_V2 + S_V3 + S_V4 + S_V5
0.147489	R_I + R_V4 + R_V6 + S_V3 + S_V4 + S_V5
0.147483	Q_V2 + R_II + R_aVL + R_V5 + S_V1 + S_V2 + S_V3 + S_V4 + S_V5 + S_V6
0.147482	Q_V2 + R_II + R_aVL + R_V4 + R_V6 + S_V1 + S_V2 + S_V3 + S_V4 + S_V5
0.147476	R_I + R_aVL + R_V5 + S_V1 + S_V2 + S_V3 + S_V5 + S_V6
0.147474	Q_V2 + R_aVL + R_V6 + S_V2 + S_V3 + S_V4 + S_V6
0.147467	Q_aVR + Q_V2 + R_I + R_V5 + R_V6 + S_V1 + S_V2 + S_V3 + S_V5 + S_V6
0.147464	R_II + R_aVL + R_V5 + R_V6 + S_aVF + S_V2 + S_V3 + S_V4 + S_V6
0.147463	Q_V2 + R_aVL + R_V4 + R_V6 + S_V1 + S_V3 + S_V4
0.14746	Q_V2 + R_I + R_V6 + S_aVF + S_V2 + S_V5 + S_V6
0.147451	Q_V2 + R_I + R_aVL + R_V6 + S_V2 + S_V3 + S_V4 + S_V5 + S_V6
0.147445	Q_V2 + R_aVL + R_V4 + R_V6 + S_aVF + S_V2 + S_V3 + S_V4 + S_V5
0.14744	R_I + R_aVL + R_V5 + R_V6 + S_aVF + S_V1 + S_V3 + S_V5 + S_V6
0.147436	Q_V2 + R_aVL + R_V4 + R_V6 + S_aVF + S_V2 + S_V3 + S_V4
0.147435	R_I + R_II + R_aVL + R_V4 + R_V6 + S_aVF + S_V2 + S_V3 + S_V4 + S_V5
0.147428	Q_V2 + R_I + R_V5 + R_V6 + S_V3 + S_V6
0.147428	Q_V2 + R_II + R_aVL + R_V6 + S_V1 + S_V2 + S_V3 + S_V4 + S_V5
0.147416	R_I + R_II + R_V5 + R_V6 + S_III + S_V1 + S_V3 + S_V4 + S_V5
0.147415	Q_V2 + R_I + R_II + R_aVL + R_V4 + R_V5 + S_V1 + S_V2 + S_V3 + S_V4 + S_V5 + S_V6
0.147412	Q_aVR + Q_V2 + R_I + R_aVL + R_V5 + R_V6 + S_V1 + S_V2 + S_V4 + S_V5
0.147411	Q_V2 + R_V5 + R_V6 + S_V2 + S_V3 + S_V4
0.147402	Q_V2 + R_II + R_aVL + R_V5 + R_V6 + S_aVF + S_III + S_V1 + S_V2 + S_V3 + S_V4 + S_V5 + S_V6
0.1474	Q_V2 + R_I + R_II + R_aVL + R_V4 + R_V6 + S_III + S_V2 + S_V3 + S_V4 + S_V5 + S_V6
0.147399	R_I + R_aVL + R_V4 + R_V6 + S_aVF + S_V2 + S_V3 + S_V5
0.147395	R_I + R_II + R_aVL + R_V6 + S_V1 + S_V2 + S_V3 + S_V4 + S_V5 + S_V6
0.147392	Q_V2 + R_I + R_V4 + R_V5 + S_V2 + S_V3 + S_V4 + S_V6
0.147391	Q_V2 + R_I + R_V5 + S_III + S_V1 + S_V2 + S_V4 + S_V5
0.147384	Q_aVR + R_I + R_aVL + R_V5 + R_V6 + S_V1 + S_V2 + S_V3 + S_V4 + S_V6
0.147375	Q_V2 + R_II + R_aVL + R_V4 + R_V6 + S_III + S_V1 + S_V2 + S_V3 + S_V4 + S_V5 + S_V6
0.14736	Q_V2 + R_I + R_II + R_aVL + R_V5 + S_V2 + S_V4 + S_V6
0.147357	R_I + R_II + R_V5 + R_V6 + S_aVF + S_III + S_V2 + S_V3 + S_V4 + S_V5 + S_V6
0.147355	Q_V2 + R_V4 + R_V5 + R_V6 + S_III + S_V2 + S_V3 + S_V4 + S_V5 + S_V6
0.147354	Q_V2 + R_I + R_II + R_aVL + R_V5 + R_V6 + S_V3 + S_V4 + S_V6
0.147353	Q_V2 + R_I + R_II + R_aVL + R_V4 + R_V6 + S_aVF + S_V2 + S_V3 + S_V4 + S_V6
0.147351	R_II + R_aVL + R_V5 + R_V6 + S_aVF + S_V2 + S_V4 + S_V5
0.147343	Q_V2 + R_I + R_V6 + S_III + S_V2 + S_V4 + S_V6
0.147342	Q_V2 + R_aVL + R_V4 + R_V5 + R_V6 + S_aVF + S_V1 + S_V2 + S_V3 + S_V5 + S_V6
0.147339	Q_aVR + Q_V2 + R_I + R_aVL + R_V4 + R_V6 + S_V1 + S_V2 + S_V3 + S_V4 + S_V5
0.147336	Q_V2 + R_I + R_aVL + R_V4 + R_V6 + S_V1 + S_V3 + S_V4
0.147336	R_aVL + R_V5 + R_V6 + S_III + S_V2 + S_V5 + S_V6
0.147331	R_I + R_V6 + S_V3 + S_V4
0.147327	R_aVL + R_V4 + R_V5 + R_V6 + S_V1 + S_V3 + S_V4 + S_V5 + S_V6
0.147323	Q_V2 + R_V6 + S_V1 + S_V3 + S_V5
0.147322	Q_V2 + R_I + R_aVL + R_V4 + R_V5 + S_V2 + S_V3 + S_V4
0.147322	R_I + R_V5 + R_V6 + S_V1 + S_V4 + S_V6
0.147322	Q_V2 + R_V5 + R_V6 + S_aVF + S_V2 + S_V3 + S_V4 + S_V5 + S_V6
0.147318	R_aVL + R_V4 + R_V6 + S_V1 + S_V2 + S_V3 + S_V5 + S_V6
0.147312	R_aVL + R_V4 + R_V6 + S_V2 + S_V4 + S_V5 + S_V6
0.147309	R_aVL + R_V5 + R_V6 + S_V1 + S_V2 + S_V3 + S_V6
0.147292	R_II + R_aVL + R_V5 + R_V6 + S_aVF + S_V2 + S_V3 + S_V5 + S_V6
0.14729	R_I + R_II + R_V5 + R_V6 + S_V1 + S_V3 + S_V4 + S_V5
0.147283	R_I + R_V5 + R_V6 + S_aVF + S_III + S_V2 + S_V3 + S_V4 + S_V5 + S_V6
0.147276	Q_V2 + R_I + R_V6 + S_III + S_V1 + S_V2 + S_V4 + S_V5 + S_V6
0.147261	Q_V2 + R_I + R_V6 + S_III + S_V1 + S_V2 + S_V3 + S_V4 + S_V5 + S_V6
0.147254	R_I + R_II + R_V5 + R_V6 + S_V2 + S_V3 + S_V5 + S_V6
0.147253	R_aVL + R_V6 + S_V1 + S_V3 + S_V5 + S_V6
0.147252	Q_V2 + R_I + R_V4 + R_V6 + S_III + S_V2 + S_V4 + S_V5 + S_V6
0.14724	R_I + R_II + R_V5 + R_V6 + S_aVF + S_V2 + S_V3 + S_V5 + S_V6
0.147239	Q_V2 + R_I + R_V5 + S_III + S_V1 + S_V2 + S_V3 + S_V4 + S_V6
0.147235	R_I + R_aVL + R_V4 + R_V6 + S_aVF + S_V1 + S_V2 + S_V3 + S_V4 + S_V6
0.147233	Q_V2 + R_I + R_II + R_V5 + R_V6 + S_aVF + S_III + S_V1 + S_V2 + S_V3 + S_V4 + S_V6
0.147232	R_II + R_aVL + R_V5 + R_V6 + S_III + S_V2 + S_V3 + S_V4
0.147227	R_aVL + R_V5 + R_V6 + S_V3 + S_V4
0.147226	Q_aVR + Q_V2 + R_aVL + R_V5 + R_V6 + S_V2 + S_V4 + S_V5
0.147222	Q_aVR + R_I + R_aVL + R_V5 + R_V6 + S_V2 + S_V3 + S_V4
0.147221	Q_V2 + R_I + R_II + R_V6 + S_aVF + S_V1 + S_V2 + S_V3 + S_V4 + S_V5 + S_V6
0.14722	Q_V2 + R_I + R_V6 + S_aVF + S_V2 + S_V3 + S_V4 + S_V6
0.147219	Q_aVR + Q_V2 + R_I + R_V5 + R_V6 + S_III + S_V1 + S_V2 + S_V3 + S_V4 + S_V6
0.147217	Q_V2 + R_II + R_aVL + R_V5 + R_V6 + S_aVF + S_V1 + S_V2 + S_V4 + S_V5
0.147216	Q_V2 + R_V5 + R_V6 + S_aVF + S_V1 + S_V3 + S_V5 + S_V6
0.147215	Q_aVR + Q_V2 + R_I + R_II + R_aVL + R_V5 + R_V6 + S_V1 + S_V2 + S_V3 + S_V4 + S_V5
0.147211	R_I + R_V5 + R_V6 + S_III + S_V1 + S_V2 + S_V3 + S_V6
0.147209	Q_V2 + R_aVL + R_V5 + R_V6 + S_V3 + S_V5
0.147202	Q_V2 + R_II + R_aVL + R_V4 + R_V5 + R_V6 + S_V1 + S_V2 + S_V3 + S_V4 + S_V5 + S_V6
0.147194	Q_aVR + R_I + R_aVL + R_V4 + R_V5 + R_V6 + S_V2 + S_V3 + S_V4 + S_V5
0.147193	Q_V2 + R_aVL + R_V4 + R_V5 + S_V1 + S_V2 + S_V3 + S_V4 + S_V5
0.147183	Q_V2 + R_aVL + R_V5 + S_V2 + S_V3 + S_V4 + S_V6
0.14718	Q_V2 + R_V5 + R_V6 + S_III + S_V1 + S_V3 + S_V5
0.147178	Q_V2 + R_I + R_II + R_V5 + R_V6 + S_aVF + S_V2 + S_V3 + S_V5
0.147176	Q_aVR + Q_V2 + R_aVL + R_V5 + R_V6 + S_V1 + S_V2 + S_V4 + S_V5
0.147175	Q_V2 + R_I + R_V5 + S_aVF + S_V2 + S_V3 + S_V4
0.147175	R_aVL + R_V4 + R_V5 + R_V6 + S_V2 + S_V3 + S_V5 + S_V6
0.147173	Q_V2 + R_I + R_II + R_V4 + R_V5 + R_V6 + S_V2 + S_V3 + S_V4 + S_V5 + S_V6
0.14717	Q_V2 + R_II + R_aVL + R_V4 + R_V5 + R_V6 + S_V2 + S_V3 + S_V4 + S_V5 + S_V6
0.147169	Q_V2 + R_aVL + R_V5 + R_V6 + S_aVF + S_III + S_V1 + S_V2 + S_V3 + S_V4 + S_V6
0.147167	Q_V2 + R_I + R_V5 + S_III + S_V1 + S_V2 + S_V4 + S_V5 + S_V6
0.147166	Q_V2 + R_II + R_aVL + R_V6 + S_V2 + S_V3 + S_V5
0.147162	R_aVL + R_V5 + S_V2 + S_V3 + S_V5 + S_V6
0.147159	Q_V2 + R_I + R_II + R_V5 + S_III + S_V1 + S_V2 + S_V3 + S_V4 + S_V5 + S_V6
0.147159	R_I + R_aVL + R_V5 + R_V6 + S_V1 + S_V3 + S_V6
0.147158	R_I + R_V4 + R_V6 + S_aVF + S_V1 + S_V3 + S_V4 + S_V5
0.147155	Q_V2 + R_aVL + R_V5 + R_V6 + S_III + S_V1 + S_V2 + S_V5 + S_V6
0.147151	Q_aVR + Q_V2 + R_I + R_V5 + R_V6 + S_V1 + S_V2 + S_V4 + S_V5
0.14715	Q_V2 + R_I + R_V6 + S_aVF + S_V2 + S_V4 + S_V5 + S_V6
0.147147	Q_V2 + R_II + R_aVL + R_V5 + R_V6 + S_aVF + S_III + S_V1 + S_V2 + S_V3 + S_V4 + S_V5
0.147147	Q_V2 + R_I + R_aVL + R_V4 + R_V5 + S_aVF + S_V1 + S_V2 + S_V3 + S_V4 + S_V5 + S_V6
0.147147	Q_V2 + R_I + R_II + R_V6 + S_III + S_V2 + S_V3 + S_V4 + S_V6
0.147146	R_aVL + R_V5 + R_V6 + S_aVF + S_V1 + S_V3 + S_V4
0.147142	Q_V2 + R_I + R_II + R_V6 + S_aVF + S_V2 + S_V3 + S_V4 + S_V5
0.147139	Q_V2 + R_aVL + R_V4 + R_V6 + S_aVF + S_V2 + S_V3 + S_V4 + S_V6
0.147136	Q_V2 + R_aVL + R_V4 + R_V6 + S_aVF + S_V1 + S_V2 + S_V3 + S_V4
0.147131	R_I + R_V5 + R_V6 + S_III + S_V1 + S_V4 + S_V5 + S_V6
0.147129	Q_V2 + R_I + R_V6 + S_III + S_V1 + S_V2 + S_V3 + S_V5 + S_V6
0.147128	Q_V2 + R_I + R_V4 + R_V5 + R_V6 + S_III + S_V2 + S_V3 + S_V5
0.147127	Q_V2 + R_aVL + R_V6 + S_V1 + S_V4 + S_V5
0.147127	Q_aVR + Q_V2 + R_aVL + R_V5 + R_V6 + S_V2 + S_V3 + S_V4 + S_V5
0.147122	R_I + R_aVL + R_V4 + R_V5 + R_V6 + S_V1 + S_V2 + S_V3 + S_V4
0.147111	R_I + R_V6 + S_V3 + S_V5 + S_V6
0.147101	Q_aVR + Q_V2 + R_aVL + R_V5 + R_V6 + S_V1 + S_V2 + S_V3 + S_V5 + S_V6
0.1471	R_aVL + R_V5 + R_V6 + S_aVF + S_V1 + S_V3 + S_V4 + S_V5 + S_V6
0.147097	Q_V2 + R_I + R_II + R_aVL + R_V5 + R_V6 + S_aVF + S_V1 + S_V2 + S_V3 + S_V5
0.147091	R_I + R_II + R_aVL + R_V5 + R_V6 + S_V2 + S_V4 + S_V6
0.147088	Q_V2 + R_I + R_V5 + S_aVF + S_V2 + S_V3 + S_V6
0.147085	R_I + R_V4 + R_V6 + S_aVF + S_V1 + S_V2 + S_V3 + S_V4 + S_V6
0.147077	Q_V2 + R_II + R_aVL + R_V5 + S_V2 + S_V3 + S_V5 + S_V6
0.147073	Q_V2 + R_II + R_V5 + R_V6 + S_III + S_V1 + S_V2 + S_V3 + S_V4 + S_V5
0.147072	Q_V2 + R_I + R_V6 + S_V3 + S_V5
0.14707	Q_V2 + R_I + R_V4 + R_V5 + R_V6 + S_aVF + S_III + S_V1 + S_V2 + S_V3 + S_V4 + S_V6
0.147067	Q_V2 + R_V5 + R_V6 + S_V1 + S_V2 + S_V4 + S_V6
0.14706	R_I + R_II + R_aVL + R_V6 + S_V2 + S_V3 + S_V5
0.147059	Q_V2 + R_I + R_V4 + R_V6 + S_aVF + S_III + S_V1 + S_V2 + S_V3 + S_V4 + S_V5
0.147055	R_I + R_II + R_aVL + R_V5 + R_V6 + S_aVF + S_V1 + S_V3 + S_V4 + S_V5
0.147055	R_I + R_II + R_aVL + R_V4 + R_V5 + R_V6 + S_III + S_V1 + S_V2 + S_V3 + S_V4 + S_V5 + S_V6
0.147046	Q_aVR + Q_V2 + R_I + R_V5 + R_V6 + S_V2 + S_V3 + S_V4
0.147039	Q_V2 + R_I + R_II + R_aVL + R_V5 + S_V1 + S_V3 + S_V4 + S_V5 + S_V6
0.147038	R_I + R_II + R_V5 + R_V6 + S_III + S_V2 + S_V3 + S_V5
0.147034	R_I + R_II + R_aVL + R_V4 + R_V6 + S_aVF + S_V2 + S_V3 + S_V4 + S_V5 + S_V6
0.147028	Q_aVR + R_I + R_V5 + R_V6 + S_V1 + S_V2 + S_V3 + S_V4 + S_V5
0.147008	R_I + R_aVL + R_V4 + R_V6 + S_aVF + S_V2 + S_V3 + S_V4 + S_V5 + S_V6
0.147006	Q_V2 + R_V5 + R_V6 + S_aVF + S_V1 + S_V3 + S_V4 + S_V5
0.147002	Q_V2 + R_aVL + R_V6 + S_V1 + S_V2 + S_V4
0.147002	Q_V2 + R_II + R_aVL + R_V5 + R_V6 + S_III + S_V1 + S_V2 + S_V3 + S_V4
0.147002	R_V5 + R_V6 + S_III + S_V1 + S_V3 + S_V4 + S_V6
0.147	Q_V2 + R_V5 + R_V6 + S_V1 + S_V3 + S_V5
0.146999	Q_V2 + R_I + R_V4 + R_V6 + S_III + S_V1 + S_V3 + S_V4 + S_V5
0.146995	R_I + R_aVL + R_V5 + S_V2 + S_V4
0.146991	Q_V2 + R_I + R_V4 + R_V6 + S_aVF + S_V2 + S_V3 + S_V6
0.14699	Q_V2 + R_I + R_V5 + S_III + S_V1 + S_V2 + S_V3 + S_V5 + S_V6
0.146986	R_II + R_aVL + R_V5 + R_V6 + S_III + S_V2 + S_V3 + S_V5
0.146982	Q_V2 + R_V5 + R_V6 + S_aVF + S_V1 + S_V2 + S_V3 + S_V5
0.146982	Q_V2 + R_I + R_II + R_aVL + R_V6 + S_V1 + S_V2 + S_V3 + S_V5 + S_V6
0.146971	Q_V2 + R_I + R_aVL + R_V5 + R_V6 + S_III + S_V2 + S_V4
0.146969	Q_V2 + R_I + R_V4 + R_V6 + S_V3 + S_V4 + S_V6
0.146963	Q_V2 + R_aVL + R_V5 + R_V6 + S_aVF + S_III + S_V1 + S_V2 + S_V3 + S_V4 + S_V5 + S_V6
0.146962	R_I + R_aVL + R_V4 + R_V6 + S_aVF + S_V2 + S_V3 + S_V5 + S_V6
0.146958	R_I + R_aVL + R_V5 + R_V6 + S_III + S_V2 + S_V4 + S_V6
0.146947	Q_V2 + R_I + R_II + R_V5 + R_V6 + S_V1 + S_V3 + S_V4 + S_V6
0.146946	R_I + R_II + R_V5 + R_V6 + S_V1 + S_V2 + S_V3 + S_V4 + S_V5
0.146942	Q_V2 + R_aVL + R_V4 + R_V5 + R_V6 + S_aVF + S_III + S_V1 + S_V2 + S_V3 + S_V4 + S_V5 + S_V6
0.146938	R_I + R_II + R_aVL + R_V5 + R_V6 + S_V3 + S_V4 + S_V6
0.146934	Q_V2 + R_II + R_aVL + R_V6 + S_V1 + S_V3 + S_V4 + S_V5
0.146925	Q_aVR + R_aVL + R_V5 + R_V6 + S_V1 + S_V2 + S_V3 + S_V4 + S_V5 + S_V6
0.146923	R_I + R_aVL + R_V6 + S_V1 + S_V2 + S_V3 + S_V4 + S_V6
0.146915	Q_V2 + R_I + R_II + R_V6 + S_V2 + S_V3 + S_V4
0.146913	Q_V2 + R_V4 + R_V6 + S_V1 + S_V3 + S_V4 + S_V5
0.146913	Q_V2 + R_aVL + R_V4 + R_V6 + S_aVF + S_V2 + S_V3 + S_V5 + S_V6
0.146908	R_I + R_II + R_V5 + R_V6 + S_aVF + S_III + S_V1 + S_V2 + S_V3 + S_V4 + S_V5
0.146903	Q_V2 + R_I + R_aVL + R_V5 + R_V6 + S_aVF + S_III + S_V1 + S_V2 + S_V3 + S_V4 + S_V6
0.1469	Q_V2 + R_aVL + R_V5 + R_V6 + S_III + S_V1 + S_V3 + S_V4 + S_V5
0.146892	R_I + R_II + R_aVL + R_V5 + R_V6 + S_aVF + S_V1 + S_V2 + S_V3 + S_V5 + S_V6
0.146891	Q_V2 + R_V6 + S_III + S_V1 + S_V2 + S_V4 + S_V5
0.146888	R_V5 + R_V6 + S_V1 + S_V2 + S_V3 + S_V4 + S_V5
0.146886	Q_V2 + R_V4 + R_V6 + S_V2 + S_V3 + S_V4 + S_V5 + S_V6
0.146883	Q_aVR + Q_V2 + R_I + R_V4 + R_V5 + R_V6 + S_aVF + S_V1 + S_V2 + S_V3 + S_V4 + S_V5 + S_V6
0.146878	Q_V2 + R_I + R_II + R_V5 + R_V6 + S_III + S_V1 + S_V2 + S_V3 + S_V4
0.146876	Q_V2 + R_I + R_II + R_aVL + R_V4 + R_V6 + S_V1 + S_V3 + S_V4 + S_V5
0.146863	Q_V2 + R_V6 + S_V2 + S_V5
0.146862	Q_V2 + R_I + R_II + R_aVL + R_V5 + R_V6 + S_III + S_V1 + S_V2 + S_V4 + S_V5
0.146859	Q_V2 + R_I + R_aVL + R_V4 + R_V6 + S_aVF + S_V1 + S_V2 + S_V3 + S_V5
0.146857	Q_V2 + R_I + R_aVL + R_V4 + R_V6 + S_III + S_V2 + S_V3 + S_V4 + S_V5
0.146856	R_I + R_aVL + R_V4 + R_V5 + R_V6 + S_V2 + S_V4 + S_V5 + S_V6
0.146855	Q_V2 + R_V5 + R_V6 + S_aVF + S_V2 + S_V5 + S_V6
0.146854	Q_V2 + R_I + R_V6 + S_III + S_V1 + S_V2 + S_V3 + S_V4
0.146834	R_I + R_V5 + R_V6 + S_V1 + S_V3 + S_V6
0.146834	Q_V2 + R_I + R_aVL + R_V4 + R_V6 + S_V2 + S_V3
0.146834	Q_V2 + R_I + R_V4 + R_V6 + S_aVF + S_V1 + S_V3 + S_V4 + S_V6
0.14683	Q_V2 + R_aVL + R_V5 + S_V2 + S_V3 + S_V4
0.14683	Q_V2 + R_I + R_V4 + R_V5 + S_III + S_V1 + S_V2 + S_V3 + S_V4 + S_V5
0.146825	Q_V2 + R_I + R_II + R_V5 + S_III + S_V2 + S_V4 + S_V5
[truncated: 63,541 more rows]

## Sheet: Table 6
Supplementary Table 6: logistic regression analyses with all possible sums of the 16 highest correlated amplitudes in men muliplied with QRS duration (ranked from strongest to weakest association)
Sum of amplitudes with is strongest associated with LVH
Pseudo R2	Sum of Amplitudes * QRS duration
0.144992	R_I + R_V5 + S_II + S_V2 + S_V6
0.140999	R_aVL + R_V5 + S_II + S_V2 + S_V6
0.1398	R_I + R_V4 + R_V5 + S_II + S_III + S_V1 + S_V2 + S_V4 + S_V6
0.139741	R_I + R_V4 + R_V5 + S_II + S_III + S_V1 + S_V2 + S_V5 + S_V6
0.1397	R_aVL + R_V4 + R_V5 + S_II + S_V1 + S_V2 + S_V5 + S_V6
0.139645	R_I + R_V5 + S_II + S_V2 + S_V5
0.139613	R_I + R_aVL + R_V4 + R_V5 + S_II + S_V1 + S_V2 + S_V4 + S_V6
0.139393	R_I + R_aVL + R_V4 + R_V5 + S_II + S_V1 + S_V2 + S_V5 + S_V6
0.139254	R_I + R_V4 + R_V5 + S_II + S_V1 + S_V2 + S_V5 + S_V6
0.13918	R_aVL + R_V5 + S_II + S_V2
0.139068	R_I + R_V5 + S_II + S_V1 + S_V2 + S_V6
0.139033	R_aVL + R_V5 + S_II + S_V1 + S_V2 + S_V6
0.138501	R_aVL + R_V4 + R_V5 + S_II + S_V1 + S_V2 + S_V4 + S_V6
0.138302	R_I + R_V4 + R_V5 + S_II + S_V1 + S_V2 + S_V4 + S_V6
0.138288	R_I + R_V4 + R_V5 + R_V6 + S_II + S_III + S_V1 + S_V2 + S_V4 + S_V6
0.138226	R_I + R_V4 + R_V5 + S_II + S_III + S_V1 + S_V2 + S_V3 + S_V6
0.138193	R_I + R_V4 + R_V5 + S_II + S_aVF + S_V1 + S_V2 + S_V5 + S_V6
0.1379	R_I + R_V4 + R_V5 + S_II + S_III + S_V1 + S_V2 + S_V5
0.137869	R_I + R_V5 + S_II + S_V2
0.137869	R_I + R_V4 + R_V5 + S_II + S_III + S_V1 + S_V2 + S_V4
0.137855	Q_aVR + R_I + R_V4 + R_V5 + S_II + S_III + S_V1 + S_V2 + S_V4 + S_V6
0.137789	Q_aVR + R_I + R_V4 + R_V5 + S_II + S_V1 + S_V2 + S_V4 + S_V6
0.137778	R_I + R_V4 + R_V5 + S_III + S_V1 + S_V2 + S_V5 + S_V6
0.137691	Q_aVR + R_I + R_V4 + R_V5 + R_V6 + S_II + S_III + S_V1 + S_V2 + S_V4 + S_V6
0.137684	R_V4 + R_V5 + S_II + S_III + S_V1 + S_V2 + S_V5 + S_V6
0.137683	R_I + R_V4 + R_V5 + R_V6 + S_II + S_III + S_V1 + S_V2 + S_V5 + S_V6
0.137638	R_I + R_aVL + R_V4 + R_V5 + S_II + S_V1 + S_V2 + S_V3 + S_V6
0.137622	R_I + R_V4 + R_V5 + S_II + S_aVF + S_V1 + S_V2 + S_V4 + S_V6
0.137605	R_I + R_V4 + R_V5 + S_III + S_V1 + S_V2 + S_V4 + S_V6
0.137537	R_I + R_V5 + S_II + S_V1 + S_V2 + S_V5 + S_V6
0.137488	Q_aVR + R_I + R_V4 + R_V5 + S_II + S_V1 + S_V2 + S_V5 + S_V6
0.137468	Q_aVR + R_aVL + R_V4 + R_V5 + S_II + S_V1 + S_V2 + S_V4 + S_V6
0.137449	Q_aVR + R_I + R_V4 + R_V5 + R_V6 + S_II + S_III + S_V1 + S_V2 + S_V3 + S_V6
0.13735	R_I + R_V4 + R_V5 + R_V6 + S_II + S_III + S_V1 + S_V2 + S_V3 + S_V6
0.137336	Q_aVR + R_I + R_V4 + R_V5 + S_II + S_III + S_V1 + S_V2 + S_V3 + S_V6
0.137278	Q_aVR + R_aVL + R_V4 + R_V5 + S_II + S_V1 + S_V2 + S_V5 + S_V6
0.137204	R_aVL + R_V4 + R_V5 + R_V6 + S_II + S_III + S_V1 + S_V2 + S_V4 + S_V6
0.137203	R_I + R_V4 + R_V5 + R_V6 + S_II + S_III + S_V1 + S_V2 + S_V3 + S_V5 + S_V6
0.137197	Q_aVR + R_I + R_aVL + R_V4 + R_V5 + S_II + S_V1 + S_V2 + S_V4 + S_V6
0.137196	R_I + R_aVL + R_V4 + R_V5 + S_II + S_V1 + S_V2 + S_V4 + S_V5
0.1371	Q_aVR + R_I + R_V4 + R_V5 + R_V6 + S_II + S_III + S_V1 + S_V2 + S_V3 + S_V5 + S_V6
0.137012	R_I + R_V5 + S_II + S_V1 + S_V2 + S_V5
0.136965	R_I + R_V4 + R_V5 + R_V6 + S_II + S_III + S_V1 + S_V2 + S_V4 + S_V5 + S_V6
0.136841	R_I + R_V4 + R_V5 + S_II + S_V1 + S_V2 + S_V4 + S_V5 + S_V6
0.136804	R_I + R_V4 + R_V5 + S_II + S_III + S_V1 + S_V2 + S_V4 + S_V5
0.13677	R_aVL + R_V4 + R_V5 + R_V6 + S_II + S_III + S_V1 + S_V2 + S_V3 + S_V6
0.136733	R_I + R_aVL + R_V4 + R_V5 + R_V6 + S_II + S_V1 + S_V2 + S_V4 + S_V6
0.136713	R_I + R_V4 + R_V5 + R_V6 + S_II + S_III + S_V1 + S_V2 + S_V4 + S_V5
0.136678	R_I + R_aVL + R_V4 + R_V5 + R_V6 + S_II + S_V1 + S_V2 + S_V3 + S_V5 + S_V6
0.136675	R_I + R_aVL + R_V4 + R_V5 + R_V6 + S_II + S_V1 + S_V2 + S_V4 + S_V5 + S_V6
0.136661	Q_aVR + R_I + R_V4 + R_V5 + S_II + S_III + S_V1 + S_V2 + S_V5 + S_V6
0.136605	R_V4 + R_V5 + S_II + S_III + S_V1 + S_V2 + S_V4 + S_V6
0.136585	R_aVL + R_V4 + R_V5 + R_V6 + S_II + S_III + S_V1 + S_V2 + S_V5 + S_V6
0.136552	R_I + R_aVL + R_V4 + R_V5 + S_II + S_V1 + S_V2 + S_V4 + S_V5 + S_V6
0.136546	Q_aVR + R_aVL + R_V4 + R_V5 + R_V6 + S_II + S_III + S_V1 + S_V2 + S_V3 + S_V6
0.136517	Q_aVR + R_I + R_V4 + R_V5 + S_II + S_III + S_V1 + S_V2 + S_V4
0.136493	R_I + R_aVL + R_V4 + R_V5 + S_II + S_V1 + S_V2 + S_V4
0.13645	R_I + R_V5 + S_II + S_aVF + S_V1 + S_V2 + S_V6
0.136403	Q_aVR + R_I + R_V4 + R_V5 + S_II + S_aVF + S_V1 + S_V2 + S_V4 + S_V6
0.136399	R_I + R_aVL + R_V4 + R_V5 + R_V6 + S_II + S_III + S_V1 + S_V2 + S_V3 + S_V6
0.136392	Q_aVR + R_I + R_V4 + R_V5 + R_V6 + S_II + S_III + S_V1 + S_V2 + S_V4 + S_V5
0.136387	Q_aVR + R_I + R_V4 + R_V5 + R_V6 + S_II + S_III + S_V1 + S_V2 + S_V5 + S_V6
0.136379	R_I + R_aVL + R_V4 + R_V5 + S_II + S_V1 + S_V2 + S_V3 + S_V5 + S_V6
0.136355	Q_aVR + R_I + R_aVL + R_V4 + R_V5 + R_V6 + S_II + S_V1 + S_V2 + S_V3 + S_V5 + S_V6
0.136316	Q_aVR + R_I + R_aVL + R_V4 + R_V5 + S_II + S_V1 + S_V2 + S_V3 + S_V6
0.136299	Q_aVR + R_I + R_V4 + R_V5 + R_V6 + S_II + S_III + S_V1 + S_V2 + S_V3 + S_V5
0.136283	R_I + R_V5 + S_II + S_aVF + S_V2
0.136264	Q_aVR + R_aVL + R_V4 + R_V5 + R_V6 + S_II + S_III + S_V1 + S_V2 + S_V4 + S_V6
0.136262	Q_aVR + R_I + R_V4 + R_V5 + R_V6 + S_II + S_III + S_V1 + S_V2 + S_V4 + S_V5 + S_V6
0.136255	R_V5 + S_II + S_III + S_V1 + S_V2 + S_V6
0.136199	R_I + R_V4 + R_V6 + S_II + S_V1 + S_V2 + S_V5 + S_V6
0.136193	R_I + R_aVL + R_V4 + R_V5 + S_II + S_V1 + S_V2 + S_V5
0.136137	Q_aVR + R_I + R_V4 + R_V5 + S_II + S_V1 + S_V2 + S_V4 + S_V5 + S_V6
0.136107	Q_aVR + R_V4 + R_V5 + S_II + S_III + S_V1 + S_V2 + S_V4 + S_V6
0.136098	R_aVL + R_V5 + S_V2 + S_V6
0.136046	R_I + R_aVL + R_V4 + R_V5 + R_V6 + S_II + S_III + S_V1 + S_V2 + S_V4 + S_V6
0.136038	Q_aVR + R_I + R_V4 + R_V5 + S_III + S_V1 + S_V2 + S_V4 + S_V6
0.13599	R_aVL + R_V4 + R_V6 + S_II + S_V1 + S_V2 + S_V5 + S_V6
0.135984	R_I + R_V4 + R_V5 + R_V6 + S_II + S_III + S_V1 + S_V2 + S_V3 + S_V5
0.135944	R_I + R_V4 + R_V5 + S_II + S_V1 + S_V2 + S_V4 + S_V5
0.135937	Q_aVR + R_V4 + R_V5 + S_II + S_III + S_V1 + S_V2 + S_V5 + S_V6
0.135924	R_I + R_V5 + S_aVF + S_V2 + S_V6
0.135905	Q_aVR + R_I + R_aVL + R_V4 + R_V5 + R_V6 + S_II + S_V1 + S_V2 + S_V4 + S_V6
0.135894	R_I + R_aVL + R_V4 + R_V5 + R_V6 + S_II + S_V1 + S_V2 + S_V5 + S_V6
0.135885	Q_aVR + R_I + R_V4 + R_V5 + S_II + S_V1 + S_V2 + S_V4 + S_V5
0.135846	R_I + R_aVL + R_V4 + R_V5 + R_V6 + S_II + S_aVF + S_V1 + S_V2 + S_V4 + S_V6
0.135795	Q_aVR + R_I + R_V4 + R_V5 + S_II + S_aVF + S_V1 + S_V2 + S_V5 + S_V6
0.135794	Q_aVR + R_I + R_aVL + R_V4 + R_V5 + S_II + S_V1 + S_V2 + S_V5 + S_V6
0.135758	Q_aVR + R_I + R_aVL + R_V4 + R_V5 + R_V6 + S_II + S_V1 + S_V2 + S_V4 + S_V5 + S_V6
0.135743	R_aVL + R_V4 + R_V5 + S_II + S_V1 + S_V2 + S_V5
0.135727	R_V5 + S_III + S_V2 + S_V6
0.135713	R_I + R_V5 + S_II + S_aVF + S_V2 + S_V6
0.135693	R_I + R_aVL + R_V4 + R_V5 + R_V6 + S_II + S_V1 + S_V2 + S_V4 + S_V5
0.135666	R_I + R_V4 + R_V5 + S_II + S_III + S_V1 + S_V2 + S_V6
0.135656	R_I + R_aVL + R_V4 + R_V5 + S_II + S_V1 + S_V2 + S_V3 + S_V5
0.135653	R_I + R_V4 + R_V5 + S_II + S_III + S_V1 + S_V2 + S_V3 + S_V5
0.135652	Q_aVR + R_V4 + R_V5 + R_V6 + S_II + S_III + S_V1 + S_V2 + S_V4 + S_V6
0.135633	R_I + R_aVL + R_V4 + R_V5 + R_V6 + S_II + S_V1 + S_V2 + S_V3 + S_V6
0.135571	R_I + R_aVL + R_V4 + R_V5 + R_V6 + S_II + S_aVF + S_V1 + S_V2 + S_V3 + S_V6
0.135525	R_I + R_V5 + R_V6 + S_II + S_III + S_V1 + S_V2 + S_V6
0.135482	Q_aVR + R_I + R_aVL + R_V4 + R_V5 + R_V6 + S_II + S_V1 + S_V2 + S_V3 + S_V6
0.135468	R_I + R_aVL + R_V4 + R_V5 + S_V1 + S_V2 + S_V4 + S_V6
0.135454	Q_aVR + R_I + R_V4 + R_V5 + S_II + S_III + S_V1 + S_V2 + S_V4 + S_V5
0.135441	Q_aVR + R_I + R_aVL + R_V4 + R_V5 + S_II + S_V1 + S_V2 + S_V4 + S_V5
0.135435	R_I + R_V4 + R_V5 + S_II + S_III + S_V1 + S_V2 + S_V3 + S_V5 + S_V6
0.135395	R_I + R_V4 + R_V5 + S_II + S_aVF + S_V1 + S_V2 + S_V5
0.135371	Q_aVR + R_I + R_V4 + R_V5 + S_II + S_III + S_V1 + S_V2 + S_V5
0.135363	R_aVL + R_V4 + R_V5 + S_II + S_III + S_V1 + S_V2 + S_V4 + S_V6
0.135352	R_I + R_V4 + R_V5 + R_V6 + S_II + S_III + S_aVF + S_V1 + S_V2 + S_V3 + S_V6
0.135346	Q_aVR + R_I + R_aVL + R_V4 + R_V5 + R_V6 + S_II + S_III + S_V1 + S_V2 + S_V3 + S_V6
0.135344	R_V5 + S_II + S_V2 + S_V6
0.135331	R_I + R_V4 + R_V5 + R_V6 + S_II + S_III + S_aVF + S_V1 + S_V2 + S_V4 + S_V6
0.135328	R_I + R_aVL + R_V4 + R_V5 + R_V6 + S_II + S_III + S_V1 + S_V2 + S_V3 + S_V5 + S_V6
0.135306	R_I + R_V4 + R_V5 + S_aVF + S_V1 + S_V2 + S_V5 + S_V6
0.135303	R_aVL + R_V5 + S_II + S_V1 + S_V2 + S_V5
0.1353	Q_aVR + R_I + R_V4 + R_V5 + S_II + S_V1 + S_V2 + S_V3 + S_V5 + S_V6
0.135295	R_V4 + R_V5 + S_III + S_V1 + S_V2 + S_V5 + S_V6
0.135284	Q_aVR + R_aVL + R_V4 + R_V5 + S_II + S_V1 + S_V2 + S_V3 + S_V6
0.135277	R_V5 + S_II + S_III + S_V2
0.135253	R_I + R_aVL + R_V4 + R_V5 + S_V1 + S_V2 + S_V5 + S_V6
0.135231	Q_aVR + R_aVL + R_V4 + R_V5 + R_V6 + S_II + S_V1 + S_V2 + S_V4 + S_V6
0.135219	Q_aVR + R_I + R_V4 + R_V5 + S_II + S_III + S_V1 + S_V2 + S_V3 + S_V5
0.135219	R_V4 + R_V5 + R_V6 + S_II + S_III + S_V1 + S_V2 + S_V5 + S_V6
0.135208	R_aVL + R_V4 + R_V5 + R_V6 + S_II + S_III + S_V1 + S_V2 + S_V3 + S_V5 + S_V6
0.135188	R_aVL + R_V4 + R_V5 + S_II + S_V1 + S_V2 + S_V4 + S_V5
0.135184	R_I + R_V4 + R_V5 + R_V6 + S_II + S_III + S_V1 + S_V2 + S_V4
0.135183	R_V5 + R_V6 + S_II + S_III + S_V1 + S_V2 + S_V6
0.13517	Q_aVR + R_I + R_aVL + R_V4 + R_V5 + R_V6 + S_II + S_V1 + S_V2 + S_V4 + S_V5
0.135165	R_aVL + R_V4 + R_V5 + R_V6 + S_II + S_III + S_V1 + S_V2 + S_V4 + S_V5
0.13516	R_V4 + R_V5 + R_V6 + S_II + S_III + S_V1 + S_V2 + S_V4 + S_V6
0.135159	R_I + R_V4 + R_V5 + S_II + S_III + S_V1 + S_V2 + S_V4 + S_V5 + S_V6
0.135144	R_aVL + R_V4 + R_V5 + R_V6 + S_II + S_III + S_V1 + S_V2 + S_V4
0.135143	R_V4 + R_V5 + S_II + S_III + S_V1 + S_V2 + S_V5
0.135141	R_I + R_V4 + R_V5 + S_II + S_aVF + S_V1 + S_V2 + S_V3 + S_V6
0.135132	R_I + R_aVL + R_V4 + R_V5 + R_V6 + S_II + S_III + S_V1 + S_V2 + S_V3 + S_V5
0.135108	R_I + R_aVL + R_V4 + R_V5 + S_II + S_aVF + S_V1 + S_V2 + S_V4 + S_V6
0.135094	Q_aVR + R_I + R_aVL + R_V4 + R_V5 + S_II + S_V1 + S_V2 + S_V3 + S_V5 + S_V6
0.135089	R_aVL + R_V4 + R_V5 + S_II + S_V1 + S_V2 + S_V3 + S_V6
0.135088	R_aVL + R_V4 + R_V5 + S_II + S_aVF + S_V1 + S_V2 + S_V5 + S_V6
0.135084	Q_aVR + R_I + R_V4 + R_V5 + R_V6 + S_II + S_III + S_V1 + S_V2 + S_V4
0.135072	R_aVL + R_V4 + R_V5 + S_III + S_V1 + S_V2 + S_V5 + S_V6
0.135066	R_aVL + R_V4 + R_V5 + S_III + S_V1 + S_V2 + S_V4 + S_V6
0.13506	R_I + R_V4 + R_V5 + S_III + S_V1 + S_V2 + S_V4 + S_V5
0.13505	R_I + R_V4 + R_V5 + S_II + S_V1 + S_V2 + S_V3 + S_V5 + S_V6
0.135032	Q_aVR + R_I + R_V4 + R_V5 + S_II + S_V1 + S_V2 + S_V3 + S_V6
0.135027	R_I + R_V4 + R_V5 + S_III + S_V1 + S_V2 + S_V3 + S_V6
0.13502	R_I + R_V4 + R_V5 + S_III + S_V1 + S_V2 + S_V4 + S_V5 + S_V6
0.135012	Q_aVR + R_I + R_V4 + R_V5 + S_III + S_V1 + S_V2 + S_V5 + S_V6
0.135009	R_I + R_V5 + S_II + S_V2 + S_V5 + S_V6
0.135009	R_aVL + R_V4 + R_V5 + S_II + S_III + S_V1 + S_V2 + S_V4
0.13499	R_aVL + R_V4 + R_V5 + R_V6 + S_II + S_V1 + S_V2 + S_V4 + S_V6
0.134986	Q_aVR + R_I + R_V4 + R_V5 + S_II + S_aVF + S_V1 + S_V2 + S_V3 + S_V6
0.134982	R_I + R_aVL + R_V4 + R_V5 + S_II + S_V2 + S_V3 + S_V6
0.134982	Q_aVR + R_V4 + R_V5 + R_V6 + S_II + S_III + S_V1 + S_V2 + S_V5 + S_V6
0.134979	R_aVL + R_V4 + R_V5 + R_V6 + S_II + S_aVF + S_V1 + S_V2 + S_V4 + S_V6
0.13497	R_I + R_V4 + R_V5 + R_V6 + S_III + S_V1 + S_V2 + S_V4 + S_V5 + S_V6
0.13497	R_I + R_V4 + R_V5 + R_V6 + S_II + S_aVF + S_V1 + S_V2 + S_V4 + S_V6
0.134966	Q_aVR + R_aVL + R_V4 + R_V5 + R_V6 + S_II + S_III + S_V1 + S_V2 + S_V3 + S_V5
0.134959	Q_aVR + R_I + R_V4 + R_V5 + R_V6 + S_II + S_aVF + S_V1 + S_V2 + S_V4 + S_V6
0.134954	R_I + R_V4 + R_V5 + S_II + S_III + S_V1 + S_V2 + S_V3
0.134943	Q_aVR + R_I + R_V4 + R_V5 + R_V6 + S_II + S_III + S_aVF + S_V1 + S_V2 + S_V3 + S_V6
0.134925	Q_aVR + R_I + R_aVL + R_V4 + R_V5 + R_V6 + S_II + S_aVF + S_V1 + S_V2 + S_V3 + S_V6
0.134922	R_aVL + R_V4 + R_V5 + S_V1 + S_V2 + S_V5 + S_V6
0.134921	R_aVL + R_V4 + R_V5 + S_II + S_III + S_V1 + S_V2 + S_V5 + S_V6
0.13492	R_aVL + R_V4 + R_V5 + R_V6 + S_II + S_III + S_V1 + S_V2 + S_V3 + S_V5
0.134915	R_aVL + R_V4 + R_V5 + R_V6 + S_II + S_V1 + S_V2 + S_V5 + S_V6
0.134912	Q_aVR + R_aVL + R_V4 + R_V5 + R_V6 + S_II + S_III + S_V1 + S_V2 + S_V5 + S_V6
0.134909	R_I + R_aVL + R_V4 + R_V5 + R_V6 + S_II + S_aVF + S_V1 + S_V2 + S_V3 + S_V5 + S_V6
0.134893	Q_aVR + R_I + R_aVL + R_V4 + R_V5 + R_V6 + S_II + S_V1 + S_V2 + S_V3 + S_V5
0.13487	Q_aVR + R_aVL + R_V4 + R_V5 + R_V6 + S_II + S_III + S_V1 + S_V2 + S_V3 + S_V5 + S_V6
0.134865	R_aVL + R_V4 + R_V5 + S_II + S_III + S_V1 + S_V2 + S_V5
0.134849	R_I + R_V5 + S_II + S_III + S_V1 + S_V2 + S_V6
0.134849	R_I + R_V4 + R_V5 + S_II + S_aVF + S_V1 + S_V2 + S_V4
0.134847	Q_aVR + R_I + R_aVL + R_V4 + R_V5 + S_II + S_V1 + S_V2 + S_V3 + S_V5
0.134845	R_I + R_aVL + R_V4 + R_V5 + R_V6 + S_II + S_aVF + S_V1 + S_V2 + S_V5 + S_V6
0.134832	Q_aVR + R_I + R_V4 + R_V5 + R_V6 + S_III + S_V1 + S_V2 + S_V3 + S_V5 + S_V6
0.134812	R_I + R_V4 + R_V5 + S_II + S_III + S_V2 + S_V3 + S_V6
0.134796	R_I + R_aVL + R_V4 + R_V5 + R_V6 + S_II + S_V1 + S_V2 + S_V3 + S_V5
0.13478	R_I + R_V4 + R_V6 + S_II + S_V1 + S_V2 + S_V4 + S_V6
0.13477	Q_aVR + R_I + R_V4 + R_V5 + R_V6 + S_II + S_V1 + S_V2 + S_V4 + S_V5 + S_V6
0.134769	R_I + R_V4 + R_V5 + S_II + S_aVF + S_V1 + S_V2 + S_V4 + S_V5
0.134752	R_aVL + R_V4 + R_V5 + S_II + S_III + S_V1 + S_V2 + S_V3 + S_V6
0.134752	Q_aVR + R_aVL + R_V4 + R_V5 + R_V6 + S_II + S_V1 + S_V2 + S_V3 + S_V5 + S_V6
0.13475	R_aVL + R_V4 + R_V5 + R_V6 + S_II + S_aVF + S_V1 + S_V2 + S_V5 + S_V6
0.134745	R_I + R_aVL + R_V4 + R_V5 + S_V1 + S_V2 + S_V4 + S_V5 + S_V6
0.134736	Q_aVR + R_aVL + R_V4 + R_V5 + S_II + S_V1 + S_V2 + S_V4 + S_V5
0.134732	R_aVL + R_V4 + R_V5 + R_V6 + S_III + S_V1 + S_V2 + S_V4 + S_V6
0.134731	R_aVL + R_V4 + R_V5 + S_II + S_aVF + S_V1 + S_V2 + S_V4 + S_V6
0.134729	Q_aVR + R_I + R_aVL + R_V4 + R_V5 + S_II + S_V1 + S_V2 + S_V4
0.134718	Q_aVR + R_V4 + R_V5 + R_V6 + S_II + S_III + S_V1 + S_V2 + S_V3 + S_V6
0.134708	R_aVL + R_V4 + R_V5 + R_V6 + S_II + S_V1 + S_V2 + S_V4 + S_V5 + S_V6
0.134697	R_I + R_aVL + R_V4 + R_V5 + R_V6 + S_II + S_III + S_V1 + S_V2 + S_V4 + S_V5
0.134696	Q_aVR + R_I + R_V4 + R_V5 + S_II + S_III + S_V1 + S_V2 + S_V3
0.134695	R_aVL + R_V4 + R_V5 + S_II + S_V1 + S_V2 + S_V4
0.134688	Q_aVR + R_I + R_V4 + R_V5 + R_V6 + S_II + S_III + S_V1 + S_V2 + S_V3 + S_V4 + S_V6
0.134685	Q_aVR + R_aVL + R_V4 + R_V5 + R_V6 + S_II + S_V1 + S_V2 + S_V4 + S_V5 + S_V6
0.134667	Q_aVR + R_aVL + R_V4 + R_V5 + R_V6 + S_II + S_III + S_V1 + S_V2 + S_V4
0.134639	R_I + R_aVL + R_V4 + R_V5 + S_II + S_aVF + S_V1 + S_V2 + S_V3 + S_V6
0.134635	R_I + R_V5 + R_V6 + S_II + S_III + S_V1 + S_V2 + S_V5
0.134634	R_I + R_V4 + R_V5 + R_V6 + S_II + S_aVF + S_V1 + S_V2 + S_V5 + S_V6
0.134631	R_I + R_V4 + R_V5 + R_V6 + S_III + S_V1 + S_V2 + S_V3 + S_V5 + S_V6
0.134629	Q_aVR + R_aVL + R_V4 + R_V5 + R_V6 + S_II + S_aVF + S_V1 + S_V2 + S_V4 + S_V6
0.134625	R_aVL + R_V4 + R_V5 + S_II + S_V1 + S_V2 + S_V4 + S_V5 + S_V6
0.134609	R_I + R_aVL + R_V4 + R_V5 + R_V6 + S_II + S_III + S_V1 + S_V2 + S_V5 + S_V6
0.1346	R_I + R_V4 + R_V5 + S_aVF + S_V1 + S_V2 + S_V4 + S_V6
0.134584	R_I + R_aVL + R_V4 + R_V5 + S_II + S_V2 + S_V4 + S_V6
0.134583	Q_aVR + R_I + R_V4 + R_V5 + S_III + S_V1 + S_V2 + S_V3 + S_V6
0.134576	Q_aVR + R_I + R_aVL + R_V4 + R_V5 + R_V6 + S_II + S_aVF + S_V1 + S_V2 + S_V4 + S_V6
0.134566	R_I + R_V4 + R_V5 + R_V6 + S_III + S_V1 + S_V2 + S_V4 + S_V6
0.134563	R_I + R_V4 + R_V6 + S_II + S_III + S_V1 + S_V2 + S_V5
0.134561	Q_aVR + R_aVL + R_V4 + R_V5 + R_V6 + S_II + S_III + S_V1 + S_V2 + S_V4 + S_V5
0.134548	Q_aVR + R_I + R_V4 + R_V5 + R_V6 + S_III + S_V1 + S_V2 + S_V4 + S_V5 + S_V6
0.134547	R_aVL + R_V4 + R_V5 + R_V6 + S_II + S_III + S_V1 + S_V2 + S_V5
0.134547	Q_aVR + R_I + R_V4 + R_V5 + S_II + S_III + S_V1 + S_V2 + S_V3 + S_V5 + S_V6
0.134541	Q_aVR + R_I + R_V4 + R_V5 + R_V6 + S_II + S_aVF + S_V1 + S_V2 + S_V3 + S_V5 + S_V6
0.134503	Q_aVR + R_V4 + R_V5 + S_II + S_III + S_V1 + S_V2 + S_V3 + S_V6
0.134499	R_I + R_V4 + R_V5 + R_V6 + S_II + S_V1 + S_V2 + S_V4 + S_V5 + S_V6
0.134489	R_I + R_V4 + R_V5 + R_V6 + S_II + S_III + S_V1 + S_V2 + S_V5
0.134486	Q_aVR + R_aVL + R_V4 + R_V5 + S_II + S_V1 + S_V2 + S_V4
0.13447	R_I + R_aVL + R_V4 + R_V5 + R_V6 + S_II + S_aVF + S_V1 + S_V2 + S_V4 + S_V5
0.134434	R_aVL + R_V4 + R_V5 + S_aVF + S_V1 + S_V2 + S_V5 + S_V6
0.134426	R_I + R_V4 + R_V6 + S_II + S_III + S_V1 + S_V2 + S_V5 + S_V6
0.134425	Q_aVR + R_I + R_aVL + R_V4 + R_V5 + S_II + S_V1 + S_V2 + S_V4 + S_V5 + S_V6
0.134423	R_aVL + R_V4 + R_V5 + R_V6 + S_II + S_III + S_V1 + S_V2 + S_V4 + S_V5 + S_V6
0.134422	R_I + R_V4 + R_V5 + S_II + S_V1 + S_V2 + S_V3 + S_V6
0.134418	Q_aVR + R_I + R_V4 + R_V5 + R_V6 + S_II + S_V1 + S_V2 + S_V3 + S_V5 + S_V6
0.134412	Q_aVR + R_I + R_aVL + R_V4 + R_V5 + R_V6 + S_II + S_III + S_V1 + S_V2 + S_V4 + S_V6
0.134408	R_aVL + R_V4 + R_V6 + S_II + S_V1 + S_V2 + S_V5
0.134399	Q_aVR + R_aVL + R_V4 + R_V5 + R_V6 + S_II + S_V1 + S_V2 + S_V5 + S_V6
0.134395	R_I + R_V4 + R_V5 + R_V6 + S_II + S_aVF + S_V1 + S_V2 + S_V4 + S_V5 + S_V6
0.134394	R_I + R_V4 + R_V5 + R_V6 + S_II + S_III + S_aVF + S_V1 + S_V2 + S_V5 + S_V6
0.134388	Q_aVR + R_I + R_aVL + R_V4 + R_V5 + R_V6 + S_II + S_III + S_V1 + S_V2 + S_V3 + S_V5
0.134381	R_I + R_V5 + R_V6 + S_II + S_III + S_V1 + S_V2 + S_V5 + S_V6
0.134379	R_I + R_V5 + S_V2 + S_V6
0.134368	Q_aVR + R_I + R_aVL + R_V4 + R_V5 + R_V6 + S_II + S_V1 + S_V2 + S_V5 + S_V6
0.134355	R_I + R_V4 + R_V5 + S_III + S_V1 + S_V2 + S_V3 + S_V5 + S_V6
0.134344	Q_aVR + R_V4 + R_V5 + R_V6 + S_II + S_III + S_V1 + S_V2 + S_V3 + S_V5 + S_V6
0.134341	R_I + R_aVL + R_V4 + R_V5 + R_V6 + S_II + S_aVF + S_V1 + S_V2 + S_V3 + S_V5
0.134337	Q_aVR + R_I + R_V4 + R_V5 + R_V6 + S_III + S_V1 + S_V2 + S_V4 + S_V6
0.13433	R_aVL + R_V4 + R_V6 + S_II + S_V1 + S_V2 + S_V4 + S_V6
0.134329	R_aVL + R_V5 + R_V6 + S_II + S_V1 + S_V2 + S_V5 + S_V6
0.134324	R_I + R_II + R_V4 + R_V5 + S_II + S_III + S_V1 + S_V2 + S_V4 + S_V6
0.134311	Q_aVR + R_I + R_V4 + R_V5 + S_II + S_aVF + S_V1 + S_V2 + S_V4
0.134309	Q_aVR + R_I + R_V4 + R_V5 + R_V6 + S_II + S_III + S_aVF + S_V1 + S_V2 + S_V4 + S_V6
0.134302	Q_aVR + R_I + R_aVL + R_V4 + R_V5 + R_V6 + S_II + S_III + S_V1 + S_V2 + S_V3 + S_V5 + S_V6
0.134297	R_I + R_aVL + R_V4 + R_V5 + R_V6 + S_II + S_III + S_V1 + S_V2 + S_V4
0.134294	Q_aVR + R_aVL + R_V4 + R_V5 + R_V6 + S_II + S_aVF + S_V1 + S_V2 + S_V3 + S_V6
0.134288	R_I + R_aVL + R_V4 + R_V5 + S_II + S_aVF + S_V1 + S_V2 + S_V4
0.134281	Q_aVR + R_V4 + R_V5 + S_II + S_III + S_V1 + S_V2 + S_V4
0.134256	R_I + R_V4 + R_V6 + S_II + S_III + S_V1 + S_V2 + S_V4 + S_V6
0.134245	R_I + R_aVL + R_V4 + R_V5 + S_II + S_aVF + S_V1 + S_V2 + S_V5 + S_V6
0.134214	Q_aVR + R_I + R_aVL + R_V4 + R_V5 + R_V6 + S_II + S_aVF + S_V1 + S_V2 + S_V3 + S_V5 + S_V6
0.134204	R_V4 + R_V6 + S_II + S_III + S_V1 + S_V2 + S_V5 + S_V6
0.1342	R_V4 + R_V6 + S_II + S_III + S_V1 + S_V2 + S_V5
0.134196	R_aVL + R_V4 + R_V5 + S_II + S_aVF + S_V1 + S_V2 + S_V5
0.134192	R_aVL + R_V4 + R_V5 + R_V6 + S_III + S_V1 + S_V2 + S_V5 + S_V6
0.134189	R_I + R_V4 + R_V6 + S_II + S_aVF + S_V1 + S_V2 + S_V5 + S_V6
0.134181	Q_aVR + R_aVL + R_V4 + R_V5 + S_II + S_V1 + S_V2 + S_V5
0.134178	R_I + R_V4 + R_V5 + R_V6 + S_II + S_III + S_V1 + S_V2 + S_V3 + S_V4 + S_V6
0.134178	Q_aVR + R_I + R_V4 + R_V5 + R_V6 + S_II + S_aVF + S_V1 + S_V2 + S_V3 + S_V6
0.134172	Q_aVR + R_I + R_V4 + R_V5 + R_V6 + S_II + S_aVF + S_V1 + S_V2 + S_V4 + S_V5 + S_V6
0.134167	R_I + R_V4 + R_V5 + R_V6 + S_II + S_aVF + S_V1 + S_V2 + S_V3 + S_V5 + S_V6
0.134165	Q_aVR + R_V4 + R_V5 + S_II + S_III + S_V1 + S_V2 + S_V5
0.134158	R_I + R_II + R_aVL + R_V4 + R_V5 + S_II + S_V1 + S_V2 + S_V4 + S_V5 + S_V6
0.134143	R_I + R_aVL + R_V4 + R_V5 + S_aVF + S_V1 + S_V2 + S_V4 + S_V6
0.134128	R_I + R_aVL + R_V4 + R_V5 + R_V6 + S_II + S_aVF + S_V1 + S_V2 + S_V4 + S_V5 + S_V6
0.134122	Q_aVR + R_aVL + R_V4 + R_V5 + R_V6 + S_III + S_V1 + S_V2 + S_V4 + S_V6
0.134112	R_aVL + R_V4 + R_V5 + R_V6 + S_II + S_V1 + S_V2 + S_V3 + S_V5 + S_V6
0.13411	Q_aVR + R_I + R_aVL + R_V4 + R_V5 + R_V6 + S_II + S_V1 + S_V2 + S_V3 + S_V4 + S_V6
0.134097	R_I + R_V4 + R_V5 + S_II + S_V2 + S_V4 + S_V6
0.134084	R_aVL + R_V5 + S_II + S_V2 + S_V5
0.134071	R_I + R_V5 + R_V6 + S_II + S_V1 + S_V2 + S_V5 + S_V6
0.134063	Q_aVR + R_I + R_V4 + R_V5 + S_II + S_aVF + S_V1 + S_V2 + S_V4 + S_V5
0.134062	Q_aVR + R_I + R_V4 + R_V5 + S_III + S_V1 + S_V2 + S_V4 + S_V5
0.134043	R_I + R_aVL + R_V4 + R_V5 + R_V6 + S_II + S_III + S_V1 + S_V2 + S_V4 + S_V5 + S_V6
0.134029	R_I + R_aVL + R_V5 + S_II + S_V1 + S_V2 + S_V6
0.134029	Q_aVR + R_V4 + R_V5 + S_III + S_V1 + S_V2 + S_V5 + S_V6
0.134024	Q_aVR + R_aVL + R_V4 + R_V5 + R_V6 + S_II + S_V1 + S_V2 + S_V3 + S_V6
0.134023	R_V4 + R_V6 + S_II + S_III + S_V1 + S_V2 + S_V6
0.134015	R_aVL + R_V5 + R_V6 + S_II + S_V1 + S_V2 + S_V6
0.134011	R_I + R_V4 + R_V6 + S_II + S_III + S_V1 + S_V2 + S_V4
0.134004	R_I + R_aVL + R_V4 + R_V5 + R_V6 + S_III + S_V1 + S_V2 + S_V3 + S_V5 + S_V6
0.134004	R_V4 + R_V5 + S_II + S_III + S_V1 + S_V2 + S_V4
0.133996	Q_aVR + R_aVL + R_V4 + R_V5 + R_V6 + S_II + S_V1 + S_V2 + S_V4 + S_V5
0.133996	Q_aVR + R_aVL + R_V4 + R_V5 + R_V6 + S_II + S_III + S_V1 + S_V2 + S_V3
0.133995	Q_aVR + R_I + R_V4 + R_V5 + R_V6 + S_II + S_III + S_V1 + S_V2 + S_V3
0.133983	R_I + R_II + R_V4 + R_V5 + S_II + S_III + S_V1 + S_V2 + S_V5 + S_V6
0.133977	Q_aVR + R_I + R_aVL + R_V4 + R_V5 + R_V6 + S_II + S_aVF + S_V1 + S_V2 + S_V3 + S_V5
0.133974	R_I + R_V4 + R_V5 + S_II + S_III + S_V2 + S_V4 + S_V6
0.133965	R_I + R_II + R_V4 + R_V5 + S_II + S_III + S_V1 + S_V2 + S_V4 + S_V5 + S_V6
0.133964	Q_aVR + R_V4 + R_V5 + R_V6 + S_II + S_III + S_V1 + S_V2 + S_V4 + S_V5 + S_V6
0.133962	R_I + R_aVL + R_V4 + R_V6 + S_II + S_V1 + S_V2 + S_V5 + S_V6
0.133959	Q_aVR + R_V4 + R_V5 + S_III + S_V1 + S_V2 + S_V4 + S_V6
0.133957	Q_aVR + R_V4 + R_V5 + R_V6 + S_II + S_III + S_V1 + S_V2 + S_V4 + S_V5
0.133955	R_I + R_V4 + R_V5 + R_V6 + S_III + S_aVF + S_V1 + S_V2 + S_V4 + S_V6
0.133943	Q_aVR + R_I + R_V4 + R_V5 + R_V6 + S_II + S_aVF + S_V1 + S_V2 + S_V5 + S_V6
0.133939	R_V4 + R_V5 + S_III + S_V1 + S_V2 + S_V4 + S_V6
0.133937	R_I + R_aVL + R_V4 + R_V6 + S_II + S_V1 + S_V2 + S_V4 + S_V6
0.133935	R_aVL + R_V4 + R_V5 + R_V6 + S_II + S_aVF + S_V1 + S_V2 + S_V3 + S_V6
0.133923	R_I + R_V4 + R_V5 + R_V6 + S_III + S_V1 + S_V2 + S_V5 + S_V6
0.133888	R_I + R_V4 + R_V5 + R_V6 + S_II + S_III + S_aVF + S_V1 + S_V2 + S_V4
0.133879	R_I + R_aVL + R_V4 + R_V5 + S_II + S_III + S_V1 + S_V2 + S_V3 + S_V6
0.133863	Q_aVR + R_I + R_V4 + R_V5 + R_V6 + S_II + S_aVF + S_V1 + S_V2 + S_V4 + S_V5
0.13386	R_I + R_V4 + R_V6 + S_II + S_III + S_V1 + S_V2 + S_V6
0.133849	R_V4 + R_V5 + S_II + S_III + S_V1 + S_V2 + S_V3 + S_V6
0.133827	R_I + R_aVL + R_V4 + R_V5 + R_V6 + S_II + S_III + S_V1 + S_V2 + S_V3
0.133818	R_I + R_aVL + R_V4 + R_V5 + R_V6 + S_III + S_V1 + S_V2 + S_V4 + S_V6
0.1338	Q_aVR + R_I + R_V4 + R_V5 + S_aVF + S_V1 + S_V2 + S_V4 + S_V6
0.133793	R_I + R_V4 + R_V5 + R_V6 + S_II + S_III + S_aVF + S_V1 + S_V2 + S_V3 + S_V5
0.133788	R_I + R_aVL + R_V4 + R_V5 + R_V6 + S_II + S_V1 + S_V2 + S_V3 + S_V4 + S_V6
0.133781	R_V4 + R_V5 + R_V6 + S_II + S_III + S_V1 + S_V2 + S_V4 + S_V5 + S_V6
0.133773	Q_aVR + R_aVL + R_V4 + R_V5 + R_V6 + S_III + S_V1 + S_V2 + S_V3 + S_V6
0.133769	Q_aVR + R_I + R_V4 + R_V5 + S_III + S_V1 + S_V2 + S_V3 + S_V5 + S_V6
0.133759	R_I + R_aVL + R_V4 + R_V5 + S_V1 + S_V2 + S_V4 + S_V5
0.133747	R_aVL + R_V4 + R_V5 + S_V1 + S_V2 + S_V4 + S_V6
0.133745	R_aVL + R_V4 + R_V5 + R_V6 + S_II + S_III + S_V1 + S_V2 + S_V3
0.133733	R_I + R_aVL + R_V4 + R_V5 + S_V1 + S_V2 + S_V3 + S_V5 + S_V6
0.133732	R_aVL + R_V4 + R_V5 + R_V6 + S_III + S_V1 + S_V2 + S_V3 + S_V5 + S_V6
0.133722	R_I + R_V4 + R_V5 + S_III + S_V1 + S_V2 + S_V5
0.133708	R_I + R_V4 + R_V5 + S_II + S_V1 + S_V2 + S_V5
0.133706	R_I + R_V4 + R_V5 + S_II + S_aVF + S_V1 + S_V2 + S_V4 + S_V5 + S_V6
0.133699	R_I + R_V4 + R_V5 + R_V6 + S_II + S_III + S_aVF + S_V1 + S_V2 + S_V3 + S_V5 + S_V6
0.133697	Q_aVR + R_I + R_V4 + R_V5 + R_V6 + S_II + S_V1 + S_V2 + S_V4 + S_V6
0.133696	Q_aVR + R_I + R_V4 + R_V5 + R_V6 + S_II + S_III + S_V1 + S_V2 + S_V5
0.133693	R_I + R_V4 + R_V5 + S_III + S_V1 + S_V2 + S_V4
0.133688	Q_aVR + R_I + R_V4 + R_V5 + R_V6 + S_II + S_III + S_V1 + S_V2 + S_V3 + S_V4
0.133675	Q_aVR + R_I + R_V4 + R_V5 + S_II + S_aVF + S_V1 + S_V2 + S_V5
0.133668	Q_aVR + R_aVL + R_V4 + R_V5 + R_V6 + S_III + S_V1 + S_V2 + S_V3 + S_V5 + S_V6
0.133666	R_I + R_V4 + R_V5 + R_V6 + S_II + S_III + S_V2 + S_V3 + S_V6
0.133661	Q_aVR + R_aVL + R_V4 + R_V5 + R_V6 + S_II + S_aVF + S_V1 + S_V2 + S_V5 + S_V6
0.133659	R_aVL + R_V4 + R_V5 + S_aVF + S_V1 + S_V2 + S_V4 + S_V6
0.133656	R_I + R_V4 + R_V5 + R_V6 + S_II + S_aVF + S_V1 + S_V2 + S_V4 + S_V5
0.133653	Q_aVR + R_I + R_V4 + R_V5 + S_II + S_V1 + S_V2 + S_V3 + S_V5
0.133649	R_I + R_V5 + S_II + S_aVF + S_V1 + S_V2 + S_V5
0.133643	R_I + R_V4 + R_V5 + R_V6 + S_II + S_III + S_aVF + S_V1 + S_V2 + S_V4 + S_V5
0.133642	R_aVL + R_V4 + R_V5 + R_V6 + S_III + S_V1 + S_V2 + S_V3 + S_V6
0.13363	Q_aVR + R_I + R_V4 + R_V5 + R_V6 + S_II + S_III + S_aVF + S_V1 + S_V2 + S_V3 + S_V5
0.133622	R_I + R_V4 + R_V5 + S_II + S_III + S_V2 + S_V4
0.13362	R_I + R_aVL + R_V4 + R_V5 + R_V6 + S_III + S_V1 + S_V2 + S_V3 + S_V6
0.133606	R_I + R_V4 + R_V5 + S_II + S_V2 + S_V5 + S_V6
0.133604	R_I + R_aVL + R_V4 + R_V5 + R_V6 + S_II + S_aVF + S_V1 + S_V2 + S_V4
0.1336	Q_aVR + R_aVL + R_V4 + R_V5 + S_II + S_V1 + S_V2 + S_V4 + S_V5 + S_V6
0.133599	R_aVL + R_V4 + R_V5 + S_II + S_aVF + S_V1 + S_V2 + S_V4
0.13359	R_I + R_aVL + R_V4 + R_V5 + S_II + S_aVF + S_V1 + S_V2 + S_V5
0.133581	R_aVL + R_V4 + R_V5 + R_V6 + S_III + S_V1 + S_V2 + S_V4 + S_V5 + S_V6
0.133567	R_aVL + R_V4 + R_V5 + S_II + S_V1 + S_V2 + S_V3 + S_V5 + S_V6
0.133566	R_I + R_aVL + R_V5 + R_V6 + S_II + S_V1 + S_V2 + S_V5 + S_V6
0.13356	R_I + R_V5 + R_V6 + S_II + S_aVF + S_V1 + S_V2 + S_V6
0.133552	Q_aVR + R_aVL + R_V4 + R_V5 + S_II + S_III + S_V1 + S_V2 + S_V3 + S_V6
0.133552	Q_aVR + R_I + R_II + R_V4 + R_V5 + S_II + S_III + S_V1 + S_V2 + S_V4 + S_V6
0.133551	Q_aVR + R_I + R_V4 + R_V5 + R_V6 + S_III + S_V1 + S_V2 + S_V3 + S_V6
0.133548	R_I + R_aVL + R_V4 + R_V5 + S_aVF + S_V1 + S_V2 + S_V5 + S_V6
0.133544	R_II + R_aVL + R_V4 + R_V5 + S_II + S_III + S_V1 + S_V2 + S_V4 + S_V6
0.133542	Q_aVR + R_I + R_V4 + R_V5 + S_III + S_V1 + S_V2 + S_V4 + S_V5 + S_V6
0.133531	Q_aVR + R_I + R_aVL + R_V4 + R_V5 + R_V6 + S_II + S_aVF + S_V1 + S_V2 + S_V4 + S_V5
0.133531	R_I + R_V4 + R_V5 + R_V6 + S_II + S_V1 + S_V2 + S_V3 + S_V5 + S_V6
0.133531	Q_aVR + R_I + R_V4 + R_V5 + R_V6 + S_III + S_V1 + S_V2 + S_V4 + S_V5
0.133529	R_I + R_V4 + R_V6 + S_II + S_aVF + S_V1 + S_V2 + S_V5
0.133524	R_I + R_V4 + R_V5 + R_V6 + S_II + S_aVF + S_V1 + S_V2 + S_V3 + S_V6
0.133521	R_I + R_aVL + R_V4 + R_V5 + R_V6 + S_V1 + S_V2 + S_V4 + S_V5 + S_V6
0.133519	R_aVL + R_V4 + R_V5 + R_V6 + S_II + S_V1 + S_V2 + S_V4 + S_V5
0.133513	R_I + R_V4 + R_V5 + R_V6 + S_III + S_V1 + S_V2 + S_V4 + S_V5
0.13351	Q_aVR + R_aVL + R_V4 + R_V5 + S_II + S_V1 + S_V2 + S_V3 + S_V5 + S_V6
0.133504	Q_aVR + R_I + R_aVL + R_V4 + R_V5 + S_V1 + S_V2 + S_V4 + S_V6
0.133502	R_V5 + R_V6 + S_II + S_III + S_V1 + S_V2 + S_V5
0.133499	R_V4 + R_V5 + R_V6 + S_II + S_III + S_V1 + S_V2 + S_V3 + S_V5 + S_V6
0.133498	Q_aVR + R_aVL + R_V4 + R_V5 + R_V6 + S_II + S_III + S_V1 + S_V2 + S_V4 + S_V5 + S_V6
0.133487	R_V4 + R_V5 + R_V6 + S_II + S_III + S_V1 + S_V2 + S_V3 + S_V6
0.133471	Q_aVR + R_I + R_V4 + R_V5 + S_II + S_III + S_V1 + S_V2 + S_V4 + S_V5 + S_V6
0.133436	Q_aVR + R_I + R_V4 + R_V5 + S_II + S_V1 + S_V2 + S_V4
0.133418	R_I + R_V4 + R_V5 + R_V6 + S_II + S_III + S_V1 + S_V2 + S_V3
0.133414	Q_aVR + R_I + R_aVL + R_V4 + R_V5 + R_V6 + S_II + S_III + S_V1 + S_V2 + S_V4 + S_V5
0.133398	R_I + R_V5 + R_V6 + S_II + S_III + S_V1 + S_V2 + S_V4 + S_V6
0.133396	R_I + R_V4 + R_V5 + S_III + S_aVF + S_V1 + S_V2 + S_V4 + S_V6
0.133392	R_I + R_aVL + R_V4 + R_V5 + S_II + S_III + S_V1 + S_V2 + S_V4 + S_V6
0.133371	R_I + R_V5 + S_II + S_V2 + S_V4
0.133362	Q_aVR + R_I + R_V4 + R_V6 + S_II + S_V1 + S_V2 + S_V5 + S_V6
0.133361	R_V5 + R_V6 + S_II + S_III + S_V1 + S_V2 + S_V5 + S_V6
0.133357	R_I + R_aVL + R_V4 + R_V5 + S_II + S_V1 + S_V2 + S_V3
0.13335	R_I + R_aVL + R_V4 + R_V5 + R_V6 + S_II + S_III + S_V1 + S_V2 + S_V3 + S_V4 + S_V6
0.133343	R_I + R_V4 + R_V5 + R_V6 + S_III + S_aVF + S_V1 + S_V2 + S_V3 + S_V6
0.133342	R_I + R_V5 + R_V6 + S_II + S_aVF + S_V1 + S_V2 + S_V5 + S_V6
0.133342	Q_aVR + R_I + R_V4 + R_V6 + S_II + S_V1 + S_V2 + S_V4 + S_V6
0.133326	R_aVL + R_V4 + R_V6 + S_II + S_V1 + S_V2 + S_V6
0.133323	R_I + R_II + R_aVL + R_V4 + R_V5 + S_II + S_III + S_V1 + S_V2 + S_V4 + S_V6
0.133317	Q_aVR + R_aVL + R_V4 + R_V5 + R_V6 + S_II + S_III + S_V1 + S_V2 + S_V5
0.133308	R_aVL + R_V4 + R_V5 + S_II + S_III + S_V1 + S_V2 + S_V6
0.133298	R_aVL + R_V4 + R_V5 + S_III + S_V1 + S_V2 + S_V3 + S_V6
0.133298	R_I + R_V4 + R_V6 + S_II + S_aVF + S_V1 + S_V2 + S_V4 + S_V6
0.133295	Q_aVR + R_I + R_V4 + R_V5 + S_aVF + S_V1 + S_V2 + S_V5 + S_V6
0.13329	R_I + R_V4 + R_V5 + S_III + S_V2 + S_V4 + S_V6
0.133288	Q_aVR + R_I + R_V4 + R_V5 + R_V6 + S_II + S_aVF + S_V1 + S_V2 + S_V3 + S_V5
0.133282	R_V4 + R_V5 + R_V6 + S_II + S_III + S_V1 + S_V2 + S_V4 + S_V5
0.133279	Q_aVR + R_V4 + R_V5 + R_V6 + S_II + S_III + S_V1 + S_V2 + S_V3 + S_V5
0.133265	R_I + R_V4 + R_V5 + S_V1 + S_V2 + S_V4 + S_V5 + S_V6
0.133265	Q_aVR + R_aVL + R_V4 + R_V5 + S_II + S_III + S_V1 + S_V2 + S_V4
0.133258	R_I + R_V4 + R_V5 + S_II + S_aVF + S_V1 + S_V2 + S_V3 + S_V5 + S_V6
0.133254	Q_aVR + R_aVL + R_V4 + R_V5 + S_V1 + S_V2 + S_V4 + S_V6
0.133249	Q_aVR + R_I + R_aVL + R_V4 + R_V5 + S_II + S_V1 + S_V2 + S_V5
0.133246	R_I + R_aVL + R_V4 + R_V5 + R_V6 + S_III + S_V1 + S_V2 + S_V4 + S_V5 + S_V6
0.133241	Q_aVR + R_I + R_V4 + R_V5 + R_V6 + S_II + S_III + S_aVF + S_V1 + S_V2 + S_V4
0.133241	R_I + R_II + R_V4 + R_V5 + S_II + S_III + S_V1 + S_V2 + S_V4 + S_V5
0.133234	R_II + R_aVL + R_V4 + R_V5 + S_II + S_III + S_V1 + S_V2 + S_V5 + S_V6
0.133224	Q_aVR + R_I + R_V4 + R_V5 + R_V6 + S_II + S_III + S_aVF + S_V1 + S_V2 + S_V3 + S_V5 + S_V6
0.133221	Q_aVR + R_I + R_V4 + R_V5 + R_V6 + S_III + S_aVF + S_V1 + S_V2 + S_V3 + S_V6
0.133217	Q_aVR + R_aVL + R_V4 + R_V5 + R_V6 + S_II + S_aVF + S_V1 + S_V2 + S_V3 + S_V5 + S_V6
0.133208	R_I + R_V5 + S_II + S_III + S_V2
0.133184	Q_aVR + R_I + R_aVL + R_V4 + R_V5 + R_V6 + S_III + S_V1 + S_V2 + S_V3 + S_V5 + S_V6
0.133179	Q_aVR + R_I + R_V4 + R_V5 + R_V6 + S_III + S_aVF + S_V1 + S_V2 + S_V4 + S_V6
0.133178	Q_aVR + R_aVL + R_V4 + R_V5 + S_II + S_aVF + S_V1 + S_V2 + S_V4 + S_V6
0.133172	R_I + R_V5 + R_V6 + S_II + S_III + S_V1 + S_V2 + S_V4
0.133169	Q_aVR + R_aVL + R_V4 + R_V5 + S_II + S_III + S_V1 + S_V2 + S_V4 + S_V6
0.133165	R_V5 + S_II + S_III + S_V1 + S_V2
0.133163	R_I + R_aVL + R_V4 + R_V5 + R_V6 + S_aVF + S_V1 + S_V2 + S_V3 + S_V5 + S_V6
0.133161	Q_aVR + R_I + R_aVL + R_V4 + R_V5 + R_V6 + S_II + S_III + S_V1 + S_V2 + S_V3
0.133149	R_aVL + R_V5 + R_V6 + S_II + S_aVF + S_V1 + S_V2 + S_V6
0.133148	Q_aVR + R_I + R_V4 + R_V5 + R_V6 + S_II + S_V1 + S_V2 + S_V4 + S_V5
0.133138	R_I + R_V4 + R_V5 + R_V6 + S_III + S_aVF + S_V1 + S_V2 + S_V5 + S_V6
0.133134	R_aVL + R_V5 + R_V6 + S_II + S_V1 + S_V2 + S_V5
0.13313	R_aVL + R_V5 + R_V6 + S_II + S_III + S_V1 + S_V2 + S_V6
0.133128	R_I + R_V4 + R_V5 + S_II + S_V1 + S_V2 + S_V4
0.133123	R_aVL + R_V5 + S_II + S_V1 + S_V2
0.133122	R_I + R_V4 + R_V5 + R_V6 + S_III + S_aVF + S_V1 + S_V2 + S_V3 + S_V5 + S_V6
0.133113	R_V5 + S_III + S_V1 + S_V2 + S_V6
0.13311	R_I + R_II + R_aVL + R_V4 + R_V5 + S_II + S_V1 + S_V2 + S_V4 + S_V6
0.133104	R_I + R_V4 + R_V5 + R_V6 + S_II + S_V1 + S_V2 + S_V4 + S_V6
0.133103	R_aVL + R_V4 + R_V5 + S_II + S_aVF + S_V1 + S_V2 + S_V3 + S_V6
0.133095	Q_aVR + R_aVL + R_V4 + R_V5 + S_II + S_V1 + S_V2 + S_V3 + S_V5
0.133095	R_I + R_aVL + R_V4 + R_V5 + R_V6 + S_aVF + S_V1 + S_V2 + S_V4 + S_V6
0.133092	Q_aVR + R_aVL + R_V4 + R_V5 + S_III + S_V1 + S_V2 + S_V4 + S_V6
0.133092	R_I + R_aVL + R_V4 + R_V5 + S_II + S_III + S_V1 + S_V2 + S_V4
0.13309	R_I + R_V4 + R_V5 + R_V6 + S_III + S_V1 + S_V2 + S_V3 + S_V6
0.13309	R_I + R_II + R_aVL + R_V4 + R_V5 + R_V6 + S_II + S_III + S_V1 + S_V2 + S_V3 + S_V5 + S_V6
0.133088	R_aVL + R_V4 + R_V5 + R_V6 + S_III + S_V1 + S_V2 + S_V4 + S_V5
0.133088	R_aVL + R_V4 + R_V5 + R_V6 + S_II + S_aVF + S_V1 + S_V2 + S_V4 + S_V5
0.133086	R_V5 + S_II + S_III + S_V2 + S_V6
0.133083	R_I + R_V4 + R_V6 + S_II + S_III + S_V1 + S_V2 + S_V3 + S_V6
0.133078	Q_aVR + R_I + R_II + R_V4 + R_V5 + S_II + S_III + S_V1 + S_V2 + S_V4 + S_V5 + S_V6
0.133076	R_aVL + R_V4 + R_V5 + R_V6 + S_II + S_aVF + S_V1 + S_V2 + S_V3 + S_V5 + S_V6
0.133074	R_I + R_aVL + R_V4 + R_V5 + S_II + S_V1 + S_V2 + S_V6
0.13306	Q_aVR + R_aVL + R_V4 + R_V5 + S_V1 + S_V2 + S_V5 + S_V6
0.133054	Q_aVR + R_I + R_V4 + R_V5 + S_II + S_aVF + S_V1 + S_V2 + S_V3 + S_V5
0.133053	R_aVL + R_V4 + R_V5 + R_V6 + S_II + S_V1 + S_V2 + S_V3 + S_V6
0.133049	Q_aVR + R_aVL + R_V4 + R_V5 + R_V6 + S_II + S_V1 + S_V2 + S_V3 + S_V5
0.133042	R_V4 + R_V5 + R_V6 + S_II + S_III + S_aVF + S_V1 + S_V2 + S_V4 + S_V6
0.133039	R_I + R_V5 + S_II + S_V1 + S_V2 + S_V4 + S_V6
0.133024	R_I + R_aVL + R_V4 + R_V5 + R_V6 + S_V1 + S_V2 + S_V3 + S_V5 + S_V6
0.133017	R_I + R_V4 + R_V5 + S_III + S_V1 + S_V2 + S_V3 + S_V5
0.133016	Q_aVR + R_I + R_aVL + R_V4 + R_V5 + R_V6 + S_II + S_III + S_V1 + S_V2 + S_V4
0.133014	Q_aVR + R_aVL + R_V4 + R_V5 + R_V6 + S_II + S_aVF + S_V1 + S_V2 + S_V4 + S_V5
0.133005	R_I + R_V4 + R_V5 + R_V6 + S_II + S_III + S_aVF + S_V1 + S_V2 + S_V3
0.133005	Q_aVR + R_I + R_V4 + R_V5 + R_V6 + S_III + S_V1 + S_V2 + S_V5 + S_V6
0.133003	R_I + R_V4 + R_V5 + R_V6 + S_II + S_III + S_aVF + S_V1 + S_V2 + S_V5
0.133001	Q_aVR + R_I + R_aVL + R_V4 + R_V5 + R_V6 + S_V1 + S_V2 + S_V3 + S_V5 + S_V6
0.132999	Q_aVR + R_I + R_V4 + R_V5 + R_V6 + S_II + S_III + S_aVF + S_V1 + S_V2 + S_V3
0.132995	R_V4 + R_V5 + S_II + S_III + S_V1 + S_V2 + S_V4 + S_V5
0.132986	Q_aVR + R_V4 + R_V5 + R_V6 + S_II + S_III + S_aVF + S_V1 + S_V2 + S_V3 + S_V6
0.132984	Q_aVR + R_I + R_V4 + R_V5 + S_V1 + S_V2 + S_V4 + S_V5 + S_V6
0.132982	R_I + R_II + R_V4 + R_V5 + S_II + S_III + S_V1 + S_V2 + S_V3 + S_V5 + S_V6
0.132979	Q_aVR + R_I + R_V4 + R_V5 + S_III + S_V1 + S_V2 + S_V3 + S_V5
0.132952	R_I + R_V4 + R_V5 + S_aVF + S_V1 + S_V2 + S_V4 + S_V5 + S_V6
0.132951	Q_aVR + R_V4 + R_V5 + S_II + S_III + S_V1 + S_V2 + S_V4 + S_V5
0.132947	R_I + R_aVL + R_V4 + R_V5 + R_V6 + S_II + S_V1 + S_V2 + S_V4
0.132946	Q_aVR + R_I + R_II + R_aVL + R_V4 + R_V5 + S_II + S_V1 + S_V2 + S_V4 + S_V5 + S_V6
0.132941	Q_aVR + R_I + R_V4 + R_V5 + S_II + S_aVF + S_V1 + S_V2 + S_V3 + S_V5 + S_V6
0.132941	R_I + R_aVL + R_V4 + R_V5 + S_III + S_V1 + S_V2 + S_V4 + S_V6
0.132939	R_V4 + R_V5 + S_II + S_III + S_V1 + S_V2 + S_V6
0.132939	Q_aVR + R_I + R_aVL + R_V4 + R_V5 + R_V6 + S_II + S_III + S_V1 + S_V2 + S_V3 + S_V4 + S_V6
0.132937	R_I + R_V4 + R_V5 + S_III + S_V2 + S_V3 + S_V6
0.132936	R_I + R_aVL + R_V4 + R_V5 + R_V6 + S_aVF + S_V1 + S_V2 + S_V4 + S_V5 + S_V6
0.132929	Q_aVR + R_I + R_V4 + R_V5 + R_V6 + S_III + S_V1 + S_V2 + S_V3 + S_V5
0.132923	Q_aVR + R_V4 + R_V5 + R_V6 + S_II + S_III + S_aVF + S_V1 + S_V2 + S_V4 + S_V6
0.132923	Q_aVR + R_I + R_aVL + R_V4 + R_V5 + R_V6 + S_II + S_aVF + S_V1 + S_V2 + S_V5 + S_V6
0.132919	R_I + R_V5 + S_III + S_V2 + S_V6
0.132915	Q_aVR + R_I + R_V4 + R_V5 + R_V6 + S_II + S_III + S_aVF + S_V1 + S_V2 + S_V4 + S_V5
0.132913	Q_aVR + R_I + R_aVL + R_V4 + R_V5 + R_V6 + S_II + S_aVF + S_V1 + S_V2 + S_V4 + S_V5 + S_V6
0.1329	Q_aVR + R_I + R_aVL + R_V4 + R_V5 + S_II + S_aVF + S_V1 + S_V2 + S_V3 + S_V6
0.132897	Q_aVR + R_I + R_aVL + R_V4 + R_V5 + R_V6 + S_V1 + S_V2 + S_V4 + S_V5 + S_V6
0.132895	R_aVL + R_V5 + S_II + S_V1 + S_V2 + S_V5 + S_V6
0.132892	R_aVL + R_V4 + R_V5 + S_II + S_III + S_V1 + S_V2 + S_V3
0.132886	R_I + R_aVL + R_V4 + R_V5 + R_V6 + S_II + S_III + S_V1 + S_V2 + S_V3 + S_V4
0.132883	Q_aVR + R_aVL + R_V4 + R_V5 + R_V6 + S_III + S_V1 + S_V2 + S_V4 + S_V5 + S_V6
0.13288	R_I + R_V5 + R_V6 + S_II + S_aVF + S_V1 + S_V2 + S_V5
0.132877	Q_aVR + R_I + R_aVL + R_V4 + R_V5 + S_V1 + S_V2 + S_V4 + S_V5 + S_V6
0.132874	Q_aVR + R_aVL + R_V4 + R_V5 + R_V6 + S_II + S_aVF + S_V1 + S_V2 + S_V3 + S_V5
0.132871	R_I + R_aVL + R_V4 + R_V5 + R_V6 + S_II + S_III + S_V1 + S_V2 + S_V5
0.132858	Q_aVR + R_I + R_V4 + R_V5 + R_V6 + S_III + S_aVF + S_V1 + S_V2 + S_V3 + S_V5 + S_V6
0.132856	R_I + R_II + R_aVL + R_V4 + R_V5 + S_II + S_V1 + S_V2 + S_V3 + S_V5 + S_V6
0.132856	Q_aVR + R_I + R_V4 + R_V5 + R_V6 + S_II + S_III + S_V2 + S_V3 + S_V6
0.132854	Q_aVR + R_I + R_aVL + R_V4 + R_V5 + R_V6 + S_III + S_V1 + S_V2 + S_V3 + S_V6
0.132851	Q_aVR + R_I + R_V4 + R_V5 + S_III + S_V1 + S_V2 + S_V4
0.132848	Q_aVR + R_I + R_V4 + R_V5 + S_II + S_V1 + S_V2 + S_V5
0.132847	R_I + R_V4 + R_V5 + S_III + S_aVF + S_V1 + S_V2 + S_V5 + S_V6
0.132847	Q_aVR + R_I + R_II + R_V4 + R_V5 + S_II + S_III + S_V1 + S_V2 + S_V3 + S_V5 + S_V6
0.132841	R_I + R_V4 + R_V5 + S_II + S_aVF + S_V1 + S_V2 + S_V3 + S_V5
0.132832	Q_aVR + R_aVL + R_V4 + R_V5 + R_V6 + S_III + S_V1 + S_V2 + S_V5 + S_V6
0.132822	R_I + R_aVL + R_V5 + S_II + S_V2 + S_V6
0.13282	R_I + R_aVL + R_V4 + R_V5 + R_V6 + S_III + S_V1 + S_V2 + S_V4 + S_V5
0.132813	R_I + R_V4 + R_V5 + R_V6 + S_II + S_III + S_V2 + S_V4 + S_V6
0.132804	Q_aVR + R_I + R_II + R_V4 + R_V5 + S_II + S_III + S_V1 + S_V2 + S_V4 + S_V5
0.132803	R_aVL + R_V4 + R_V5 + R_V6 + S_II + S_aVF + S_V1 + S_V2 + S_V4 + S_V5 + S_V6
0.132792	Q_aVR + R_aVL + R_V4 + R_V5 + R_V6 + S_III + S_V1 + S_V2 + S_V4 + S_V5
0.132786	R_I + R_aVL + R_V5 + R_V6 + S_II + S_V1 + S_V2 + S_V4 + S_V6
0.132784	R_I + R_aVL + R_V4 + R_V5 + S_II + S_V2 + S_V4
0.132783	Q_aVR + R_I + R_aVL + R_V4 + R_V5 + R_V6 + S_II + S_III + S_V1 + S_V2 + S_V3 + S_V4
0.132781	R_I + R_V4 + R_V5 + S_II + S_III + S_V2 + S_V3
0.132776	Q_aVR + R_I + R_aVL + R_V4 + R_V5 + S_V1 + S_V2 + S_V3 + S_V5 + S_V6
0.132773	R_I + R_V5 + S_II + S_aVF + S_V1 + S_V2
0.132772	R_I + R_aVL + R_V4 + R_V5 + S_II + S_V2 + S_V5 + S_V6
0.132769	R_I + R_V4 + R_V5 + R_V6 + S_II + S_III + S_V1 + S_V2 + S_V3 + S_V4
0.132766	R_I + R_V4 + R_V5 + S_V1 + S_V2 + S_V5 + S_V6
0.132751	R_I + R_V4 + R_V5 + S_II + S_V1 + S_V2 + S_V3 + S_V5
0.132749	Q_aVR + R_I + R_V4 + R_V5 + R_V6 + S_II + S_III + S_aVF + S_V1 + S_V2 + S_V5 + S_V6
0.132748	R_aVL + R_V4 + R_V5 + S_III + S_V1 + S_V2 + S_V5
0.132746	R_I + R_aVL + R_V4 + R_V5 + R_V6 + S_III + S_V1 + S_V2 + S_V3 + S_V5
0.132743	Q_aVR + R_I + R_aVL + R_V4 + R_V5 + R_V6 + S_II + S_aVF + S_V1 + S_V2 + S_V4
0.132742	R_V4 + R_V5 + R_V6 + S_II + S_III + S_aVF + S_V1 + S_V2 + S_V5 + S_V6
0.132739	Q_aVR + R_I + R_V4 + R_V5 + S_II + S_III + S_V1 + S_V2 + S_V6
0.132735	R_I + R_V4 + R_V5 + R_V6 + S_II + S_V1 + S_V2 + S_V5 + S_V6
0.132734	R_I + R_II + R_aVL + R_V4 + R_V5 + R_V6 + S_II + S_III + S_V1 + S_V2 + S_V4 + S_V5 + S_V6
0.132727	R_I + R_V4 + R_V5 + S_II + S_III + S_aVF + S_V1 + S_V2 + S_V4
0.132727	R_I + R_V4 + R_V6 + S_II + S_V2 + S_V5 + S_V6
0.132723	R_I + R_aVL + R_V4 + R_V5 + S_V1 + S_V2 + S_V3 + S_V6
0.13272	R_aVL + R_V4 + R_V5 + S_II + S_V1 + S_V2 + S_V6
0.132718	R_I + R_V4 + R_V5 + S_II + S_aVF + S_V1 + S_V2 + S_V6
0.132716	R_I + R_V5 + S_II + S_III + S_V1 + S_V2
0.132714	R_I + R_aVL + R_V4 + R_V5 + S_aVF + S_V1 + S_V2 + S_V3 + S_V6
0.132701	Q_aVR + R_I + R_aVL + R_V4 + R_V5 + S_II + S_V1 + S_V2 + S_V3
0.132701	R_I + R_aVL + R_V4 + R_V5 + S_II + S_aVF + S_V1 + S_V2 + S_V4 + S_V5
0.132694	Q_aVR + R_I + R_aVL + R_V4 + R_V5 + R_V6 + S_aVF + S_V1 + S_V2 + S_V3 + S_V5 + S_V6
0.132678	R_I + R_V4 + R_V6 + S_II + S_V1 + S_V2 + S_V5
0.132674	R_V4 + R_V6 + S_II + S_III + S_V1 + S_V2 + S_V4 + S_V6
0.132663	Q_aVR + R_I + R_V4 + R_V5 + R_V6 + S_II + S_V1 + S_V2 + S_V5 + S_V6
0.132662	R_aVL + R_V4 + R_V5 + S_III + S_V1 + S_V2 + S_V4
0.132655	R_aVL + R_V4 + R_V5 + R_V6 + S_II + S_III + S_aVF + S_V1 + S_V2 + S_V3 + S_V6
0.132631	R_I + R_V4 + R_V5 + R_V6 + S_III + S_aVF + S_V1 + S_V2 + S_V4 + S_V5 + S_V6
0.132629	Q_aVR + R_I + R_II + R_aVL + R_V4 + R_V5 + R_V6 + S_II + S_III + S_V1 + S_V2 + S_V3 + S_V5 + S_V6
0.132626	R_aVL + R_V4 + R_V5 + R_V6 + S_II + S_III + S_V1 + S_V2 + S_V6
0.132625	Q_aVR + R_aVL + R_V4 + R_V5 + S_II + S_aVF + S_V1 + S_V2 + S_V4
0.132624	R_I + R_V4 + R_V5 + R_V6 + S_II + S_III + S_aVF + S_V1 + S_V2 + S_V4 + S_V5 + S_V6
0.132623	Q_aVR + R_I + R_aVL + R_V4 + R_V5 + R_V6 + S_II + S_V1 + S_V2 + S_V4
0.132618	Q_aVR + R_aVL + R_V4 + R_V5 + R_V6 + S_III + S_V1 + S_V2 + S_V3 + S_V5
0.132613	R_I + R_aVL + R_V5 + S_II + S_V1 + S_V2 + S_V5
0.132605	Q_aVR + R_aVL + R_V4 + R_V5 + S_II + S_aVF + S_V1 + S_V2 + S_V3 + S_V6
0.132605	R_I + R_aVL + R_V4 + R_V6 + S_II + S_V1 + S_V2 + S_V5
0.132595	Q_aVR + R_aVL + R_V4 + R_V6 + S_II + S_V1 + S_V2 + S_V5 + S_V6
0.132585	R_I + R_II + R_aVL + R_V4 + R_V5 + S_II + S_V1 + S_V2 + S_V4 + S_V5
0.132579	Q_aVR + R_V4 + R_V5 + R_V6 + S_II + S_III + S_V1 + S_V2 + S_V4
0.132577	R_I + R_aVL + R_V4 + R_V5 + R_V6 + S_II + S_aVF + S_V1 + S_V2 + S_V5
0.132568	R_I + R_V4 + R_V6 + S_III + S_V1 + S_V2 + S_V5 + S_V6
0.13256	Q_aVR + R_aVL + R_V4 + R_V5 + R_V6 + S_II + S_III + S_V1 + S_V2 + S_V3 + S_V4 + S_V6
0.132557	R_I + R_aVL + R_V4 + R_V5 + S_III + S_V1 + S_V2 + S_V3 + S_V6
0.132555	Q_aVR + R_I + R_V4 + R_V5 + S_II + S_aVF + S_V1 + S_V2 + S_V4 + S_V5 + S_V6
0.132549	R_aVL + R_V4 + R_V5 + S_II + S_V2 + S_V4 + S_V6
0.132545	Q_aVR + R_I + R_aVL + R_V4 + R_V5 + R_V6 + S_II + S_V1 + S_V2 + S_V3 + S_V4
0.132545	R_I + R_V4 + R_V5 + S_II + S_III + S_aVF + S_V1 + S_V2 + S_V3 + S_V6
0.132542	Q_aVR + R_I + R_aVL + R_V4 + R_V5 + R_V6 + S_II + S_III + S_V1 + S_V2 + S_V4 + S_V5 + S_V6
0.132536	R_I + R_V4 + R_V5 + R_V6 + S_III + S_aVF + S_V1 + S_V2 + S_V4 + S_V5
0.132534	R_aVL + R_V4 + R_V5 + S_V1 + S_V2 + S_V4 + S_V5 + S_V6
0.132528	R_I + R_aVL + R_V4 + R_V5 + S_II + S_aVF + S_V1 + S_V2 + S_V3
0.132523	R_I + R_II + R_aVL + R_V4 + R_V5 + S_II + S_V1 + S_V2 + S_V5 + S_V6
0.132517	R_I + R_aVL + R_V5 + R_V6 + S_II + S_V1 + S_V2 + S_V5
0.132516	R_aVL + R_V4 + R_V5 + S_II + S_V1 + S_V2 + S_V3 + S_V5
0.132512	R_I + R_V4 + R_V6 + S_II + S_aVF + S_V1 + S_V2 + S_V6
0.1325	R_I + R_aVL + R_V4 + R_V5 + S_II + S_aVF + S_V1 + S_V2 + S_V3 + S_V5
0.132493	R_I + R_aVL + R_V5 + R_V6 + S_II + S_V1 + S_V2 + S_V6
0.132492	R_I + R_aVL + R_V4 + R_V5 + R_V6 + S_II + S_aVF + S_V1 + S_V2 + S_V3
0.132485	Q_aVR + R_I + R_aVL + R_V4 + R_V5 + S_II + S_aVF + S_V1 + S_V2 + S_V4 + S_V6
0.132483	Q_aVR + R_aVL + R_V4 + R_V5 + R_V6 + S_II + S_aVF + S_V1 + S_V2 + S_V4
0.132476	R_I + R_aVL + R_V4 + R_V5 + R_V6 + S_II + S_aVF + S_V1 + S_V2 + S_V3 + S_V4 + S_V6
0.132472	R_I + R_V4 + R_V5 + R_V6 + S_II + S_aVF + S_V1 + S_V2 + S_V3 + S_V5
0.13247	R_I + R_II + R_aVL + R_V4 + R_V5 + S_II + S_III + S_V1 + S_V2 + S_V3 + S_V6
0.132469	R_aVL + R_V4 + R_V6 + S_II + S_V1 + S_V2 + S_V4
0.13246	R_I + R_V4 + R_V5 + S_II + S_III + S_aVF + S_V1 + S_V2 + S_V4 + S_V6
0.132457	Q_aVR + R_aVL + R_V4 + R_V6 + S_II + S_V1 + S_V2 + S_V4 + S_V6
0.132453	Q_aVR + R_aVL + R_V4 + R_V5 + S_III + S_V1 + S_V2 + S_V3 + S_V6
0.132447	Q_aVR + R_I + R_V4 + R_V5 + S_II + S_III + S_V2 + S_V3 + S_V6
0.132437	R_I + R_V4 + R_V5 + S_III + S_aVF + S_V1 + S_V2 + S_V3 + S_V6
0.132435	Q_aVR + R_I + R_aVL + R_V4 + R_V5 + R_V6 + S_III + S_V1 + S_V2 + S_V4 + S_V6
0.132431	R_I + R_aVL + R_V4 + R_V5 + R_V6 + S_III + S_V1 + S_V2 + S_V5 + S_V6
0.132422	R_V4 + R_V5 + S_II + S_aVF + S_V1 + S_V2 + S_V5 + S_V6
0.132418	Q_aVR + R_I + R_II + R_aVL + R_V4 + R_V5 + S_II + S_V1 + S_V2 + S_V3 + S_V5 + S_V6
0.132415	R_V4 + R_V5 + R_V6 + S_II + S_III + S_aVF + S_V1 + S_V2 + S_V3 + S_V6
0.132407	R_I + R_aVL + R_V4 + R_V6 + S_II + S_V1 + S_V2 + S_V4
0.132404	Q_aVR + R_aVL + R_V4 + R_V5 + S_aVF + S_V1 + S_V2 + S_V4 + S_V6
0.132404	Q_aVR + R_I + R_aVL + R_V4 + R_V5 + R_V6 + S_II + S_aVF + S_V1 + S_V2 + S_V3 + S_V4 + S_V6
0.132396	Q_aVR + R_I + R_aVL + R_V4 + R_V5 + S_V1 + S_V2 + S_V4 + S_V5
0.132392	R_I + R_aVL + R_V4 + R_V5 + S_II + S_III + S_V1 + S_V2 + S_V3
0.132388	R_I + R_V5 + S_II + S_III + S_V1 + S_V2 + S_V5
0.132378	R_I + R_V4 + R_V5 + R_V6 + S_II + S_V1 + S_V2 + S_V4 + S_V5
0.132376	Q_aVR + R_I + R_aVL + R_V4 + R_V5 + R_V6 + S_II + S_III + S_V1 + S_V2 + S_V5 + S_V6
0.132374	R_I + R_V4 + R_V6 + S_II + S_V2 + S_V4 + S_V6
0.132373	R_I + R_V4 + R_V5 + S_II + S_V2 + S_V3 + S_V6
0.132372	R_I + R_II + R_aVL + R_V4 + R_V5 + S_II + S_aVF + S_V1 + S_V2 + S_V4 + S_V6
0.13236	Q_aVR + R_II + R_aVL + R_V4 + R_V5 + S_II + S_III + S_V1 + S_V2 + S_V4 + S_V6
0.132352	Q_aVR + R_aVL + R_V4 + R_V5 + S_II + S_aVF + S_V1 + S_V2 + S_V5 + S_V6
0.132341	R_aVL + R_V4 + R_V5 + S_II + S_aVF + S_V1 + S_V2 + S_V6
0.13234	Q_aVR + R_aVL + R_V4 + R_V5 + R_V6 + S_II + S_aVF + S_V1 + S_V2 + S_V4 + S_V5 + S_V6
0.13234	R_I + R_aVL + R_V4 + R_V5 + S_II + S_V2 + S_V3 + S_V5
0.132333	Q_aVR + R_aVL + R_V4 + R_V5 + R_V6 + S_II + S_III + S_V1 + S_V2 + S_V3 + S_V4
0.132331	R_I + R_V4 + R_V5 + S_aVF + S_V1 + S_V2 + S_V4 + S_V5
0.132328	R_aVL + R_V4 + R_V5 + R_V6 + S_II + S_aVF + S_V1 + S_V2 + S_V4
0.132328	R_I + R_aVL + R_V4 + R_V6 + S_II + S_V1 + S_V2 + S_V3 + S_V6
0.132327	R_I + R_V5 + S_aVF + S_V1 + S_V2 + S_V6
0.13232	R_I + R_II + R_V4 + R_V5 + R_V6 + S_II + S_III + S_V1 + S_V2 + S_V4 + S_V5 + S_V6
0.132318	Q_aVR + R_I + R_V4 + R_V5 + R_V6 + S_III + S_V1 + S_V2 + S_V3 + S_V4 + S_V6
0.132314	Q_aVR + R_I + R_II + R_V4 + R_V5 + S_II + S_III + S_V1 + S_V2 + S_V5 + S_V6
0.132313	R_I + R_V4 + R_V6 + S_II + S_aVF + S_V1 + S_V2 + S_V4
0.132304	R_aVL + R_V4 + R_V5 + R_V6 + S_II + S_aVF + S_V1 + S_V2 + S_V3 + S_V5
0.132283	R_I + R_V4 + R_V5 + R_V6 + S_III + S_V1 + S_V2 + S_V3 + S_V5
0.13228	Q_aVR + R_I + R_II + R_V4 + R_V5 + R_V6 + S_II + S_III + S_V1 + S_V2 + S_V3 + S_V5 + S_V6
0.132276	Q_aVR + R_I + R_II + R_V4 + R_V5 + R_V6 + S_II + S_III + S_V1 + S_V2 + S_V4 + S_V5 + S_V6
0.132274	R_I + R_aVL + R_V4 + R_V5 + S_II + S_V1 + S_V2 + S_V3 + S_V4 + S_V6
0.132274	R_I + R_aVL + R_V4 + R_V5 + R_V6 + S_II + S_V2 + S_V3 + S_V6
0.13227	Q_aVR + R_I + R_aVL + R_V4 + R_V5 + R_V6 + S_II + S_aVF + S_V1 + S_V2 + S_V3
0.132269	R_I + R_V4 + R_V5 + S_II + S_III + S_V2 + S_V5 + S_V6
0.132267	R_I + R_aVL + R_V4 + R_V5 + R_V6 + S_aVF + S_V1 + S_V2 + S_V3 + S_V6
0.132267	Q_aVR + R_I + R_aVL + R_V4 + R_V5 + R_V6 + S_III + S_V1 + S_V2 + S_V3 + S_V5
0.132264	R_I + R_II + R_aVL + R_V4 + R_V5 + S_II + S_III + S_V1 + S_V2 + S_V4 + S_V5
0.132259	R_aVL + R_V4 + R_V5 + R_V6 + S_II + S_III + S_V1 + S_V2 + S_V3 + S_V4 + S_V6
0.132252	R_I + R_V4 + R_V5 + R_V6 + S_II + S_III + S_V2 + S_V3 + S_V5 + S_V6
0.132247	R_aVL + R_V4 + R_V5 + R_V6 + S_III + S_V1 + S_V2 + S_V3 + S_V5
0.132245	Q_aVR + R_aVL + R_V4 + R_V5 + S_II + S_III + S_V1 + S_V2 + S_V3
0.13222	R_I + R_V5 + S_III + S_V1 + S_V2 + S_V6
0.132215	Q_aVR + R_I + R_V4 + R_V5 + R_V6 + S_III + S_aVF + S_V1 + S_V2 + S_V3 + S_V5
0.132213	Q_aVR + R_I + R_V4 + R_V5 + R_V6 + S_II + S_V1 + S_V2 + S_V3 + S_V6
0.13219	R_I + R_aVL + R_V4 + R_V5 + R_V6 + S_II + S_V2 + S_V3 + S_V5 + S_V6
0.132184	R_I + R_V5 + S_V1 + S_V2 + S_V5 + S_V6
0.13218	Q_aVR + R_V5 + R_V6 + S_II + S_III + S_V1 + S_V2 + S_V6
0.132177	R_I + R_II + R_aVL + R_V4 + R_V5 + R_V6 + S_II + S_III + S_V1 + S_V2 + S_V4 + S_V6
0.132142	R_V5 + S_II + S_aVF + S_V1 + S_V2 + S_V6
0.132136	R_I + R_aVL + R_V4 + R_V5 + R_V6 + S_aVF + S_V1 + S_V2 + S_V4 + S_V5
0.132135	R_V4 + R_V6 + S_II + S_III + S_V1 + S_V2 + S_V4
0.132134	Q_aVR + R_I + R_V5 + S_II + S_V1 + S_V2 + S_V6
0.132134	R_aVL + R_V4 + R_V5 + S_II + S_III + S_V1 + S_V2 + S_V4 + S_V5
0.13213	R_I + R_II + R_aVL + R_V4 + R_V5 + S_II + S_III + S_V1 + S_V2 + S_V3 + S_V5 + S_V6
0.132115	R_I + R_V4 + R_V6 + S_III + S_V1 + S_V2 + S_V4 + S_V6
0.13211	R_I + R_aVL + R_V4 + R_V5 + R_V6 + S_aVF + S_V1 + S_V2 + S_V5 + S_V6
0.132109	R_I + R_V4 + R_V5 + S_II + S_III + S_V2 + S_V5
0.132108	R_I + R_V4 + R_V5 + R_V6 + S_III + S_aVF + S_V1 + S_V2 + S_V3 + S_V5
0.132106	Q_aVR + R_I + R_aVL + R_V4 + R_V5 + S_II + S_V2 + S_V3 + S_V6
0.132105	Q_aVR + R_I + R_aVL + R_V4 + R_V5 + R_V6 + S_aVF + S_V1 + S_V2 + S_V4 + S_V6
0.132103	Q_aVR + R_I + R_V4 + R_V5 + S_V1 + S_V2 + S_V4 + S_V6
0.132099	Q_aVR + R_I + R_aVL + R_V4 + R_V5 + S_V1 + S_V2 + S_V5 + S_V6
0.132069	R_V4 + R_V6 + S_III + S_V1 + S_V2 + S_V5 + S_V6
0.132064	R_I + R_V4 + R_V5 + S_V1 + S_V2 + S_V4 + S_V6
0.132059	Q_aVR + R_I + R_V4 + R_V5 + S_aVF + S_V1 + S_V2 + S_V4 + S_V5 + S_V6
0.132055	R_aVL + R_V4 + R_V5 + R_V6 + S_II + S_aVF + S_V1 + S_V2 + S_V5
0.132054	R_I + R_II + R_aVL + R_V4 + R_V5 + S_II + S_III + S_V1 + S_V2 + S_V5 + S_V6
0.132053	R_I + R_aVL + R_V4 + R_V5 + R_V6 + S_II + S_III + S_aVF + S_V1 + S_V2 + S_V3 + S_V6
0.132052	Q_aVR + R_I + R_aVL + R_V4 + R_V5 + S_II + S_aVF + S_V1 + S_V2 + S_V4
0.132049	R_aVL + R_V4 + R_V5 + R_V6 + S_II + S_III + S_aVF + S_V1 + S_V2 + S_V4 + S_V6
0.132044	Q_aVR + R_I + R_V4 + R_V5 + R_V6 + S_III + S_aVF + S_V1 + S_V2 + S_V4 + S_V5
0.132041	Q_aVR + R_V4 + R_V6 + S_II + S_III + S_V1 + S_V2 + S_V5
0.132041	Q_aVR + R_I + R_V4 + R_V5 + S_II + S_V2 + S_V4 + S_V6
0.132039	R_aVL + R_V4 + R_V5 + S_II + S_V2 + S_V5 + S_V6
0.132038	R_I + R_V5 + R_V6 + S_II + S_III + S_V1 + S_V2 + S_V3 + S_V6
0.132037	Q_aVR + R_II + R_aVL + R_V4 + R_V5 + R_V6 + S_II + S_III + S_V1 + S_V2 + S_V3 + S_V5 + S_V6
0.132031	R_I + R_V4 + R_V5 + S_II + S_III + S_aVF + S_V1 + S_V2 + S_V5
0.132029	R_aVL + R_V4 + R_V5 + R_V6 + S_III + S_aVF + S_V1 + S_V2 + S_V4 + S_V6
0.132026	R_I + R_V4 + R_V5 + R_V6 + S_II + S_III + S_V1 + S_V2 + S_V6
0.132019	Q_aVR + R_I + R_V4 + R_V6 + S_II + S_III + S_V1 + S_V2 + S_V4
0.132019	Q_aVR + R_aVL + R_V4 + R_V5 + R_V6 + S_II + S_III + S_aVF + S_V1 + S_V2 + S_V3 + S_V6
0.132015	R_I + R_aVL + R_V4 + R_V5 + S_aVF + S_V1 + S_V2 + S_V4 + S_V5
0.132007	Q_aVR + R_I + R_V4 + R_V5 + S_aVF + S_V1 + S_V2 + S_V4 + S_V5
0.132005	R_I + R_V4 + R_V5 + R_V6 + S_II + S_III + S_V2 + S_V3 + S_V5
0.132003	Q_aVR + R_V4 + R_V5 + R_V6 + S_III + S_V1 + S_V2 + S_V4 + S_V5 + S_V6
0.132002	Q_aVR + R_I + R_II + R_aVL + R_V4 + R_V5 + S_II + S_V1 + S_V2 + S_V4 + S_V6
0.131991	R_I + R_V5 + R_V6 + S_II + S_V1 + S_V2 + S_V4 + S_V6
0.131982	Q_aVR + R_I + R_aVL + R_V4 + R_V5 + S_II + S_V1 + S_V2 + S_V3 + S_V4 + S_V6
0.131982	R_aVL + R_V4 + R_V5 + S_III + S_V1 + S_V2 + S_V4 + S_V5
0.131973	Q_aVR + R_I + R_V4 + R_V5 + R_V6 + S_aVF + S_V1 + S_V2 + S_V4 + S_V5 + S_V6
0.13197	Q_aVR + R_I + R_II + R_V4 + R_V5 + S_II + S_III + S_V1 + S_V2 + S_V3 + S_V6
0.131962	Q_aVR + R_aVL + R_V4 + R_V5 + S_II + S_aVF + S_V1 + S_V2 + S_V5
0.131962	R_II + R_aVL + R_V4 + R_V5 + R_V6 + S_II + S_III + S_V1 + S_V2 + S_V4 + S_V5 + S_V6
0.13196	Q_aVR + R_V4 + R_V5 + S_II + S_V1 + S_V2 + S_V5 + S_V6
0.131956	R_aVL + R_V4 + R_V5 + R_V6 + S_III + S_aVF + S_V1 + S_V2 + S_V3 + S_V6
0.131954	R_I + R_aVL + R_V4 + R_V5 + R_V6 + S_II + S_V1 + S_V2 + S_V5
0.131949	R_aVL + R_V5 + R_V6 + S_II + S_V1 + S_V2 + S_V4 + S_V6
0.131944	R_V5 + S_II + S_III + S_V1 + S_V2 + S_V5
0.131943	Q_aVR + R_V4 + R_V5 + R_V6 + S_II + S_III + S_aVF + S_V1 + S_V2 + S_V5 + S_V6
0.131937	Q_aVR + R_I + R_aVL + R_V4 + R_V5 + R_V6 + S_II + S_aVF + S_V1 + S_V2 + S_V3 + S_V4
0.131936	R_V4 + R_V5 + R_V6 + S_II + S_III + S_V1 + S_V2 + S_V3 + S_V5
0.131934	Q_aVR + R_aVL + R_V4 + R_V5 + S_II + S_III + S_V1 + S_V2 + S_V5
0.131927	R_I + R_V5 + R_V6 + S_III + S_V1 + S_V2 + S_V5 + S_V6
0.131924	Q_aVR + R_I + R_aVL + R_V4 + R_V5 + R_V6 + S_aVF + S_V1 + S_V2 + S_V3 + S_V6
0.131914	R_I + R_aVL + R_V4 + R_V5 + S_II + S_III + S_V1 + S_V2 + S_V3 + S_V5
0.131913	R_aVL + R_V4 + R_V5 + R_V6 + S_II + S_V1 + S_V2 + S_V3 + S_V5
0.131909	R_I + R_II + R_V4 + R_V5 + S_III + S_V1 + S_V2 + S_V4 + S_V5 + S_V6
0.131909	Q_aVR + R_I + R_aVL + R_V4 + R_V5 + R_V6 + S_aVF + S_V1 + S_V2 + S_V4 + S_V5 + S_V6
0.131906	R_I + R_V4 + R_V5 + R_V6 + S_aVF + S_V1 + S_V2 + S_V4 + S_V5 + S_V6
0.131904	Q_aVR + R_I + R_V4 + R_V5 + R_V6 + S_II + S_V1 + S_V2 + S_V3 + S_V5
0.131902	Q_aVR + R_I + R_aVL + R_V4 + R_V5 + R_V6 + S_III + S_V1 + S_V2 + S_V4 + S_V5 + S_V6
0.131894	R_I + R_II + R_aVL + R_V4 + R_V5 + R_V6 + S_II + S_III + S_V1 + S_V2 + S_V4 + S_V5
0.131894	R_I + R_V4 + R_V5 + S_III + S_V2 + S_V5 + S_V6
0.131893	R_I + R_aVL + R_V4 + R_V5 + R_V6 + S_II + S_III + S_V2 + S_V3 + S_V6
0.131891	Q_aVR + R_I + R_V4 + R_V5 + R_V6 + S_II + S_aVF + S_V1 + S_V2 + S_V3 + S_V4 + S_V6
0.131888	R_aVL + R_V4 + R_V5 + R_V6 + S_aVF + S_V1 + S_V2 + S_V4 + S_V6
0.131883	Q_aVR + R_V4 + R_V5 + R_V6 + S_III + S_V1 + S_V2 + S_V4 + S_V6
0.131881	Q_aVR + R_I + R_aVL + R_V4 + R_V5 + S_V1 + S_V2 + S_V3 + S_V6
0.13188	Q_aVR + R_aVL + R_V4 + R_V5 + S_aVF + S_V1 + S_V2 + S_V5 + S_V6
0.131879	Q_aVR + R_aVL + R_V4 + R_V5 + R_V6 + S_aVF + S_V1 + S_V2 + S_V4 + S_V6
0.131879	R_V5 + S_II + S_V1 + S_V2 + S_V6
0.131878	Q_aVR + R_aVL + R_V4 + R_V5 + S_III + S_V1 + S_V2 + S_V5 + S_V6
0.131873	Q_aVR + R_aVL + R_V4 + R_V5 + S_V1 + S_V2 + S_V4 + S_V5 + S_V6
0.131872	R_I + R_V4 + R_V5 + S_III + S_aVF + S_V1 + S_V2 + S_V4
0.131872	R_I + R_II + R_V4 + R_V5 + S_II + S_III + S_V1 + S_V2 + S_V3 + S_V6
0.131863	R_II + R_aVL + R_V4 + R_V5 + S_II + S_III + S_V1 + S_V2 + S_V4 + S_V5
0.131862	R_aVL + R_V4 + R_V5 + S_II + S_III + S_V1 + S_V2 + S_V3 + S_V5
0.131854	Q_aVR + R_V4 + R_V5 + S_II + S_III + S_V1 + S_V2 + S_V3 + S_V5
0.131848	Q_aVR + R_I + R_II + R_aVL + R_V4 + R_V5 + S_II + S_V1 + S_V2 + S_V4 + S_V5
0.131843	R_I + R_aVL + R_V4 + R_V5 + R_V6 + S_V1 + S_V2 + S_V4 + S_V6
0.131843	Q_aVR + R_I + R_V4 + R_V6 + S_II + S_III + S_V1 + S_V2 + S_V4 + S_V6
0.131838	Q_aVR + R_I + R_V4 + R_V5 + R_V6 + S_II + S_aVF + S_V1 + S_V2 + S_V4
0.131828	R_I + R_aVL + R_V4 + R_V5 + R_V6 + S_III + S_V1 + S_V2 + S_V3 + S_V4 + S_V6
0.13182	R_aVL + R_V4 + R_V5 + R_V6 + S_II + S_III + S_V2 + S_V3 + S_V6
0.13182	R_I + R_aVL + R_V4 + R_V5 + R_V6 + S_II + S_V1 + S_V2 + S_V3 + S_V4
0.13181	Q_aVR + R_I + R_V4 + R_V5 + R_V6 + S_III + S_aVF + S_V1 + S_V2 + S_V4 + S_V5 + S_V6
0.13181	R_I + R_II + R_V4 + R_V5 + R_V6 + S_II + S_III + S_V1 + S_V2 + S_V3 + S_V5 + S_V6
0.131807	Q_aVR + R_I + R_II + R_aVL + R_V4 + R_V5 + R_V6 + S_II + S_III + S_V1 + S_V2 + S_V4 + S_V5 + S_V6
0.131806	R_II + R_aVL + R_V4 + R_V5 + R_V6 + S_II + S_III + S_V1 + S_V2 + S_V3 + S_V5 + S_V6
0.131804	R_I + R_V4 + R_V5 + S_II + S_aVF + S_V2 + S_V4 + S_V6
0.131803	Q_aVR + R_I + R_V5 + S_II + S_V1 + S_V2 + S_V5
0.131797	Q_aVR + R_I + R_V4 + R_V5 + R_V6 + S_aVF + S_V1 + S_V2 + S_V3 + S_V5 + S_V6
0.131792	Q_aVR + R_I + R_V5 + S_II + S_V1 + S_V2 + S_V5 + S_V6
0.131792	Q_aVR + R_V4 + R_V5 + R_V6 + S_II + S_III + S_V1 + S_V2 + S_V5
0.131784	Q_aVR + R_V4 + R_V5 + S_II + S_aVF + S_V1 + S_V2 + S_V5 + S_V6
0.131777	R_I + R_aVL + R_V4 + R_V5 + S_II + S_III + S_V1 + S_V2 + S_V5 + S_V6
0.131773	Q_aVR + R_I + R_aVL + R_V4 + R_V5 + R_V6 + S_III + S_V1 + S_V2 + S_V4 + S_V5
0.131772	R_I + R_V5 + S_V2 + S_V5 + S_V6
0.131772	Q_aVR + R_I + R_aVL + R_V4 + R_V5 + S_II + S_III + S_V1 + S_V2 + S_V3 + S_V6
0.131764	Q_aVR + R_V4 + R_V5 + R_V6 + S_III + S_V1 + S_V2 + S_V3 + S_V5 + S_V6
0.131749	R_I + R_II + R_aVL + R_V4 + R_V5 + S_II + S_III + S_V1 + S_V2 + S_V4 + S_V5 + S_V6
0.131729	Q_aVR + R_I + R_V4 + R_V6 + S_II + S_III + S_V1 + S_V2 + S_V3 + S_V6
0.131718	R_I + R_aVL + R_V4 + R_V5 + S_II + S_V2 + S_V4 + S_V5
0.131711	R_V4 + R_V5 + S_II + S_V1 + S_V2 + S_V5 + S_V6
0.13171	R_I + R_II + R_aVL + R_V4 + R_V5 + R_V6 + S_II + S_III + S_V1 + S_V2 + S_V3 + S_V6
0.131708	Q_aVR + R_I + R_V4 + R_V5 + S_III + S_V1 + S_V2 + S_V5
0.131706	Q_aVR + R_I + R_V4 + R_V5 + R_V6 + S_II + S_III + S_aVF + S_V1 + S_V2 + S_V5
0.131706	Q_aVR + R_I + R_V4 + R_V5 + R_V6 + S_III + S_aVF + S_V1 + S_V2 + S_V5 + S_V6
0.131694	R_I + R_V5 + S_II + S_V1 + S_V2 + S_V4
0.131691	R_I + R_V5 + R_V6 + S_II + S_aVF + S_V1 + S_V2 + S_V4 + S_V6
0.131687	Q_aVR + R_I + R_aVL + R_V4 + R_V5 + S_aVF + S_V1 + S_V2 + S_V4 + S_V6
0.131674	R_aVL + R_V4 + R_V5 + R_V6 + S_aVF + S_V1 + S_V2 + S_V5 + S_V6
0.131671	Q_aVR + R_I + R_V4 + R_V5 + S_II + S_V2 + S_V3 + S_V6
0.131671	R_aVL + R_V5 + R_V6 + S_II + S_III + S_V1 + S_V2 + S_V5
0.13167	R_aVL + R_V4 + R_V5 + S_II + S_V2 + S_V3 + S_V6
0.131669	R_I + R_V4 + R_V5 + S_II + S_aVF + S_V2 + S_V3 + S_V6
0.131666	R_I + R_aVL + R_V4 + R_V5 + R_V6 + S_II + S_aVF + S_V1 + S_V2 + S_V3 + S_V4
0.131655	Q_aVR + R_II + R_aVL + R_V4 + R_V5 + R_V6 + S_II + S_III + S_V1 + S_V2 + S_V4 + S_V5 + S_V6
0.131655	R_aVL + R_V4 + R_V5 + R_V6 + S_II + S_III + S_aVF + S_V1 + S_V2 + S_V4
0.131654	R_I + R_aVL + R_V4 + R_V5 + S_II + S_V2 + S_V3
0.131647	Q_aVR + R_aVL + R_V4 + R_V5 + S_II + S_III + S_V1 + S_V2 + S_V5 + S_V6
0.131647	Q_aVR + R_I + R_V4 + R_V5 + R_V6 + S_II + S_III + S_aVF + S_V1 + S_V2 + S_V4 + S_V5 + S_V6
0.131645	R_I + R_aVL + R_V4 + R_V5 + S_II + S_III + S_V1 + S_V2 + S_V5
0.131644	R_I + R_V5 + S_II + S_V1 + S_V5
0.131643	Q_aVR + R_aVL + R_V4 + R_V6 + S_II + S_V1 + S_V2 + S_V5
0.131639	R_aVL + R_V5 + R_V6 + S_II + S_aVF + S_V1 + S_V2 + S_V5
0.131638	R_aVL + R_V4 + R_V5 + R_V6 + S_II + S_III + S_V1 + S_V2 + S_V3 + S_V4
0.131635	Q_aVR + R_I + R_aVL + R_V4 + R_V5 + R_V6 + S_III + S_V1 + S_V2 + S_V3 + S_V4 + S_V6
0.131631	Q_aVR + R_aVL + R_V4 + R_V5 + R_V6 + S_II + S_V1 + S_V2 + S_V3 + S_V4 + S_V6
0.131624	R_I + R_aVL + R_V4 + R_V5 + R_V6 + S_II + S_V2 + S_V4 + S_V6
0.131624	Q_aVR + R_V4 + R_V5 + R_V6 + S_III + S_aVF + S_V1 + S_V2 + S_V4 + S_V6
0.131624	Q_aVR + R_I + R_V4 + R_V5 + S_V1 + S_V2 + S_V5 + S_V6
0.131622	R_I + R_II + R_aVL + R_V4 + R_V5 + S_II + S_III + S_V1 + S_V2 + S_V3 + S_V5
0.131607	Q_aVR + R_I + R_V5 + R_V6 + S_II + S_III + S_V1 + S_V2 + S_V6
0.131605	Q_aVR + R_I + R_V4 + R_V5 + S_II + S_aVF + S_V1 + S_V2 + S_V3
0.1316	R_II + R_aVL + R_V4 + R_V5 + S_II + S_III + S_V1 + S_V2 + S_V3 + S_V6
0.131599	R_I + R_V5 + R_V6 + S_II + S_III + S_V2 + S_V6
0.131592	R_I + R_V5 + S_V2 + S_V5
0.131586	R_I + R_V4 + R_V5 + S_II + S_III + S_V2 + S_V3 + S_V5
0.131586	Q_aVR + R_V4 + R_V5 + S_II + S_III + S_V1 + S_V2 + S_V6
0.131586	Q_aVR + R_I + R_V4 + R_V5 + S_II + S_III + S_V1 + S_V2 + S_V3 + S_V4
0.131581	R_aVL + R_V4 + R_V6 + S_II + S_V2 + S_V5
0.131581	R_I + R_II + R_aVL + R_V4 + R_V5 + S_II + S_aVF + S_V1 + S_V2 + S_V5 + S_V6
0.131578	R_aVL + R_V4 + R_V6 + S_II + S_aVF + S_V1 + S_V2 + S_V5
0.131572	R_I + R_aVL + R_V4 + R_V5 + S_II + S_aVF + S_V1 + S_V2 + S_V3 + S_V5 + S_V6
0.131571	R_I + R_aVL + R_V4 + R_V5 + S_III + S_V1 + S_V2 + S_V5 + S_V6
0.131566	Q_aVR + R_V4 + R_V5 + S_II + S_aVF + S_V1 + S_V2 + S_V4 + S_V6
0.131559	Q_aVR + R_V4 + R_V5 + R_V6 + S_II + S_III + S_aVF + S_V1 + S_V2 + S_V4
0.131558	Q_aVR + R_I + R_V4 + R_V5 + S_aVF + S_V1 + S_V2 + S_V3 + S_V5 + S_V6
0.131551	R_I + R_aVL + R_V4 + R_V5 + S_II + S_V2 + S_V3 + S_V5 + S_V6
0.13155	Q_aVR + R_aVL + R_V4 + R_V5 + R_V6 + S_III + S_aVF + S_V1 + S_V2 + S_V3 + S_V6
0.131546	R_II + R_aVL + R_V4 + R_V5 + R_V6 + S_II + S_III + S_V1 + S_V2 + S_V4 + S_V6
0.131545	R_I + R_V4 + R_V5 + S_aVF + S_V1 + S_V2 + S_V3 + S_V5 + S_V6
0.131545	Q_aVR + R_I + R_V4 + R_V5 + R_V6 + S_II + S_V1 + S_V2 + S_V3 + S_V4 + S_V6
0.131543	Q_aVR + R_I + R_V4 + R_V5 + R_V6 + S_II + S_III + S_aVF + S_V1 + S_V2 + S_V3 + S_V4
0.131535	R_I + R_II + R_aVL + R_V4 + R_V5 + R_V6 + S_II + S_III + S_V1 + S_V2 + S_V3 + S_V5
0.131535	Q_aVR + R_I + R_V5 + R_V6 + S_II + S_V1 + S_V2 + S_V5 + S_V6
0.131532	Q_aVR + R_V4 + R_V6 + S_II + S_III + S_V1 + S_V2 + S_V5 + S_V6
0.131527	R_V4 + R_V5 + R_V6 + S_II + S_III + S_V1 + S_V2 + S_V4
0.131526	R_V4 + R_V5 + S_II + S_III + S_V1 + S_V2 + S_V4 + S_V5 + S_V6
0.131523	R_I + R_V4 + R_V5 + R_V6 + S_III + S_V1 + S_V2 + S_V3 + S_V4 + S_V6
0.131515	Q_aVR + R_aVL + R_V4 + R_V5 + R_V6 + S_aVF + S_V1 + S_V2 + S_V3 + S_V5 + S_V6
0.131514	Q_aVR + R_aVL + R_V4 + R_V5 + R_V6 + S_V1 + S_V2 + S_V4 + S_V5 + S_V6
0.131505	Q_aVR + R_I + R_V4 + R_V5 + R_V6 + S_II + S_III + S_V2 + S_V3 + S_V5
0.131501	Q_aVR + R_I + R_II + R_V4 + R_V5 + S_II + S_III + S_V1 + S_V2 + S_V3 + S_V5
0.131497	R_I + R_aVL + R_V4 + R_V5 + S_V1 + S_V2 + S_V3 + S_V5
0.131494	R_I + R_aVL + R_V4 + R_V5 + R_V6 + S_aVF + S_V1 + S_V2 + S_V3 + S_V5
0.13149	Q_aVR + R_V4 + R_V5 + S_II + S_V1 + S_V2 + S_V4 + S_V6
0.131481	Q_aVR + R_V4 + R_V6 + S_II + S_III + S_V1 + S_V2 + S_V4
0.13148	R_V4 + R_V5 + R_V6 + S_III + S_V1 + S_V2 + S_V4 + S_V5 + S_V6
0.131477	R_I + R_V4 + R_V5 + S_II + S_III + S_aVF + S_V1 + S_V2 + S_V5 + S_V6
0.131474	R_I + R_V4 + R_V5 + S_II + S_III + S_aVF + S_V1 + S_V2 + S_V3
0.131473	R_I + R_aVL + R_V4 + R_V5 + S_aVF + S_V1 + S_V2 + S_V4
0.131471	Q_aVR + R_aVL + R_V4 + R_V5 + R_V6 + S_II + S_aVF + S_V1 + S_V2 + S_V5
0.13147	Q_aVR + R_aVL + R_V4 + R_V5 + R_V6 + S_II + S_V1 + S_V2 + S_V4
0.13147	Q_aVR + R_I + R_V4 + R_V5 + S_aVF + S_V1 + S_V2 + S_V3 + S_V6
0.131469	R_I + R_V4 + R_V6 + S_aVF + S_V1 + S_V2 + S_V5 + S_V6
0.131465	Q_aVR + R_I + R_V5 + R_V6 + S_II + S_III + S_V1 + S_V2 + S_V5
0.131463	R_I + R_aVL + R_V5 + R_V6 + S_II + S_V1 + S_V2 + S_V4
0.131463	R_I + R_V4 + R_V5 + S_III + S_aVF + S_V1 + S_V2 + S_V5
0.131457	Q_aVR + R_I + R_aVL + R_V4 + R_V5 + R_V6 + S_aVF + S_V1 + S_V2 + S_V4 + S_V5
0.131452	R_aVL + R_V4 + R_V5 + R_V6 + S_aVF + S_V1 + S_V2 + S_V4 + S_V5 + S_V6
0.13145	R_aVL + R_V4 + R_V6 + S_II + S_aVF + S_V1 + S_V2 + S_V6
0.131449	Q_aVR + R_I + R_aVL + R_V4 + R_V5 + R_V6 + S_II + S_V1 + S_V2 + S_V3
0.131449	Q_aVR + R_I + R_V4 + R_V5 + R_V6 + S_II + S_III + S_aVF + S_V1 + S_V2 + S_V3 + S_V4 + S_V6
0.131446	R_V4 + R_V5 + R_V6 + S_II + S_III + S_V1 + S_V2 + S_V5
0.131444	R_I + R_aVL + R_V4 + R_V5 + S_V2 + S_V4 + S_V6
0.131441	R_I + R_aVL + R_V4 + R_V5 + S_aVF + S_V1 + S_V2 + S_V3 + S_V5 + S_V6
0.13144	R_I + R_V5 + S_aVF + S_V2 + S_V5
0.131439	R_I + R_aVL + R_V4 + R_V5 + S_II + S_aVF + S_V1 + S_V2 + S_V6
0.131436	R_V4 + R_V5 + S_III + S_aVF + S_V1 + S_V2 + S_V5 + S_V6
0.131428	R_I + R_V4 + R_V6 + S_II + S_III + S_V2 + S_V4
0.131425	Q_aVR + R_I + R_V4 + R_V5 + S_II + S_III + S_V1 + S_V2 + S_V3 + S_V4 + S_V6
0.13142	R_I + R_V5 + S_II + S_III + S_V2 + S_V6
0.131414	R_I + R_II + R_aVL + R_V4 + R_V5 + R_V6 + S_II + S_V1 + S_V2 + S_V4 + S_V5 + S_V6
0.131414	R_V4 + R_V5 + R_V6 + S_III + S_aVF + S_V1 + S_V2 + S_V4 + S_V6
0.131412	R_I + R_aVL + R_V4 + R_V5 + R_V6 + S_V1 + S_V2 + S_V4 + S_V5
0.131412	R_I + R_V4 + R_V5 + S_II + S_III + S_V1 + S_V2 + S_V3 + S_V4 + S_V6
0.13141	R_I + R_II + R_V5 + S_II + S_III + S_V2 + S_V6
0.131409	Q_aVR + R_II + R_aVL + R_V4 + R_V5 + R_V6 + S_II + S_III + S_V1 + S_V2 + S_V4 + S_V6
0.131406	Q_aVR + R_I + R_aVL + R_V4 + R_V5 + R_V6 + S_aVF + S_V1 + S_V2 + S_V3 + S_V5
0.131405	R_aVL + R_V4 + R_V5 + S_II + S_aVF + S_V1 + S_V2 + S_V4 + S_V5
0.131403	Q_aVR + R_I + R_V4 + R_V5 + S_III + S_aVF + S_V1 + S_V2 + S_V4 + S_V6
0.131402	Q_aVR + R_V4 + R_V5 + S_II + S_III + S_V1 + S_V2 + S_V3 + S_V5 + S_V6
0.131399	Q_aVR + R_I + R_V4 + R_V5 + R_V6 + S_II + S_III + S_V1 + S_V2 + S_V3 + S_V4 + S_V5
0.131387	Q_aVR + R_I + R_V4 + R_V5 + S_III + S_aVF + S_V1 + S_V2 + S_V3 + S_V6
0.131386	Q_aVR + R_I + R_aVL + R_V4 + R_V5 + R_V6 + S_V1 + S_V2 + S_V4 + S_V6
0.131386	Q_aVR + R_I + R_II + R_aVL + R_V4 + R_V5 + R_V6 + S_II + S_III + S_V1 + S_V2 + S_V3 + S_V5
0.131382	R_I + R_II + R_aVL + R_V4 + R_V5 + S_II + S_aVF + S_V1 + S_V2 + S_V4 + S_V5
0.131382	Q_aVR + R_I + R_aVL + R_V4 + R_V5 + S_II + S_V1 + S_V2 + S_V3 + S_V4
0.131377	Q_aVR + R_I + R_II + R_aVL + R_V4 + R_V5 + R_V6 + S_II + S_III + S_V1 + S_V2 + S_V3 + S_V4 + S_V6
0.131374	Q_aVR + R_V4 + R_V6 + S_II + S_III + S_V1 + S_V2 + S_V4 + S_V6
0.131371	Q_aVR + R_I + R_II + R_aVL + R_V4 + R_V5 + R_V6 + S_II + S_III + S_V1 + S_V2 + S_V3 + S_V6
0.131363	Q_aVR + R_I + R_V4 + R_V6 + S_II + S_aVF + S_V1 + S_V2 + S_V4 + S_V6
0.131363	Q_aVR + R_I + R_V4 + R_V5 + S_V1 + S_V2 + S_V3 + S_V5 + S_V6
0.131363	R_II + R_aVL + R_V4 + R_V5 + S_II + S_III + S_V1 + S_V2 + S_V4 + S_V5 + S_V6
0.131362	R_I + R_aVL + R_V4 + R_V5 + R_V6 + S_III + S_aVF + S_V1 + S_V2 + S_V3 + S_V6
0.131349	R_I + R_V4 + R_V5 + R_V6 + S_II + S_III + S_aVF + S_V1 + S_V2 + S_V3 + S_V4 + S_V6
0.131341	R_aVL + R_V5 + S_V1 + S_V2 + S_V6
0.13134	R_I + R_V4 + R_V5 + R_V6 + S_II + S_aVF + S_V1 + S_V2 + S_V4
0.13134	Q_aVR + R_I + R_V4 + R_V5 + R_V6 + S_II + S_III + S_V2 + S_V3 + S_V5 + S_V6
0.131331	Q_aVR + R_I + R_II + R_V4 + R_V5 + S_III + S_V1 + S_V2 + S_V4 + S_V5 + S_V6
0.13133	Q_aVR + R_II + R_aVL + R_V4 + R_V5 + S_II + S_III + S_V1 + S_V2 + S_V3 + S_V6
0.131321	Q_aVR + R_V4 + R_V5 + R_V6 + S_II + S_III + S_aVF + S_V1 + S_V2 + S_V3 + S_V5
0.131319	Q_aVR + R_aVL + R_V4 + R_V5 + S_III + S_V1 + S_V2 + S_V4
0.131318	R_I + R_II + R_aVL + R_V4 + R_V5 + R_V6 + S_II + S_III + S_V1 + S_V2 + S_V3 + S_V4 + S_V6
0.131313	Q_aVR + R_I + R_II + R_aVL + R_V4 + R_V5 + R_V6 + S_II + S_III + S_V1 + S_V2 + S_V4 + S_V6
0.131308	Q_aVR + R_aVL + R_V4 + R_V6 + S_II + S_V1 + S_V2 + S_V4
0.131306	R_I + R_II + R_aVL + R_V4 + R_V5 + S_II + S_aVF + S_V1 + S_V2 + S_V4 + S_V5 + S_V6
0.131299	R_I + R_V4 + R_V6 + S_II + S_V1 + S_V2 + S_V4
0.131299	Q_aVR + R_I + R_II + R_aVL + R_V4 + R_V5 + S_II + S_III + S_V1 + S_V2 + S_V4 + S_V6
0.131295	Q_aVR + R_aVL + R_V4 + R_V5 + S_V1 + S_V2 + S_V4 + S_V5
0.131293	R_aVL + R_V4 + R_V5 + R_V6 + S_II + S_III + S_aVF + S_V1 + S_V2 + S_V3
0.131293	Q_aVR + R_V5 + R_V6 + S_II + S_III + S_V1 + S_V2 + S_V5
0.131286	R_aVL + R_V4 + R_V6 + S_V1 + S_V2 + S_V5 + S_V6
0.131286	R_I + R_aVL + R_V4 + R_V5 + S_II + S_III + S_V1 + S_V2 + S_V4 + S_V5
0.131285	Q_aVR + R_I + R_aVL + R_V4 + R_V5 + S_II + S_aVF + S_V1 + S_V2 + S_V3 + S_V5
0.131281	Q_aVR + R_V4 + R_V5 + S_III + S_V1 + S_V2 + S_V4 + S_V5
0.131279	R_I + R_V5 + R_V6 + S_II + S_III + S_V1 + S_V2
0.131275	R_aVL + R_V4 + R_V5 + S_V1 + S_V2 + S_V4 + S_V5
0.131272	R_aVL + R_V4 + R_V5 + R_V6 + S_III + S_V1 + S_V2 + S_V4
0.131271	Q_aVR + R_I + R_V4 + R_V5 + S_II + S_III + S_aVF + S_V1 + S_V2 + S_V3 + S_V6
0.13127	Q_aVR + R_I + R_aVL + R_V4 + R_V5 + S_II + S_aVF + S_V1 + S_V2 + S_V3
0.131269	Q_aVR + R_I + R_V4 + R_V5 + R_V6 + S_II + S_III + S_V2 + S_V4 + S_V6
0.131268	Q_aVR + R_I + R_V5 + R_V6 + S_II + S_III + S_V1 + S_V2 + S_V4
0.131267	Q_aVR + R_I + R_V4 + R_V6 + S_II + S_III + S_V1 + S_V2 + S_V5
0.131263	R_V4 + R_V5 + R_V6 + S_III + S_aVF + S_V1 + S_V2 + S_V5 + S_V6
0.131256	Q_aVR + R_I + R_aVL + R_V4 + R_V5 + S_aVF + S_V1 + S_V2 + S_V3 + S_V6
0.131255	Q_aVR + R_V4 + R_V5 + S_III + S_V1 + S_V2 + S_V3 + S_V6
0.131253	Q_aVR + R_I + R_II + R_aVL + R_V4 + R_V5 + R_V6 + S_II + S_III + S_V1 + S_V2 + S_V4 + S_V5
0.131243	Q_aVR + R_aVL + R_V4 + R_V5 + R_V6 + S_aVF + S_V1 + S_V2 + S_V4 + S_V5 + S_V6
0.131241	R_I + R_II + R_V4 + R_V5 + S_II + S_III + S_aVF + S_V1 + S_V2 + S_V4 + S_V6
0.13124	Q_aVR + R_aVL + R_V5 + R_V6 + S_II + S_V1 + S_V2 + S_V5 + S_V6
0.13124	R_I + R_V4 + R_V6 + S_II + S_III + S_V1 + S_V2 + S_V3
0.131235	R_I + R_V5 + R_V6 + S_II + S_V1 + S_V2 + S_V5
0.131234	R_I + R_aVL + R_V4 + R_V5 + R_V6 + S_II + S_aVF + S_V2 + S_V3 + S_V6
0.131225	Q_aVR + R_I + R_aVL + R_V4 + R_V5 + R_V6 + S_V1 + S_V2 + S_V4 + S_V5
0.131224	R_I + R_V4 + R_V6 + S_II + S_V2 + S_V5
0.13122	Q_aVR + R_I + R_aVL + R_V4 + R_V5 + R_V6 + S_II + S_V2 + S_V3 + S_V6
0.131216	Q_aVR + R_I + R_II + R_aVL + R_V4 + R_V5 + S_II + S_III + S_V1 + S_V2 + S_V3 + S_V6
0.131216	R_I + R_aVL + R_V4 + R_V5 + S_aVF + S_V1 + S_V2 + S_V4 + S_V5 + S_V6
0.131211	R_I + R_V4 + R_V5 + R_V6 + S_II + S_III + S_aVF + S_V1 + S_V2 + S_V6
0.131205	R_V4 + R_V5 + R_V6 + S_II + S_III + S_aVF + S_V1 + S_V2 + S_V4
0.131202	R_aVL + R_V4 + R_V5 + R_V6 + S_V1 + S_V2 + S_V4 + S_V5 + S_V6
0.1312	Q_aVR + R_aVL + R_V4 + R_V5 + R_V6 + S_II + S_aVF + S_V1 + S_V2 + S_V3
0.131199	Q_aVR + R_I + R_II + R_aVL + R_V4 + R_V5 + R_V6 + S_II + S_V1 + S_V2 + S_V4 + S_V5 + S_V6
0.13119	Q_aVR + R_V4 + R_V5 + R_V6 + S_II + S_III + S_V1 + S_V2 + S_V3 + S_V4 + S_V6
0.13119	Q_aVR + R_V4 + R_V5 + S_II + S_III + S_V1 + S_V2 + S_V3
0.131185	R_I + R_aVL + R_V4 + R_V5 + S_II + S_V1 + S_V2 + S_V3 + S_V4
0.131181	Q_aVR + R_aVL + R_V4 + R_V5 + R_V6 + S_III + S_V1 + S_V2 + S_V4
0.131179	R_I + R_aVL + R_V4 + R_V5 + R_V6 + S_II + S_V2 + S_V3 + S_V5
0.131179	R_I + R_V4 + R_V5 + S_aVF + S_V1 + S_V2 + S_V3 + S_V6
0.131178	R_I + R_V4 + R_V5 + R_V6 + S_III + S_aVF + S_V1 + S_V2 + S_V4
0.131177	Q_aVR + R_I + R_aVL + R_V4 + R_V5 + R_V6 + S_II + S_V1 + S_V2 + S_V3 + S_V4 + S_V5
0.131175	Q_aVR + R_aVL + R_V4 + R_V5 + S_II + S_III + S_V1 + S_V2 + S_V3 + S_V5
0.131169	Q_aVR + R_V4 + R_V5 + R_V6 + S_III + S_V1 + S_V2 + S_V5 + S_V6
0.131169	R_aVL + R_V4 + R_V6 + S_II + S_V1 + S_V2 + S_V3 + S_V6
0.131163	Q_aVR + R_V4 + R_V6 + S_II + S_III + S_V1 + S_V2 + S_V6
0.131162	Q_aVR + R_aVL + R_V4 + R_V5 + R_V6 + S_II + S_III + S_V1 + S_V2 + S_V6
0.131157	R_I + R_II + R_V4 + R_V5 + S_II + S_III + S_V1 + S_V2 + S_V3 + S_V5
0.131156	R_I + R_II + R_aVL + R_V4 + R_V5 + S_III + S_V1 + S_V2 + S_V4 + S_V5 + S_V6
0.131153	R_V4 + R_V5 + S_III + S_V1 + S_V2 + S_V4 + S_V5 + S_V6
0.131149	R_I + R_II + R_aVL + R_V4 + R_V5 + R_V6 + S_II + S_aVF + S_V1 + S_V2 + S_V4 + S_V5 + S_V6
0.131127	R_I + R_V4 + R_V5 + R_V6 + S_aVF + S_V1 + S_V2 + S_V3 + S_V5 + S_V6
0.131123	R_I + R_aVL + R_V4 + R_V5 + R_V6 + S_II + S_V1 + S_V2 + S_V3
0.13112	Q_aVR + R_aVL + R_V4 + R_V5 + R_V6 + S_III + S_V1 + S_V2 + S_V3 + S_V4 + S_V6
0.13112	R_aVL + R_V4 + R_V5 + R_V6 + S_III + S_aVF + S_V1 + S_V2 + S_V5 + S_V6
0.131118	R_I + R_V4 + R_V6 + S_II + S_aVF + S_V1 + S_V2 + S_V3 + S_V6
0.131117	Q_aVR + R_I + R_V5 + R_V6 + S_II + S_III + S_V1 + S_V2 + S_V4 + S_V6
0.13111	R_I + R_V4 + R_V5 + R_V6 + S_II + S_III + S_aVF + S_V1 + S_V2 + S_V3 + S_V4
0.131109	Q_aVR + R_I + R_V4 + R_V5 + S_V1 + S_V2 + S_V4 + S_V5
0.131098	R_aVL + R_V4 + R_V5 + S_aVF + S_V1 + S_V2 + S_V5
0.131097	Q_aVR + R_I + R_aVL + R_V4 + R_V5 + S_V1 + S_V2 + S_V3 + S_V5
0.131097	R_I + R_V4 + R_V5 + S_II + S_aVF + S_V1 + S_V2 + S_V3
0.131097	Q_aVR + R_II + R_aVL + R_V4 + R_V5 + S_II + S_III + S_V1 + S_V2 + S_V5 + S_V6
0.131095	Q_aVR + R_II + R_aVL + R_V4 + R_V5 + S_II + S_III + S_V1 + S_V2 + S_V4 + S_V5
0.131094	Q_aVR + R_V4 + R_V5 + R_V6 + S_II + S_III + S_aVF + S_V1 + S_V2 + S_V4 + S_V5
0.131092	R_I + R_V4 + R_V5 + S_II + S_III + S_V1 + S_V2 + S_V3 + S_V4
0.131091	R_I + R_aVL + R_V5 + R_V6 + S_II + S_V1 + S_V2 + S_V3 + S_V6
0.131089	R_aVL + R_V4 + R_V5 + R_V6 + S_aVF + S_V1 + S_V2 + S_V3 + S_V5 + S_V6
0.131089	R_V4 + R_V5 + S_II + S_III + S_V1 + S_V2 + S_V3 + S_V5 + S_V6
0.131087	R_I + R_II + R_aVL + R_V4 + R_V5 + R_V6 + S_II + S_aVF + S_V1 + S_V2 + S_V3 + S_V5 + S_V6
0.131086	Q_aVR + R_I + R_V4 + R_V5 + S_II + S_III + S_V2 + S_V3
0.131083	R_I + R_aVL + R_V5 + S_II + S_V2
0.131082	R_I + R_V4 + R_V5 + R_V6 + S_II + S_III + S_V2 + S_V4 + S_V5
0.131078	R_I + R_V4 + R_V6 + S_II + S_V1 + S_V2 + S_V4 + S_V5
0.13107	Q_aVR + R_I + R_aVL + R_V4 + R_V6 + S_II + S_V1 + S_V2 + S_V4 + S_V6
0.131063	R_V4 + R_V5 + S_II + S_aVF + S_V1 + S_V2 + S_V4 + S_V6
0.13106	Q_aVR + R_I + R_V4 + R_V5 + R_V6 + S_II + S_III + S_V1 + S_V2 + S_V6
0.131058	Q_aVR + R_I + R_V4 + R_V5 + R_V6 + S_aVF + S_V1 + S_V2 + S_V4 + S_V6
0.131054	R_I + R_II + R_aVL + R_V4 + R_V5 + S_II + S_aVF + S_V1 + S_V2 + S_V3 + S_V5 + S_V6
0.131052	Q_aVR + R_I + R_aVL + R_V4 + R_V5 + R_V6 + S_II + S_aVF + S_V1 + S_V2 + S_V5
0.131049	Q_aVR + R_V4 + R_V5 + R_V6 + S_II + S_III + S_aVF + S_V1 + S_V2 + S_V3 + S_V5 + S_V6
0.131047	R_I + R_V4 + R_V6 + S_II + S_V1 + S_V2 + S_V3 + S_V6
0.131046	Q_aVR + R_I + R_aVL + R_V4 + R_V5 + R_V6 + S_II + S_V2 + S_V3 + S_V5 + S_V6
0.131043	Q_aVR + R_I + R_II + R_aVL + R_V4 + R_V5 + R_V6 + S_II + S_V1 + S_V2 + S_V3 + S_V5 + S_V6
0.131032	R_I + R_aVL + R_V4 + R_V5 + S_III + S_V1 + S_V2 + S_V4 + S_V5
0.131028	Q_aVR + R_aVL + R_V4 + R_V5 + R_V6 + S_V1 + S_V2 + S_V3 + S_V5 + S_V6
0.131023	R_II + R_aVL + R_V4 + R_V5 + S_II + S_III + S_V1 + S_V2 + S_V3 + S_V5 + S_V6
0.131021	R_I + R_V4 + R_V5 + S_II + S_V2 + S_V4 + S_V5
0.131014	Q_aVR + R_aVL + R_V4 + R_V5 + R_V6 + S_II + S_III + S_aVF + S_V1 + S_V2 + S_V3
0.131012	R_I + R_V5 + S_II + S_aVF + S_V2 + S_V5
0.131009	R_I + R_II + R_aVL + R_V4 + R_V5 + S_II + S_III + S_V1 + S_V2 + S_V4
0.131006	Q_aVR + R_II + R_aVL + R_V4 + R_V5 + R_V6 + S_II + S_III + S_V1 + S_V2 + S_V4 + S_V5
0.131002	R_I + R_II + R_V4 + R_V5 + S_II + S_III + S_V2 + S_V4 + S_V6
0.131001	Q_aVR + R_V4 + R_V5 + R_V6 + S_III + S_aVF + S_V1 + S_V2 + S_V3 + S_V6
0.13099	R_I + R_II + R_aVL + R_V4 + R_V5 + S_III + S_V1 + S_V2 + S_V4 + S_V6
0.130988	R_V4 + R_V5 + R_V6 + S_III + S_V1 + S_V2 + S_V4 + S_V6
0.130986	Q_aVR + R_I + R_V4 + R_V6 + S_II + S_aVF + S_V1 + S_V2 + S_V5 + S_V6
0.130985	R_V4 + R_V5 + R_V6 + S_II + S_III + S_aVF + S_V1 + S_V2 + S_V4 + S_V5
0.130978	R_I + R_V4 + R_V5 + R_V6 + S_II + S_III + S_V2 + S_V5 + S_V6
0.130978	Q_aVR + R_I + R_II + R_aVL + R_V4 + R_V5 + R_V6 + S_II + S_aVF + S_V1 + S_V2 + S_V3 + S_V5 + S_V6
0.130977	R_V4 + R_V5 + R_V6 + S_III + S_V1 + S_V2 + S_V5 + S_V6
0.130977	R_I + R_V4 + R_V5 + R_V6 + S_II + S_V1 + S_V2 + S_V3 + S_V6
0.130975	R_I + R_aVL + R_V4 + R_V5 + S_II + S_V2 + S_V5
0.130975	R_V5 + R_V6 + S_II + S_III + S_V1 + S_V2 + S_V4 + S_V6
0.130971	Q_aVR + R_I + R_V5 + R_V6 + S_II + S_III + S_V1 + S_V2 + S_V5 + S_V6
0.130969	Q_aVR + R_aVL + R_V4 + R_V5 + R_V6 + S_III + S_aVF + S_V1 + S_V2 + S_V4 + S_V6
0.130968	Q_aVR + R_I + R_V4 + R_V5 + S_II + S_III + S_aVF + S_V1 + S_V2 + S_V4
0.130968	Q_aVR + R_I + R_aVL + R_V4 + R_V5 + R_V6 + S_II + S_III + S_V1 + S_V2 + S_V5
0.130967	Q_aVR + R_I + R_V4 + R_V5 + S_III + S_V2 + S_V3 + S_V6
0.130963	Q_aVR + R_aVL + R_V4 + R_V5 + S_II + S_V1 + S_V2 + S_V3
0.13096	R_I + R_V5 + S_II + S_V2 + S_V4 + S_V6
0.130958	Q_aVR + R_aVL + R_V5 + S_II + S_V1 + S_V2 + S_V6
0.130957	R_I + R_aVL + R_V4 + R_V5 + S_aVF + S_V1 + S_V2 + S_V3 + S_V5
0.130956	R_V4 + R_V5 + R_V6 + S_II + S_III + S_aVF + S_V1 + S_V2 + S_V5
0.130956	R_I + R_aVL + R_V4 + R_V5 + S_III + S_V1 + S_V2 + S_V4
0.130955	R_I + R_V4 + R_V5 + R_V6 + S_II + S_aVF + S_V1 + S_V2 + S_V3 + S_V4 + S_V6
0.130951	Q_aVR + R_I + R_aVL + R_V4 + R_V5 + R_V6 + S_II + S_V1 + S_V2 + S_V5
0.130951	R_II + R_aVL + R_V4 + R_V5 + R_V6 + S_II + S_III + S_V1 + S_V2 + S_V4 + S_V5
0.13094	Q_aVR + R_V4 + R_V5 + S_II + S_III + S_V1 + S_V2 + S_V4 + S_V5 + S_V6
0.130938	Q_aVR + R_I + R_V4 + R_V5 + S_II + S_V1 + S_V2 + S_V3 + S_V4 + S_V6
0.130935	R_I + R_V5 + R_V6 + S_II + S_V1 + S_V2 + S_V6
0.13093	Q_aVR + R_aVL + R_V4 + R_V5 + R_V6 + S_aVF + S_V1 + S_V2 + S_V3 + S_V6
0.130926	Q_aVR + R_aVL + R_V4 + R_V5 + R_V6 + S_aVF + S_V1 + S_V2 + S_V5 + S_V6
0.130919	Q_aVR + R_I + R_V4 + R_V6 + S_II + S_aVF + S_V1 + S_V2 + S_V4
0.130919	R_aVL + R_V4 + R_V5 + R_V6 + S_II + S_III + S_aVF + S_V1 + S_V2 + S_V5 + S_V6
0.130919	R_V4 + R_V5 + S_II + S_III + S_V1 + S_V2 + S_V3 + S_V5
0.130914	R_I + R_aVL + R_V4 + R_V5 + R_V6 + S_II + S_III + S_aVF + S_V1 + S_V2 + S_V3
0.130913	R_I + R_aVL + R_V4 + R_V5 + S_III + S_V1 + S_V2 + S_V3 + S_V5 + S_V6
0.130911	R_I + R_aVL + R_V4 + R_V6 + S_II + S_V1 + S_V2 + S_V6
0.130909	Q_aVR + R_I + R_II + R_aVL + R_V4 + R_V5 + S_II + S_III + S_V1 + S_V2 + S_V3 + S_V5 + S_V6
0.130908	Q_aVR + R_V4 + R_V5 + S_III + S_V1 + S_V2 + S_V4 + S_V5 + S_V6
0.130902	R_V4 + R_V5 + S_III + S_aVF + S_V1 + S_V2 + S_V4 + S_V6
0.130893	Q_aVR + R_I + R_V4 + R_V6 + S_II + S_V1 + S_V2 + S_V3 + S_V6
0.130883	R_I + R_aVL + R_V4 + R_V5 + R_V6 + S_V1 + S_V2 + S_V5 + S_V6
0.130883	R_II + R_aVL + R_V4 + R_V5 + S_III + S_V1 + S_V2 + S_V4 + S_V6
0.130879	R_I + R_aVL + R_V4 + R_V5 + S_III + S_V1 + S_V2 + S_V3 + S_V5
0.130878	R_I + R_aVL + R_V4 + R_V5 + R_V6 + S_II + S_III + S_aVF + S_V1 + S_V2 + S_V4 + S_V6
0.130877	R_II + R_aVL + R_V4 + R_V5 + S_II + S_V1 + S_V2 + S_V4 + S_V5 + S_V6
0.130876	R_aVL + R_V4 + R_V5 + R_V6 + S_II + S_III + S_aVF + S_V1 + S_V2 + S_V3 + S_V5
0.130876	R_I + R_aVL + R_V5 + S_II + S_V1 + S_V2 + S_V5 + S_V6
0.130863	R_I + R_aVL + R_V4 + R_V5 + S_aVF + S_V1 + S_V2 + S_V5
0.130858	Q_aVR + R_aVL + R_V4 + R_V5 + S_V1 + S_V2 + S_V3 + S_V5 + S_V6
0.130856	R_V4 + R_V5 + S_III + S_V1 + S_V2 + S_V4 + S_V5
0.130853	Q_aVR + R_I + R_V5 + S_II + S_V2 + S_V6
0.130851	R_I + R_aVL + R_V4 + R_V5 + R_V6 + S_III + S_V1 + S_V2 + S_V4
0.130851	R_I + R_II + R_aVL + R_V4 + R_V5 + S_III + S_V1 + S_V2 + S_V3 + S_V5 + S_V6
0.13085	R_I + R_V4 + R_V5 + R_V6 + S_II + S_aVF + S_V1 + S_V2 + S_V5
0.130849	Q_aVR + R_II + R_aVL + R_V4 + R_V5 + R_V6 + S_II + S_III + S_V1 + S_V2 + S_V3 + S_V6
0.130847	Q_aVR + R_I + R_V4 + R_V5 + R_V6 + S_III + S_aVF + S_V1 + S_V2 + S_V4
0.130846	R_aVL + R_V4 + R_V5 + S_aVF + S_V1 + S_V2 + S_V3 + S_V6
0.130844	Q_aVR + R_I + R_V4 + R_V6 + S_II + S_III + S_V1 + S_V2 + S_V5 + S_V6
0.130837	R_I + R_V4 + R_V5 + S_III + S_aVF + S_V1 + S_V2 + S_V4 + S_V5
0.130835	R_I + R_aVL + R_V4 + R_V5 + R_V6 + S_II + S_III + S_aVF + S_V1 + S_V2 + S_V3 + S_V5
0.130833	R_I + R_aVL + R_V4 + R_V5 + S_V2 + S_V3 + S_V6
0.130833	R_aVL + R_V4 + R_V5 + S_III + S_V1 + S_V2 + S_V3 + S_V5 + S_V6
0.130833	Q_aVR + R_I + R_aVL + R_V4 + R_V5 + R_V6 + S_II + S_V1 + S_V2 + S_V3 + S_V4 + S_V5 + S_V6
0.130832	R_V5 + S_III + S_V2
0.130829	Q_aVR + R_aVL + R_V4 + R_V5 + R_V6 + S_II + S_III + S_aVF + S_V1 + S_V2 + S_V4 + S_V6
0.130818	R_I + R_V4 + R_V5 + S_II + S_aVF + S_V2 + S_V5 + S_V6
0.13081	Q_aVR + R_I + R_II + R_V4 + R_V5 + R_V6 + S_II + S_III + S_V1 + S_V2 + S_V4 + S_V5
0.130801	Q_aVR + R_I + R_V4 + R_V5 + R_V6 + S_III + S_aVF + S_V1 + S_V2 + S_V3 + S_V4 + S_V6
0.1308	R_I + R_V5 + R_V6 + S_II + S_aVF + S_V1 + S_V2 + S_V4
0.130795	Q_aVR + R_I + R_II + R_V4 + R_V5 + R_V6 + S_II + S_III + S_aVF + S_V1 + S_V2 + S_V3 + S_V5 + S_V6
0.130793	Q_aVR + R_I + R_V5 + R_V6 + S_II + S_III + S_V1 + S_V2 + S_V3 + S_V6
0.130791	R_I + R_aVL + R_V4 + R_V6 + S_II + S_V2 + S_V3 + S_V6
0.130784	Q_aVR + R_I + R_II + R_aVL + R_V4 + R_V5 + S_II + S_aVF + S_V1 + S_V2 + S_V4 + S_V6
0.130782	Q_aVR + R_I + R_aVL + R_V4 + R_V5 + R_V6 + S_V1 + S_V2 + S_V3 + S_V4 + S_V6
0.130776	Q_aVR + R_I + R_aVL + R_V4 + R_V5 + R_V6 + S_II + S_III + S_aVF + S_V1 + S_V2 + S_V3 + S_V6
0.130773	R_I + R_aVL + R_V4 + R_V5 + R_V6 + S_II + S_III + S_V1 + S_V2 + S_V6
0.130771	Q_aVR + R_V4 + R_V5 + R_V6 + S_III + S_aVF + S_V1 + S_V2 + S_V5 + S_V6
0.130768	R_I + R_II + R_aVL + R_V4 + R_V5 + R_V6 + S_II + S_III + S_V1 + S_V2 + S_V5 + S_V6
0.130763	Q_aVR + R_I + R_V4 + R_V6 + S_II + S_aVF + S_V1 + S_V2 + S_V5
0.130759	R_I + R_II + R_aVL + R_V4 + R_V5 + S_II + S_aVF + S_V1 + S_V2 + S_V3 + S_V6
0.130756	R_I + R_II + R_aVL + R_V4 + R_V5 + R_V6 + S_II + S_V1 + S_V2 + S_V3 + S_V5 + S_V6
0.130753	R_I + R_V4 + R_V5 + S_II + S_V2 + S_V3 + S_V5 + S_V6
0.13075	Q_aVR + R_V4 + R_V5 + R_V6 + S_III + S_V1 + S_V2 + S_V4 + S_V5
0.13075	Q_aVR + R_aVL + R_V4 + R_V5 + S_II + S_V1 + S_V2 + S_V6
0.130747	Q_aVR + R_aVL + R_V4 + R_V5 + S_aVF + S_V1 + S_V2 + S_V3 + S_V6
0.130747	Q_aVR + R_II + R_aVL + R_V4 + R_V5 + S_II + S_V1 + S_V2 + S_V4 + S_V5 + S_V6
0.130745	R_I + R_V5 + R_V6 + S_III + S_V1 + S_V2 + S_V4 + S_V6
0.130744	R_aVL + R_V4 + R_V6 + S_II + S_V2 + S_V6
0.130738	R_II + R_aVL + R_V4 + R_V5 + S_II + S_III + S_V1 + S_V2 + S_V4
0.130738	R_I + R_II + R_V4 + R_V5 + R_V6 + S_II + S_III + S_aVF + S_V1 + S_V2 + S_V3 + S_V5 + S_V6
0.130737	Q_aVR + R_aVL + R_V4 + R_V5 + R_V6 + S_II + S_III + S_aVF + S_V1 + S_V2 + S_V4
0.130737	Q_aVR + R_V5 + R_V6 + S_II + S_III + S_V1 + S_V2 + S_V5 + S_V6
0.130736	R_I + R_II + R_aVL + R_V4 + R_V5 + S_V1 + S_V2 + S_V4 + S_V5 + S_V6
0.130734	Q_aVR + R_I + R_II + R_V4 + R_V5 + R_V6 + S_II + S_III + S_V1 + S_V2 + S_V4 + S_V6
0.130729	Q_aVR + R_I + R_aVL + R_V4 + R_V5 + R_V6 + S_aVF + S_V1 + S_V2 + S_V3 + S_V4 + S_V6
0.130728	Q_aVR + R_V4 + R_V5 + R_V6 + S_II + S_III + S_V1 + S_V2 + S_V3
0.130726	Q_aVR + R_I + R_II + R_aVL + R_V4 + R_V5 + S_II + S_III + S_V1 + S_V2 + S_V3 + S_V5
0.130725	R_I + R_aVL + R_V4 + R_V5 + R_V6 + S_III + S_aVF + S_V1 + S_V2 + S_V4 + S_V6
0.130724	R_V4 + R_V5 + R_V6 + S_II + S_III + S_aVF + S_V1 + S_V2 + S_V3 + S_V5 + S_V6
0.130723	Q_aVR + R_I + R_V5 + R_V6 + S_II + S_V1 + S_V2 + S_V4 + S_V6
0.130723	R_I + R_V4 + R_V5 + R_V6 + S_II + S_III + S_V1 + S_V2 + S_V3 + S_V4 + S_V5
0.130722	R_I + R_V4 + R_V6 + S_II + S_III + S_V2 + S_V5
0.130719	R_I + R_V4 + R_V5 + R_V6 + S_aVF + S_V1 + S_V2 + S_V4 + S_V6
0.130714	Q_aVR + R_aVL + R_V4 + R_V5 + R_V6 + S_aVF + S_V1 + S_V2 + S_V4 + S_V5
0.130714	R_I + R_V4 + R_V6 + S_II + S_V2 + S_V3 + S_V6
0.130711	R_I + R_II + R_aVL + R_V4 + R_V5 + R_V6 + S_III + S_V1 + S_V2 + S_V4 + S_V5 + S_V6
0.13071	R_aVL + R_V4 + R_V5 + S_III + S_V1 + S_V2 + S_V3 + S_V5
0.130706	R_II + R_aVL + R_V4 + R_V5 + R_V6 + S_II + S_III + S_V1 + S_V2 + S_V5 + S_V6
0.130705	Q_aVR + R_I + R_aVL + R_V4 + R_V5 + S_II + S_aVF + S_V1 + S_V2 + S_V4 + S_V5
0.130702	R_II + R_aVL + R_V4 + R_V5 + S_III + S_V1 + S_V2 + S_V4 + S_V5 + S_V6
0.130697	Q_aVR + R_I + R_V4 + R_V5 + R_V6 + S_V1 + S_V2 + S_V4 + S_V5 + S_V6
0.130696	R_I + R_V4 + R_V5 + S_V1 + S_V2 + S_V3 + S_V5 + S_V6
0.130696	R_I + R_V4 + R_V6 + S_II + S_III + S_V2 + S_V3 + S_V6
0.130688	R_aVL + R_V4 + R_V6 + S_II + S_III + S_V1 + S_V2 + S_V5
0.130688	Q_aVR + R_I + R_V4 + R_V5 + R_V6 + S_II + S_aVF + S_V1 + S_V2 + S_V5
0.130687	R_I + R_V4 + R_V5 + S_V1 + S_V2 + S_V4 + S_V5
0.130682	R_II + R_aVL + R_V4 + R_V5 + S_III + S_V1 + S_V2 + S_V5 + S_V6
0.130682	R_V4 + R_V6 + S_II + S_V1 + S_V2 + S_V5 + S_V6
0.130678	Q_aVR + R_I + R_aVL + R_V4 + R_V5 + S_III + S_V1 + S_V2 + S_V3 + S_V6
0.130678	Q_aVR + R_I + R_aVL + R_V4 + R_V5 + S_II + S_III + S_V1 + S_V2 + S_V3
0.130673	Q_aVR + R_I + R_II + R_aVL + R_V4 + R_V5 + S_II + S_III + S_V1 + S_V2 + S_V4 + S_V5
0.130673	R_I + R_V4 + R_V6 + S_II + S_V2 + S_V4
0.130671	R_aVL + R_V4 + R_V5 + R_V6 + S_II + S_III + S_aVF + S_V1 + S_V2 + S_V5
0.130669	Q_aVR + R_aVL + R_V4 + R_V5 + S_III + S_V1 + S_V2 + S_V4 + S_V5
0.130666	R_aVL + R_V4 + R_V5 + R_V6 + S_II + S_V1 + S_V2 + S_V4
0.130661	R_I + R_aVL + R_V4 + R_V5 + S_II + S_III + S_V1 + S_V2 + S_V3 + S_V5 + S_V6
0.13066	Q_aVR + R_aVL + R_V4 + R_V5 + R_V6 + S_II + S_III + S_V2 + S_V3 + S_V6
0.130659	Q_aVR + R_I + R_aVL + R_V4 + R_V5 + S_II + S_aVF + S_V1 + S_V2 + S_V5 + S_V6
0.130655	Q_aVR + R_I + R_V4 + R_V5 + S_II + S_III + S_V2 + S_V4
0.130653	R_I + R_aVL + R_V4 + R_V5 + R_V6 + S_II + S_V1 + S_V2 + S_V3 + S_V4 + S_V5
0.130651	Q_aVR + R_I + R_V4 + R_V5 + S_II + S_aVF + S_V1 + S_V2 + S_V6
0.130649	Q_aVR + R_aVL + R_V4 + R_V6 + S_II + S_V1 + S_V2 + S_V3 + S_V6
0.130648	R_aVL + R_V5 + R_V6 + S_II + S_III + S_V1 + S_V2
0.130648	R_I + R_aVL + R_V4 + R_V5 + R_V6 + S_II + S_V1 + S_V2 + S_V3 + S_V4 + S_V5 + S_V6
0.130646	Q_aVR + R_I + R_V4 + R_V6 + S_II + S_V1 + S_V2 + S_V4
0.130634	R_aVL + R_V4 + R_V5 + S_III + S_V1 + S_V2 + S_V4 + S_V5 + S_V6
0.130633	Q_aVR + R_I + R_V4 + R_V6 + S_II + S_V1 + S_V2 + S_V5
0.130633	R_I + R_II + R_aVL + R_V4 + R_V5 + R_V6 + S_III + S_V1 + S_V2 + S_V3 + S_V5 + S_V6
0.13063	R_aVL + R_V4 + R_V5 + R_V6 + S_III + S_V1 + S_V2 + S_V5
0.130628	Q_aVR + R_V4 + R_V5 + R_V6 + S_II + S_III + S_aVF + S_V1 + S_V2 + S_V3
0.130627	R_I + R_aVL + R_V4 + R_V6 + S_II + S_V1 + S_V2 + S_V4 + S_V5
0.130625	Q_aVR + R_I + R_V4 + R_V5 + S_II + S_III + S_aVF + S_V1 + S_V2 + S_V3
0.130623	Q_aVR + R_II + R_aVL + R_V4 + R_V5 + S_II + S_III + S_V1 + S_V2 + S_V3 + S_V5 + S_V6
0.13062	R_I + R_aVL + R_V5 + R_V6 + S_II + S_aVF + S_V1 + S_V2 + S_V6
0.130617	Q_aVR + R_aVL + R_V5 + R_V6 + S_II + S_V1 + S_V2 + S_V6
0.130616	R_aVL + R_V5 + R_V6 + S_II + S_V2 + S_V6
0.130614	Q_aVR + R_V4 + R_V5 + R_V6 + S_II + S_III + S_aVF + S_V1 + S_V2 + S_V5
0.130611	R_aVL + R_V4 + R_V5 + S_aVF + S_V1 + S_V2 + S_V4 + S_V5
0.130611	Q_aVR + R_V4 + R_V5 + R_V6 + S_II + S_aVF + S_V1 + S_V2 + S_V4 + S_V6
0.130609	R_aVL + R_V4 + R_V6 + S_II + S_V2 + S_V4
0.130608	R_aVL + R_V4 + R_V6 + S_II + S_III + S_V1 + S_V2 + S_V6
0.130605	R_I + R_V4 + R_V6 + S_II + S_III + S_V2 + S_V3
0.130594	R_I + R_II + R_V5 + S_II + S_III + S_V1 + S_V2 + S_V5 + S_V6
0.13059	R_I + R_aVL + R_V4 + R_V5 + S_V1 + S_V2 + S_V4
0.13059	R_I + R_V5 + S_II + S_aVF + S_V1 + S_V2 + S_V5 + S_V6
0.130588	Q_aVR + R_II + R_aVL + R_V4 + R_V5 + R_V6 + S_II + S_III + S_V1 + S_V2 + S_V3 + S_V5
0.130587	R_V4 + R_V5 + R_V6 + S_II + S_III + S_aVF + S_V1 + S_V2 + S_V3 + S_V5
0.130583	Q_aVR + R_aVL + R_V4 + R_V5 + S_II + S_III + S_V1 + S_V2 + S_V4 + S_V5
0.130576	R_V4 + R_V5 + R_V6 + S_III + S_V1 + S_V2 + S_V3 + S_V5 + S_V6
0.130574	Q_aVR + R_I + R_aVL + R_V4 + R_V5 + S_II + S_V2 + S_V4 + S_V6
0.130573	Q_aVR + R_I + R_aVL + R_V4 + R_V6 + S_II + S_V1 + S_V2 + S_V3 + S_V6
0.130571	Q_aVR + R_aVL + R_V4 + R_V5 + S_II + S_aVF + S_V1 + S_V2 + S_V3
0.130571	R_I + R_aVL + R_V4 + R_V5 + R_V6 + S_aVF + S_V1 + S_V2 + S_V3 + S_V4 + S_V6
0.130569	R_I + R_V5 + S_aVF + S_V1 + S_V2 + S_V5 + S_V6
0.130568	R_I + R_II + R_V4 + R_V5 + R_V6 + S_II + S_III + S_aVF + S_V1 + S_V2 + S_V4 + S_V5 + S_V6
0.130568	R_I + R_V4 + R_V5 + S_III + S_V2 + S_V4
0.130568	Q_aVR + R_aVL + R_V5 + R_V6 + S_II + S_V1 + S_V2 + S_V5
0.130567	Q_aVR + R_I + R_aVL + R_V4 + R_V5 + R_V6 + S_III + S_V1 + S_V2 + S_V3 + S_V4
0.130565	R_I + R_V4 + R_V5 + S_II + S_III + S_V2 + S_V4 + S_V5
0.130562	Q_aVR + R_I + R_II + R_aVL + R_V4 + R_V5 + R_V6 + S_II + S_aVF + S_V1 + S_V2 + S_V4 + S_V5 + S_V6
0.130556	Q_aVR + R_V4 + R_V5 + R_V6 + S_III + S_aVF + S_V1 + S_V2 + S_V3 + S_V5 + S_V6
0.130555	R_V5 + S_II + S_V1 + S_V2 + S_V5 + S_V6
0.130554	Q_aVR + R_I + R_V4 + R_V5 + R_V6 + S_II + S_III + S_V1 + S_V2 + S_V3 + S_V4 + S_V5 + S_V6
0.130549	Q_aVR + R_aVL + R_V4 + R_V5 + R_V6 + S_II + S_aVF + S_V1 + S_V2 + S_V3 + S_V4 + S_V6
0.130547	R_I + R_V5 + S_aVF + S_V1 + S_V2 + S_V5
0.130546	R_I + R_II + R_V4 + R_V5 + R_V6 + S_II + S_III + S_V1 + S_V2 + S_V4 + S_V6
0.130546	R_I + R_V4 + R_V5 + R_V6 + S_II + S_V1 + S_V2 + S_V3 + S_V5
0.130545	R_aVL + R_V4 + R_V5 + R_V6 + S_III + S_V1 + S_V2 + S_V3 + S_V4 + S_V6
0.130536	R_I + R_V4 + R_V5 + S_II + S_aVF + S_V2 + S_V4
0.130535	R_I + R_aVL + R_V4 + R_V5 + R_V6 + S_II + S_III + S_aVF + S_V1 + S_V2 + S_V4
0.130527	Q_aVR + R_I + R_aVL + R_V4 + R_V5 + R_V6 + S_V1 + S_V2 + S_V3 + S_V6
0.130525	Q_aVR + R_I + R_V4 + R_V5 + R_V6 + S_III + S_V1 + S_V2 + S_V4
0.130524	Q_aVR + R_I + R_aVL + R_V4 + R_V5 + R_V6 + S_V1 + S_V2 + S_V3 + S_V5
0.130523	R_I + R_V4 + R_V5 + R_V6 + S_II + S_III + S_V2 + S_V4
0.130523	Q_aVR + R_I + R_aVL + R_V4 + R_V5 + S_II + S_III + S_V1 + S_V2 + S_V4 + S_V6
0.130521	R_I + R_V4 + R_V5 + S_III + S_V1 + S_V2 + S_V6
0.13052	Q_aVR + R_aVL + R_V4 + R_V5 + R_V6 + S_II + S_III + S_aVF + S_V1 + S_V2 + S_V3 + S_V5
0.130515	R_aVL + R_V5 + S_V2 + S_V5
0.130511	Q_aVR + R_I + R_V4 + R_V5 + R_V6 + S_aVF + S_V1 + S_V2 + S_V4 + S_V5
0.13051	Q_aVR + R_I + R_II + R_aVL + R_V4 + R_V5 + S_II + S_V1 + S_V2 + S_V5 + S_V6
0.130509	R_aVL + R_V4 + R_V5 + S_V1 + S_V2 + S_V3 + S_V5 + S_V6
0.130507	Q_aVR + R_I + R_aVL + R_V4 + R_V5 + S_II + S_III + S_V1 + S_V2 + S_V4
0.130506	R_I + R_aVL + R_V4 + R_V5 + S_II + S_aVF + S_V1 + S_V2 + S_V4 + S_V5 + S_V6
0.130503	R_I + R_V4 + R_V5 + S_II + S_III + S_aVF + S_V1 + S_V2 + S_V6
0.1305	Q_aVR + R_I + R_V4 + R_V5 + S_II + S_III + S_V2 + S_V4 + S_V6
0.130499	R_I + R_aVL + R_V4 + R_V5 + R_V6 + S_II + S_III + S_V2 + S_V3 + S_V5
0.130496	R_aVL + R_V4 + R_V5 + S_II + S_III + S_V1 + S_V2 + S_V3 + S_V5 + S_V6
0.130493	Q_aVR + R_I + R_V4 + R_V5 + R_V6 + S_II + S_aVF + S_V1 + S_V2 + S_V3 + S_V4
0.130491	R_aVL + R_V5 + S_V1 + S_V2 + S_V5 + S_V6
0.130474	R_I + R_II + R_V4 + R_V5 + R_V6 + S_II + S_III + S_V1 + S_V2 + S_V4 + S_V5
0.130473	R_I + R_V4 + R_V5 + R_V6 + S_III + S_aVF + S_V1 + S_V2 + S_V3 + S_V4 + S_V6
0.130473	R_I + R_II + R_V4 + R_V5 + S_II + S_III + S_aVF + S_V1 + S_V2 + S_V5 + S_V6
0.130472	R_V5 + R_V6 + S_III + S_V1 + S_V2 + S_V5 + S_V6
0.13047	R_aVL + R_V4 + R_V5 + R_V6 + S_III + S_aVF + S_V1 + S_V2 + S_V3 + S_V5 + S_V6
0.13047	R_aVL + R_V4 + R_V5 + R_V6 + S_aVF + S_V1 + S_V2 + S_V4 + S_V5
0.130468	R_I + R_V5 + S_III + S_V1 + S_V2 + S_V5
0.130467	Q_aVR + R_I + R_II + R_V4 + R_V5 + S_II + S_V1 + S_V2 + S_V4 + S_V5 + S_V6
0.130465	R_I + R_V4 + R_V6 + S_III + S_V1 + S_V2 + S_V5
0.130464	R_I + R_II + R_aVL + R_V4 + R_V5 + S_II + S_V1 + S_V2 + S_V3 + S_V6
0.130462	Q_aVR + R_I + R_aVL + R_V4 + R_V5 + R_V6 + S_II + S_V2 + S_V3 + S_V5
0.130461	R_V5 + R_V6 + S_II + S_III + S_V1 + S_V2 + S_V4
0.130457	Q_aVR + R_I + R_aVL + R_V4 + R_V5 + R_V6 + S_aVF + S_V1 + S_V2 + S_V5 + S_V6
0.130457	R_I + R_aVL + R_V4 + R_V5 + R_V6 + S_II + S_V2 + S_V4 + S_V5 + S_V6
0.130455	Q_aVR + R_aVL + R_V4 + R_V5 + R_V6 + S_II + S_V1 + S_V2 + S_V5
0.130449	R_I + R_aVL + R_V4 + R_V5 + R_V6 + S_II + S_V2 + S_V4 + S_V5
0.130443	R_aVL + R_V4 + R_V6 + S_II + S_V2 + S_V5 + S_V6
0.13044	Q_aVR + R_aVL + R_V4 + R_V5 + S_II + S_aVF + S_V1 + S_V2 + S_V4 + S_V5
0.130439	R_aVL + R_V4 + R_V5 + S_II + S_aVF + S_V1 + S_V2 + S_V3
0.130437	R_I + R_II + R_V5 + S_II + S_III + S_V2 + S_V5
0.130427	Q_aVR + R_I + R_aVL + R_V4 + R_V5 + R_V6 + S_III + S_V1 + S_V2 + S_V5 + S_V6
0.130424	Q_aVR + R_aVL + R_V4 + R_V5 + S_II + S_V2 + S_V3 + S_V6
0.13042	Q_aVR + R_I + R_V4 + R_V6 + S_II + S_III + S_V1 + S_V2 + S_V3
0.130416	Q_aVR + R_I + R_II + R_V4 + R_V5 + R_V6 + S_II + S_III + S_V1 + S_V2 + S_V3 + S_V4 + S_V6
0.130415	Q_aVR + R_I + R_II + R_V4 + R_V5 + S_III + S_V1 + S_V2 + S_V3 + S_V5 + S_V6
0.130415	R_I + R_aVL + R_V4 + R_V5 + R_V6 + S_III + S_V1 + S_V2 + S_V3 + S_V4
0.130412	R_I + R_aVL + R_V4 + R_V6 + S_II + S_V2 + S_V4
0.130406	Q_aVR + R_I + R_II + R_aVL + R_V4 + R_V5 + R_V6 + S_III + S_V1 + S_V2 + S_V3 + S_V5 + S_V6
0.130402	R_aVL + R_V4 + R_V5 + R_V6 + S_II + S_V1 + S_V2 + S_V3 + S_V4 + S_V6
0.130397	R_I + R_V5 + S_II + S_V1 + S_V2
0.130396	R_I + R_V4 + R_V6 + S_II + S_V1 + S_V2 + S_V6
0.130394	R_II + R_aVL + R_V4 + R_V5 + R_V6 + S_II + S_III + S_V1 + S_V2 + S_V3 + S_V6
0.130392	R_I + R_aVL + R_V4 + R_V5 + R_V6 + S_III + S_aVF + S_V1 + S_V2 + S_V3 + S_V5 + S_V6
0.130391	R_I + R_V4 + R_V6 + S_II + S_III + S_V1 + S_V2 + S_V4 + S_V5
0.13039	R_II + R_aVL + R_V4 + R_V5 + S_II + S_III + S_V1 + S_V2 + S_V5
0.130386	R_I + R_II + R_V4 + R_V5 + R_V6 + S_II + S_III + S_aVF + S_V1 + S_V2 + S_V4 + S_V6
0.130384	Q_aVR + R_I + R_V4 + R_V5 + S_II + S_III + S_aVF + S_V1 + S_V2 + S_V4 + S_V6
0.130384	R_V5 + R_V6 + S_II + S_III + S_V2 + S_V6
0.130381	R_I + R_V4 + R_V6 + S_aVF + S_V1 + S_V2 + S_V4 + S_V6
0.130379	R_I + R_V4 + R_V5 + R_V6 + S_III + S_V2 + S_V3 + S_V5 + S_V6
0.130379	R_aVL + R_V4 + R_V6 + S_II + S_III + S_V1 + S_V2 + S_V4
0.130375	R_aVL + R_V4 + R_V5 + R_V6 + S_II + S_V1 + S_V2 + S_V5
0.130374	R_I + R_V4 + R_V6 + S_II + S_V1 + S_V2 + S_V4 + S_V5 + S_V6
0.130373	R_aVL + R_V4 + R_V5 + S_aVF + S_V1 + S_V2 + S_V4
0.130366	Q_aVR + R_V4 + R_V5 + S_III + S_V1 + S_V2 + S_V3 + S_V5 + S_V6
0.130363	R_aVL + R_V5 + R_V6 + S_II + S_III + S_V1 + S_V2 + S_V4
0.130362	Q_aVR + R_I + R_V4 + R_V5 + S_III + S_aVF + S_V1 + S_V2 + S_V4
0.130362	Q_aVR + R_V4 + R_V5 + R_V6 + S_III + S_V1 + S_V2 + S_V3 + S_V6
0.130359	R_I + R_II + R_aVL + R_V4 + R_V5 + S_III + S_V1 + S_V2 + S_V4 + S_V5
0.130356	R_I + R_V4 + R_V5 + R_V6 + S_II + S_III + S_V2 + S_V3
0.130356	R_I + R_II + R_aVL + R_V4 + R_V5 + S_II + S_V2 + S_V4 + S_V6
0.130355	Q_aVR + R_aVL + R_V4 + R_V5 + S_III + S_V1 + S_V2 + S_V3 + S_V5
0.130355	R_I + R_II + R_V4 + R_V5 + S_II + S_aVF + S_V1 + S_V2 + S_V4 + S_V5 + S_V6
0.130354	R_aVL + R_V4 + R_V5 + R_V6 + S_II + S_aVF + S_V1 + S_V2 + S_V3
0.130352	Q_aVR + R_I + R_V5 + R_V6 + S_II + S_aVF + S_V1 + S_V2 + S_V5 + S_V6
0.130348	R_aVL + R_V4 + R_V6 + S_II + S_aVF + S_V1 + S_V2 + S_V4
0.130346	R_aVL + R_V4 + R_V5 + S_III + S_V1 + S_V2 + S_V6
0.130344	R_aVL + R_V5 + R_V6 + S_II + S_V1 + S_V2 + S_V4
0.130343	R_aVL + R_V4 + R_V5 + R_V6 + S_II + S_III + S_V2 + S_V4 + S_V6
0.130343	Q_aVR + R_I + R_V4 + R_V5 + R_V6 + S_III + S_V1 + S_V2 + S_V3 + S_V4
0.130343	R_aVL + R_V5 + R_V6 + S_II + S_aVF + S_V1 + S_V2 + S_V5 + S_V6
0.130341	R_aVL + R_V4 + R_V5 + R_V6 + S_III + S_aVF + S_V1 + S_V2 + S_V3 + S_V5
0.130339	R_V4 + R_V6 + S_II + S_aVF + S_V1 + S_V2 + S_V5 + S_V6
0.130336	Q_aVR + R_II + R_aVL + R_V4 + R_V5 + S_II + S_III + S_V1 + S_V2 + S_V3 + S_V5
0.130334	Q_aVR + R_I + R_aVL + R_V4 + R_V5 + S_II + S_III + S_V1 + S_V2 + S_V3 + S_V5
0.130333	Q_aVR + R_I + R_II + R_aVL + R_V4 + R_V5 + S_II + S_V1 + S_V2 + S_V3 + S_V5
0.130332	R_I + R_II + R_V4 + R_V6 + S_II + S_III + S_V1 + S_V2 + S_V4 + S_V6
0.130328	Q_aVR + R_I + R_V4 + R_V6 + S_II + S_V1 + S_V2 + S_V4 + S_V5
0.130326	Q_aVR + R_I + R_V4 + R_V6 + S_II + S_aVF + S_V1 + S_V2 + S_V3 + S_V6
0.130326	R_I + R_aVL + R_V4 + R_V5 + R_V6 + S_V1 + S_V2 + S_V3 + S_V6
0.130325	R_I + R_aVL + R_V5 + S_II + S_V1 + S_V2 + S_V4
0.130315	R_I + R_aVL + R_V4 + R_V5 + R_V6 + S_III + S_aVF + S_V1 + S_V2 + S_V3 + S_V5
0.130312	Q_aVR + R_I + R_aVL + R_V4 + R_V5 + S_II + S_aVF + S_V1 + S_V2 + S_V5
0.130309	R_V5 + R_V6 + S_II + S_III + S_aVF + S_V1 + S_V2 + S_V6
0.130308	R_I + R_V4 + R_V5 + R_V6 + S_III + S_aVF + S_V1 + S_V2 + S_V5
0.130303	R_I + R_V5 + S_aVF + S_V2
0.1303	R_I + R_V4 + R_V5 + R_V6 + S_II + S_III + S_aVF + S_V2 + S_V3 + S_V6
0.130299	R_I + R_V5 + R_V6 + S_II + S_III + S_V2 + S_V5
0.130298	R_I + R_V5 + R_V6 + S_II + S_III + S_V1 + S_V2 + S_V3
0.130295	R_II + R_aVL + R_V4 + R_V5 + S_II + S_III + S_V1 + S_V2 + S_V3 + S_V5
0.130293	R_I + R_V4 + R_V5 + S_aVF + S_V1 + S_V2 + S_V5
0.130283	R_I + R_V4 + R_V5 + R_V6 + S_aVF + S_V1 + S_V2 + S_V5 + S_V6
0.130282	R_I + R_II + R_V4 + R_V5 + S_II + S_III + S_V1 + S_V2 + S_V4
0.130282	R_I + R_aVL + R_V4 + R_V5 + R_V6 + S_II + S_aVF + S_V1 + S_V2 + S_V6
0.130281	R_I + R_II + R_aVL + R_V4 + R_V5 + S_II + S_V1 + S_V2 + S_V3 + S_V5
0.13028	R_I + R_V4 + R_V6 + S_II + S_aVF + S_V2 + S_V5
0.13028	R_aVL + R_V4 + R_V5 + R_V6 + S_III + S_aVF + S_V1 + S_V2 + S_V4
0.13028	R_V4 + R_V5 + S_III + S_V1 + S_V2 + S_V5
0.130279	R_I + R_V4 + R_V5 + R_V6 + S_II + S_III + S_V2 + S_V4 + S_V5 + S_V6
0.130278	R_aVL + R_V4 + R_V5 + S_II + S_aVF + S_V1 + S_V2 + S_V3 + S_V5
0.130276	R_I + R_V5 + R_V6 + S_III + S_V1 + S_V2 + S_V6
0.130272	R_I + R_II + R_aVL + R_V5 + S_II + S_V1 + S_V2 + S_V5 + S_V6
0.130267	Q_aVR + R_I + R_V4 + R_V5 + S_III + S_V1 + S_V2 + S_V3
0.13026	Q_aVR + R_I + R_V5 + R_V6 + S_II + S_aVF + S_V1 + S_V2 + S_V5
0.130259	Q_aVR + R_aVL + R_V5 + R_V6 + S_II + S_V1 + S_V2 + S_V4 + S_V6
0.130258	R_I + R_II + R_V5 + S_II + S_III + S_V1 + S_V2 + S_V5
0.130258	R_aVL + R_V4 + R_V5 + R_V6 + S_III + S_aVF + S_V1 + S_V2 + S_V4 + S_V5
0.130249	R_I + R_II + R_V4 + R_V5 + S_II + S_V1 + S_V2 + S_V4 + S_V5 + S_V6
0.130249	R_I + R_II + R_aVL + R_V4 + R_V5 + S_II + S_V2 + S_V3 + S_V5 + S_V6
0.130248	Q_aVR + R_I + R_V4 + R_V5 + R_V6 + S_II + S_aVF + S_V1 + S_V2 + S_V3
0.13024	Q_aVR + R_I + R_V5 + R_V6 + S_II + S_aVF + S_V1 + S_V2 + S_V6
0.13024	Q_aVR + R_I + R_II + R_aVL + R_V4 + R_V5 + S_II + S_V1 + S_V2 + S_V3 + S_V6
0.130238	R_I + R_V4 + R_V5 + R_V6 + S_III + S_V1 + S_V2 + S_V4
0.130238	Q_aVR + R_I + R_aVL + R_V4 + R_V5 + R_V6 + S_III + S_aVF + S_V1 + S_V2 + S_V3 + S_V6
0.130234	R_I + R_II + R_V5 + S_II + S_III + S_V1 + S_V2 + S_V6
0.130234	R_aVL + R_V4 + R_V6 + S_II + S_aVF + S_V1 + S_V2 + S_V5 + S_V6
0.130231	Q_aVR + R_I + R_V4 + R_V5 + S_III + S_V1 + S_V2 + S_V3 + S_V4 + S_V6
0.130229	R_aVL + R_V4 + R_V5 + S_II + S_V2 + S_V4
0.130227	R_I + R_II + R_aVL + R_V4 + R_V5 + S_aVF + S_V1 + S_V2 + S_V4 + S_V5 + S_V6
0.130226	R_aVL + R_V4 + R_V5 + R_V6 + S_aVF + S_V1 + S_V2 + S_V3 + S_V6
0.130224	R_V4 + R_V6 + S_II + S_III + S_V1 + S_V2 + S_V3 + S_V6
0.130223	R_I + R_V4 + R_V5 + S_III + S_aVF + S_V1 + S_V2 + S_V3 + S_V5
0.130222	Q_aVR + R_II + R_aVL + R_V4 + R_V5 + S_II + S_III + S_V1 + S_V2 + S_V4 + S_V5 + S_V6
0.130221	R_I + R_aVL + R_V4 + R_V5 + R_V6 + S_II + S_III + S_V1 + S_V2 + S_V3 + S_V4 + S_V5
0.13022	R_I + R_V5 + R_V6 + S_III + S_V1 + S_V2 + S_V5
0.130219	Q_aVR + R_I + R_II + R_aVL + R_V4 + R_V5 + S_II + S_aVF + S_V1 + S_V2 + S_V3 + S_V5 + S_V6
0.130218	R_I + R_V4 + R_V5 + R_V6 + S_II + S_III + S_V1 + S_V2 + S_V3 + S_V4 + S_V5 + S_V6
0.130218	Q_aVR + R_aVL + R_V4 + R_V5 + S_II + S_aVF + S_V1 + S_V2 + S_V3 + S_V5
0.130217	Q_aVR + R_I + R_aVL + R_V4 + R_V5 + S_II + S_V2 + S_V3 + S_V5
0.130217	R_I + R_II + R_V4 + R_V6 + S_II + S_III + S_V1 + S_V2 + S_V5 + S_V6
0.130215	R_V4 + R_V5 + S_II + S_III + S_aVF + S_V1 + S_V2 + S_V5
0.130214	R_I + R_II + R_V4 + R_V5 + S_III + S_V1 + S_V2 + S_V3 + S_V5 + S_V6
0.130212	R_I + R_II + R_V4 + R_V5 + S_II + S_III + S_V2 + S_V3 + S_V6
0.13021	Q_aVR + R_aVL + R_V4 + R_V5 + R_V6 + S_III + S_aVF + S_V1 + S_V2 + S_V3 + S_V5
0.130208	R_I + R_V4 + R_V5 + S_II + S_III + S_aVF + S_V1 + S_V2 + S_V3 + S_V5
0.130205	R_I + R_V4 + R_V5 + S_II + S_V2 + S_V4 + S_V5 + S_V6
0.130204	Q_aVR + R_aVL + R_V4 + R_V5 + S_V1 + S_V2 + S_V3 + S_V6
0.130202	Q_aVR + R_I + R_aVL + R_V5 + R_V6 + S_II + S_V1 + S_V2 + S_V4 + S_V6
0.130199	Q_aVR + R_I + R_II + R_aVL + R_V4 + R_V5 + S_II + S_aVF + S_V1 + S_V2 + S_V4 + S_V5
0.130195	Q_aVR + R_aVL + R_V4 + R_V5 + R_V6 + S_V1 + S_V2 + S_V4 + S_V6
0.130195	Q_aVR + R_I + R_aVL + R_V4 + R_V5 + S_aVF + S_V1 + S_V2 + S_V4 + S_V5
0.130189	R_I + R_aVL + R_V4 + R_V5 + R_V6 + S_V1 + S_V2 + S_V3 + S_V4 + S_V6
0.130182	Q_aVR + R_I + R_aVL + R_V4 + R_V5 + S_III + S_V1 + S_V2 + S_V4 + S_V6
0.130181	Q_aVR + R_V4 + R_V6 + S_II + S_III + S_V1 + S_V2 + S_V3 + S_V6
0.130179	R_aVL + R_V4 + R_V5 + R_V6 + S_II + S_III + S_aVF + S_V1 + S_V2 + S_V4 + S_V5
0.130172	R_I + R_II + R_V4 + R_V5 + S_III + S_V1 + S_V2 + S_V4 + S_V6
0.130168	R_I + R_aVL + R_V5 + S_II + S_V2 + S_V5
0.130166	Q_aVR + R_I + R_V4 + R_V5 + S_II + S_aVF + S_V2 + S_V3 + S_V6
0.130165	R_V4 + R_V6 + S_III + S_V1 + S_V2 + S_V4 + S_V6
0.13016	Q_aVR + R_I + R_V4 + R_V5 + S_aVF + S_V1 + S_V2 + S_V3 + S_V5
0.13016	R_I + R_V4 + R_V5 + S_aVF + S_V2 + S_V4 + S_V6
0.130157	R_II + R_aVL + R_V4 + R_V5 + S_II + S_aVF + S_V1 + S_V2 + S_V5 + S_V6
0.130154	Q_aVR + R_I + R_II + R_V4 + R_V5 + R_V6 + S_II + S_III + S_aVF + S_V1 + S_V2 + S_V4 + S_V5 + S_V6
0.130149	Q_aVR + R_V4 + R_V5 + S_III + S_aVF + S_V1 + S_V2 + S_V4 + S_V6
0.130148	Q_aVR + R_aVL + R_V4 + R_V5 + S_III + S_V1 + S_V2 + S_V5
0.130133	R_I + R_aVL + R_V5 + R_V6 + S_II + S_aVF + S_V1 + S_V2 + S_V5
0.130133	Q_aVR + R_I + R_V4 + R_V5 + S_II + S_V2 + S_V5 + S_V6
0.130129	R_I + R_V4 + R_V5 + R_V6 + S_II + S_V1 + S_V2 + S_V3 + S_V4 + S_V6
0.130124	R_I + R_V4 + R_V5 + S_III + S_V2 + S_V4 + S_V5
0.130119	R_I + R_V4 + R_V5 + S_III + S_V2 + S_V3 + S_V5
0.130117	R_aVL + R_V4 + R_V6 + S_II + S_V2 + S_V4 + S_V6
0.130111	R_I + R_aVL + R_V4 + R_V5 + R_V6 + S_V1 + S_V2 + S_V3 + S_V5
0.130108	R_V4 + R_V5 + S_II + S_V1 + S_V2 + S_V4 + S_V6
0.130107	R_II + R_aVL + R_V4 + R_V5 + S_II + S_aVF + S_V1 + S_V2 + S_V4 + S_V6
0.130106	Q_aVR + R_II + R_aVL + R_V4 + R_V5 + S_II + S_III + S_V1 + S_V2 + S_V4
0.130106	R_I + R_V4 + R_V6 + S_II + S_III + S_V2 + S_V6
0.130103	R_I + R_aVL + R_V4 + R_V5 + S_V1 + S_V2 + S_V5
0.130102	Q_aVR + R_I + R_II + R_V4 + R_V5 + R_V6 + S_II + S_III + S_aVF + S_V1 + S_V2 + S_V4 + S_V6
0.130102	Q_aVR + R_I + R_II + R_V4 + R_V5 + S_II + S_III + S_V1 + S_V2 + S_V4
0.130099	R_I + R_V4 + R_V5 + R_V6 + S_V1 + S_V2 + S_V4 + S_V5 + S_V6
0.130096	Q_aVR + R_I + R_II + R_V4 + R_V5 + R_V6 + S_II + S_III + S_V1 + S_V2 + S_V3 + S_V5
0.13009	Q_aVR + R_I + R_V4 + R_V5 + R_V6 + S_II + S_III + S_V2 + S_V3
0.130087	R_II + R_aVL + R_V5 + S_II + S_V2 + S_V6
0.130087	R_I + R_V4 + R_V6 + S_II + S_aVF + S_V2 + S_V4
0.130086	Q_aVR + R_V4 + R_V5 + R_V6 + S_II + S_aVF + S_V1 + S_V2 + S_V5 + S_V6
0.130082	Q_aVR + R_I + R_aVL + R_V4 + R_V5 + S_aVF + S_V1 + S_V2 + S_V3 + S_V5 + S_V6
0.130076	R_I + R_aVL + R_V4 + R_V6 + S_II + S_V2 + S_V4 + S_V6
0.130076	R_V4 + R_V5 + R_V6 + S_III + S_aVF + S_V1 + S_V2 + S_V3 + S_V6
0.130074	Q_aVR + R_I + R_V4 + R_V5 + R_V6 + S_III + S_aVF + S_V1 + S_V2 + S_V3
0.130074	Q_aVR + R_V4 + R_V5 + R_V6 + S_III + S_aVF + S_V1 + S_V2 + S_V4 + S_V5
0.130072	Q_aVR + R_I + R_aVL + R_V4 + R_V5 + R_V6 + S_II + S_III + S_V1 + S_V2 + S_V3 + S_V4 + S_V5
0.13007	R_V4 + R_V5 + R_V6 + S_II + S_III + S_aVF + S_V1 + S_V2 + S_V4 + S_V5 + S_V6
0.13007	R_V4 + R_V5 + S_III + S_V1 + S_V2 + S_V3 + S_V6
0.130067	Q_aVR + R_II + R_aVL + R_V4 + R_V5 + S_III + S_V1 + S_V2 + S_V4 + S_V6
0.130067	R_aVL + R_V4 + R_V5 + R_V6 + S_V1 + S_V2 + S_V3 + S_V5 + S_V6
0.130067	R_I + R_V5 + R_V6 + S_aVF + S_V1 + S_V2 + S_V5 + S_V6
0.130063	R_I + R_V5 + R_V6 + S_II + S_aVF + S_V2 + S_V6
0.130062	Q_aVR + R_I + R_aVL + R_V4 + R_V5 + S_II + S_aVF + S_V1 + S_V2 + S_V3 + S_V5 + S_V6
0.130057	R_I + R_II + R_aVL + R_V4 + R_V5 + S_II + S_aVF + S_V1 + S_V2 + S_V3 + S_V5
0.130057	Q_aVR + R_II + R_aVL + R_V4 + R_V5 + R_V6 + S_II + S_III + S_V1 + S_V2 + S_V3 + S_V4 + S_V6
0.130056	R_I + R_V5 + R_V6 + S_II + S_III + S_aVF + S_V1 + S_V2 + S_V6
0.130052	R_I + R_II + R_aVL + R_V4 + R_V5 + R_V6 + S_II + S_aVF + S_V1 + S_V2 + S_V4 + S_V6
0.130052	Q_aVR + R_I + R_II + R_aVL + R_V4 + R_V5 + R_V6 + S_II + S_III + S_V1 + S_V2 + S_V3 + S_V4
0.13005	Q_aVR + R_V4 + R_V5 + S_III + S_V1 + S_V2 + S_V4
0.13005	R_aVL + R_V5 + R_V6 + S_III + S_V1 + S_V2 + S_V6
0.130042	R_I + R_II + R_V4 + R_V5 + S_II + S_III + S_aVF + S_V1 + S_V2 + S_V3 + S_V6
0.130039	Q_aVR + R_I + R_aVL + R_V4 + R_V6 + S_II + S_V1 + S_V2 + S_V4
0.130038	R_I + R_aVL + R_V4 + R_V5 + R_V6 + S_II + S_III + S_V2 + S_V3
0.130036	Q_aVR + R_I + R_II + R_V4 + R_V5 + S_II + S_aVF + S_V1 + S_V2 + S_V4 + S_V5 + S_V6
0.130032	Q_aVR + R_I + R_V4 + R_V5 + S_III + S_V2 + S_V4 + S_V6
0.130026	Q_aVR + R_I + R_II + R_V4 + R_V5 + S_II + S_III + S_aVF + S_V1 + S_V2 + S_V4 + S_V6
0.130025	R_I + R_V4 + R_V5 + S_III + S_V1 + S_V2 + S_V3
0.130024	Q_aVR + R_I + R_aVL + R_V4 + R_V5 + S_aVF + S_V1 + S_V2 + S_V5 + S_V6
0.130015	R_aVL + R_V4 + R_V5 + S_II + S_V1 + S_V2 + S_V3
0.13001	Q_aVR + R_aVL + R_V4 + R_V5 + R_V6 + S_III + S_aVF + S_V1 + S_V2 + S_V3 + S_V5 + S_V6
0.130009	R_I + R_II + R_aVL + R_V4 + R_V5 + R_V6 + S_II + S_III + S_aVF + S_V1 + S_V2 + S_V3 + S_V5 + S_V6
0.130005	Q_aVR + R_aVL + R_V4 + R_V5 + R_V6 + S_aVF + S_V1 + S_V2 + S_V3 + S_V5
0.130003	Q_aVR + R_I + R_aVL + R_V4 + R_V5 + S_aVF + S_V1 + S_V2 + S_V3 + S_V5
0.13	R_V4 + R_V6 + S_II + S_III + S_V2 + S_V6
0.129999	Q_aVR + R_I + R_II + R_aVL + R_V4 + R_V5 + R_V6 + S_III + S_V1 + S_V2 + S_V4 + S_V5 + S_V6
0.129998	R_I + R_V4 + R_V5 + S_III + S_V2 + S_V3 + S_V5 + S_V6
0.129998	Q_aVR + R_I + R_II + R_V4 + R_V5 + S_II + S_III + S_V1 + S_V2 + S_V3 + S_V4 + S_V6
0.129997	Q_aVR + R_V4 + R_V5 + S_II + S_V1 + S_V2 + S_V4 + S_V5 + S_V6
0.129996	Q_aVR + R_I + R_V4 + R_V6 + S_III + S_V1 + S_V2 + S_V4 + S_V6
0.129996	Q_aVR + R_aVL + R_V4 + R_V5 + S_III + S_V1 + S_V2 + S_V3 + S_V5 + S_V6
0.129992	R_I + R_V4 + R_V5 + S_II + S_V2 + S_V4
0.129986	Q_aVR + R_II + R_aVL + R_V4 + R_V5 + R_V6 + S_II + S_III + S_V1 + S_V2 + S_V5 + S_V6
0.129986	Q_aVR + R_I + R_II + R_aVL + R_V4 + R_V5 + S_II + S_aVF + S_V1 + S_V2 + S_V3 + S_V6
0.129984	R_I + R_V5 + S_II + S_III + S_V1 + S_V2 + S_V4
0.129983	R_II + R_aVL + R_V4 + R_V5 + R_V6 + S_II + S_III + S_V1 + S_V2 + S_V3 + S_V5
0.129983	R_I + R_aVL + R_V4 + R_V5 + R_V6 + S_II + S_III + S_aVF + S_V1 + S_V2 + S_V3 + S_V5 + S_V6
0.12998	R_V4 + R_V5 + S_II + S_III + S_aVF + S_V1 + S_V2 + S_V4 + S_V6
0.129978	R_I + R_V4 + R_V5 + R_V6 + S_aVF + S_V1 + S_V2 + S_V4 + S_V5
0.129976	Q_aVR + R_aVL + R_V4 + R_V5 + R_V6 + S_III + S_V1 + S_V2 + S_V3
0.129964	Q_aVR + R_I + R_V4 + R_V5 + R_V6 + S_aVF + S_V1 + S_V2 + S_V5 + S_V6
0.129961	R_I + R_V4 + R_V5 + R_V6 + S_III + S_V2 + S_V3 + S_V6
0.12996	R_V4 + R_V5 + R_V6 + S_III + S_aVF + S_V1 + S_V2 + S_V4 + S_V5 + S_V6
0.129952	Q_aVR + R_I + R_aVL + R_V4 + R_V5 + R_V6 + S_II + S_III + S_V2 + S_V3 + S_V6
0.129952	R_I + R_II + R_V4 + R_V5 + S_II + S_III + S_aVF + S_V1 + S_V2 + S_V4 + S_V5
0.129951	R_aVL + R_V4 + R_V5 + R_V6 + S_II + S_III + S_aVF + S_V1 + S_V2 + S_V3 + S_V5 + S_V6
0.129948	R_I + R_II + R_aVL + R_V4 + R_V5 + R_V6 + S_II + S_III + S_aVF + S_V1 + S_V2 + S_V3 + S_V6
0.129948	R_V4 + R_V5 + R_V6 + S_III + S_aVF + S_V1 + S_V2 + S_V3 + S_V5 + S_V6
0.129947	Q_aVR + R_I + R_V4 + R_V5 + R_V6 + S_III + S_aVF + S_V1 + S_V2 + S_V3 + S_V4
0.129944	R_II + R_aVL + R_V4 + R_V5 + S_II + S_V1 + S_V2 + S_V5 + S_V6
0.129944	Q_aVR + R_V4 + R_V5 + R_V6 + S_III + S_aVF + S_V1 + S_V2 + S_V4 + S_V5 + S_V6
0.129943	Q_aVR + R_aVL + R_V4 + R_V5 + S_aVF + S_V1 + S_V2 + S_V4 + S_V5
0.129939	R_I + R_II + R_V4 + R_V5 + R_V6 + S_II + S_III + S_aVF + S_V1 + S_V2 + S_V4 + S_V5
0.129933	R_I + R_V4 + R_V6 + S_III + S_V1 + S_V2 + S_V3 + S_V6
0.129928	R_I + R_II + R_aVL + R_V4 + R_V5 + R_V6 + S_II + S_aVF + S_V1 + S_V2 + S_V4 + S_V5
0.129925	R_V4 + R_V5 + S_II + S_III + S_aVF + S_V1 + S_V2 + S_V4
0.129925	Q_aVR + R_V4 + R_V5 + S_III + S_V1 + S_V2 + S_V5
0.129924	Q_aVR + R_aVL + R_V4 + R_V5 + R_V6 + S_II + S_aVF + S_V1 + S_V2 + S_V3 + S_V4
0.129924	R_V5 + R_V6 + S_II + S_III + S_V1 + S_V2
0.129918	R_I + R_aVL + R_V4 + R_V5 + S_V2 + S_V3 + S_V5 + S_V6
0.129917	R_I + R_aVL + R_V4 + R_V5 + R_V6 + S_III + S_V1 + S_V2 + S_V3
0.129913	Q_aVR + R_V4 + R_V5 + R_V6 + S_II + S_III + S_V1 + S_V2 + S_V3 + S_V4
0.129912	Q_aVR + R_I + R_II + R_aVL + R_V4 + R_V5 + S_II + S_III + S_V1 + S_V2 + S_V4 + S_V5 + S_V6
0.12991	Q_aVR + R_I + R_V4 + R_V5 + S_II + S_III + S_V2 + S_V3 + S_V5
0.129909	R_I + R_V4 + R_V5 + S_II + S_III + S_aVF + S_V1 + S_V2 + S_V4 + S_V5
0.129908	R_I + R_aVL + R_V4 + R_V5 + S_III + S_V1 + S_V2 + S_V4 + S_V5 + S_V6
0.129904	Q_aVR + R_I + R_aVL + R_V4 + R_V5 + R_V6 + S_II + S_III + S_aVF + S_V1 + S_V2 + S_V3
0.129904	Q_aVR + R_I + R_V4 + R_V5 + R_V6 + S_II + S_III + S_V2 + S_V4 + S_V5
0.129901	Q_aVR + R_I + R_II + R_V4 + R_V5 + R_V6 + S_II + S_III + S_aVF + S_V1 + S_V2 + S_V3 + S_V6
0.129899	Q_aVR + R_I + R_V5 + R_V6 + S_II + S_aVF + S_V1 + S_V2 + S_V4 + S_V6
0.129897	R_I + R_V5 + S_II + S_V1 + S_V4
0.129897	Q_aVR + R_aVL + R_V4 + R_V5 + S_II + S_V2 + S_V4 + S_V6
0.129896	R_I + R_V4 + R_V5 + S_III + S_V1 + S_V2 + S_V3 + S_V4 + S_V6
0.129896	Q_aVR + R_I + R_V4 + R_V6 + S_II + S_III + S_V1 + S_V2 + S_V6
0.129895	Q_aVR + R_V4 + R_V5 + R_V6 + S_II + S_aVF + S_V1 + S_V2 + S_V4 + S_V5 + S_V6
0.129894	R_V4 + R_V5 + S_II + S_III + S_aVF + S_V1 + S_V2 + S_V5 + S_V6
0.12989	Q_aVR + R_I + R_aVL + R_V4 + R_V5 + R_V6 + S_III + S_V1 + S_V2 + S_V4
0.129888	Q_aVR + R_I + R_V4 + R_V5 + R_V6 + S_V1 + S_V2 + S_V3 + S_V5 + S_V6
0.129887	Q_aVR + R_II + R_aVL + R_V4 + R_V5 + S_II + S_V1 + S_V2 + S_V4 + S_V6
0.129885	R_I + R_aVL + R_V4 + R_V6 + S_V1 + S_V2 + S_V5 + S_V6
0.129883	Q_aVR + R_I + R_II + R_V4 + R_V5 + R_V6 + S_II + S_III + S_V1 + S_V2 + S_V3 + S_V6
0.129882	R_I + R_V4 + S_II + S_V1 + S_V2 + S_V5 + S_V6
0.129876	R_I + R_V4 + R_V5 + S_aVF + S_V1 + S_V2 + S_V4
0.129874	Q_aVR + R_aVL + R_V4 + R_V5 + R_V6 + S_III + S_V1 + S_V2 + S_V3 + S_V4
0.129874	Q_aVR + R_aVL + R_V4 + R_V5 + S_II + S_III + S_V1 + S_V2 + S_V6
0.129872	Q_aVR + R_I + R_aVL + R_V4 + R_V6 + S_II + S_V1 + S_V2 + S_V5 + S_V6
0.129871	R_V4 + R_V6 + S_II + S_III + S_V2 + S_V5
0.129867	Q_aVR + R_I + R_aVL + R_V4 + R_V5 + R_V6 + S_II + S_V2 + S_V4 + S_V6
0.129867	Q_aVR + R_V4 + R_V5 + R_V6 + S_II + S_aVF + S_V1 + S_V2 + S_V3 + S_V5 + S_V6
0.129867	R_I + R_V4 + R_V6 + S_III + S_V1 + S_V2 + S_V4
0.129865	R_I + R_II + R_V4 + R_V5 + S_III + S_aVF + S_V1 + S_V2 + S_V4 + S_V6
0.129863	R_I + R_aVL + R_V4 + R_V5 + R_V6 + S_III + S_V2 + S_V3 + S_V6
0.129863	R_aVL + R_V5 + R_V6 + S_II + S_III + S_V1 + S_V2 + S_V5 + S_V6
0.129858	Q_aVR + R_I + R_II + R_aVL + R_V4 + R_V5 + S_V1 + S_V2 + S_V4 + S_V5 + S_V6
0.129856	Q_aVR + R_I + R_aVL + R_V4 + R_V5 + R_V6 + S_II + S_III + S_aVF + S_V1 + S_V2 + S_V3 + S_V5
0.129856	Q_aVR + R_I + R_V4 + R_V5 + S_III + S_aVF + S_V1 + S_V2 + S_V5 + S_V6
0.129853	R_I + R_V4 + R_V5 + S_II + S_V2 + S_V3 + S_V5
0.129853	R_V5 + S_II + S_aVF + S_V2 + S_V6
0.129849	R_aVL + R_V5 + S_II + S_aVF + S_V1 + S_V2 + S_V6
0.129846	Q_aVR + R_I + R_II + R_aVL + R_V4 + R_V5 + S_III + S_V1 + S_V2 + S_V3 + S_V5 + S_V6
0.129846	Q_aVR + R_aVL + R_V4 + R_V5 + S_aVF + S_V1 + S_V2 + S_V4
0.129845	R_I + R_V5 + R_V6 + S_II + S_III + S_V2 + S_V4
0.129843	R_I + R_aVL + R_V4 + R_V5 + S_II + S_aVF + S_V2 + S_V3 + S_V6
0.129838	Q_aVR + R_I + R_V4 + R_V5 + S_aVF + S_V1 + S_V2 + S_V4
0.129838	R_I + R_aVL + R_V4 + R_V5 + R_V6 + S_II + S_III + S_V2 + S_V4 + S_V6
0.129838	Q_aVR + R_II + R_V4 + R_V5 + S_II + S_III + S_V1 + S_V2 + S_V4 + S_V6
0.129835	R_I + R_V4 + R_V5 + S_III + S_aVF + S_V1 + S_V2 + S_V3 + S_V5 + S_V6
0.129829	R_I + R_aVL + R_V4 + R_V5 + R_V6 + S_II + S_aVF + S_V2 + S_V3 + S_V5
0.129829	Q_aVR + R_I + R_II + R_V4 + R_V5 + R_V6 + S_II + S_III + S_aVF + S_V1 + S_V2 + S_V4 + S_V5
0.129826	Q_aVR + R_I + R_aVL + R_V5 + R_V6 + S_II + S_V1 + S_V2 + S_V5 + S_V6
0.129826	R_aVL + R_V4 + R_V5 + S_aVF + S_V1 + S_V2 + S_V4 + S_V5 + S_V6
0.129826	R_aVL + R_V4 + R_V5 + R_V6 + S_II + S_aVF + S_V1 + S_V2 + S_V6
0.129825	R_I + R_V4 + R_V5 + S_II + S_V1 + S_V2 + S_V3 + S_V4 + S_V6
0.129824	Q_aVR + R_I + R_V4 + R_V5 + S_II + S_V2 + S_V3 + S_V5 + S_V6
0.129822	Q_aVR + R_I + R_II + R_V4 + R_V5 + S_III + S_V1 + S_V2 + S_V4 + S_V6
0.129822	R_I + R_aVL + R_V4 + R_V6 + S_V1 + S_V2 + S_V4 + S_V6
0.12982	Q_aVR + R_V4 + R_V5 + R_V6 + S_II + S_III + S_aVF + S_V1 + S_V2 + S_V4 + S_V5 + S_V6
0.129815	Q_aVR + R_aVL + R_V4 + R_V5 + R_V6 + S_II + S_V1 + S_V2 + S_V3 + S_V4
0.129809	Q_aVR + R_aVL + R_V4 + R_V6 + S_II + S_V1 + S_V2 + S_V6
0.129808	R_aVL + R_V4 + R_V5 + R_V6 + S_II + S_aVF + S_V1 + S_V2 + S_V3 + S_V4 + S_V6
0.129808	R_V4 + R_V5 + S_II + S_III + S_V1 + S_V2 + S_V3
0.129806	Q_aVR + R_I + R_II + R_aVL + R_V4 + R_V5 + S_II + S_aVF + S_V1 + S_V2 + S_V4 + S_V5 + S_V6
0.129803	R_aVL + R_V4 + R_V6 + S_aVF + S_V1 + S_V2 + S_V5 + S_V6
0.129801	R_V4 + R_V5 + R_V6 + S_II + S_III + S_V1 + S_V2 + S_V3 + S_V4 + S_V6
0.129799	Q_aVR + R_aVL + R_V4 + R_V5 + R_V6 + S_III + S_V1 + S_V2 + S_V5
0.129799	R_I + R_II + R_aVL + R_V4 + R_V5 + S_III + S_V1 + S_V2 + S_V5 + S_V6
0.129794	Q_aVR + R_II + R_aVL + R_V4 + R_V5 + S_III + S_V1 + S_V2 + S_V4 + S_V5 + S_V6
0.12979	R_I + R_aVL + R_V4 + R_V5 + R_V6 + S_II + S_V2 + S_V3 + S_V4 + S_V6
0.129783	R_I + R_V4 + R_V5 + S_II + S_V1 + S_V2 + S_V6
0.129782	Q_aVR + R_I + R_aVL + R_V4 + R_V5 + S_II + S_V1 + S_V2 + S_V6
0.129779	R_I + R_II + R_aVL + R_V4 + R_V5 + S_II + S_V2 + S_V4 + S_V5 + S_V6
0.129779	Q_aVR + R_I + R_V4 + R_V5 + R_V6 + S_aVF + S_V1 + S_V2 + S_V3 + S_V6
0.129775	R_I + R_aVL + R_V4 + R_V5 + R_V6 + S_II + S_III + S_V2 + S_V3 + S_V5 + S_V6
0.129774	R_I + R_II + R_aVL + R_V4 + R_V5 + S_II + S_III + S_V2 + S_V3 + S_V6
0.12977	R_I + R_II + R_V4 + R_V5 + S_III + S_V1 + S_V2 + S_V5 + S_V6
0.129769	R_I + R_aVL + R_V4 + R_V5 + R_V6 + S_II + S_aVF + S_V2 + S_V4 + S_V6
0.129764	Q_aVR + R_I + R_V5 + S_II + S_V1 + S_V2 + S_V4 + S_V6
0.12976	R_aVL + R_V4 + R_V5 + R_V6 + S_II + S_III + S_V2 + S_V3 + S_V5
0.129758	Q_aVR + R_I + R_V4 + R_V5 + R_V6 + S_III + S_V2 + S_V3 + S_V5 + S_V6
0.129758	R_I + R_V4 + R_V5 + R_V6 + S_II + S_III + S_V2 + S_V3 + S_V4 + S_V6
0.129757	R_aVL + R_V5 + S_II + S_V1 + S_V2 + S_V4
0.129755	R_I + R_V4 + R_V5 + R_V6 + S_III + S_aVF + S_V1 + S_V2 + S_V3
0.129755	Q_aVR + R_I + R_aVL + R_V4 + R_V5 + R_V6 + S_V1 + S_V2 + S_V5 + S_V6
0.129749	R_I + R_II + R_V4 + R_V5 + S_II + S_III + S_V1 + S_V2 + S_V5
0.129749	R_I + R_V4 + R_V5 + R_V6 + S_III + S_V2 + S_V4 + S_V6
0.129747	Q_aVR + R_V4 + R_V6 + S_III + S_V1 + S_V2 + S_V5 + S_V6
0.129743	R_I + R_V4 + R_V5 + S_II + S_III + S_V2 + S_V3 + S_V5 + S_V6
0.129736	Q_aVR + R_I + R_II + R_V4 + R_V5 + R_V6 + S_II + S_III + S_aVF + S_V1 + S_V2 + S_V3 + S_V5
0.129736	R_II + R_aVL + R_V5 + S_II + S_V1 + S_V2 + S_V5 + S_V6
0.129731	R_I + R_II + R_V4 + R_V5 + S_III + S_V1 + S_V2 + S_V4 + S_V5
0.129727	Q_aVR + R_V5 + S_II + S_III + S_V1 + S_V2 + S_V6
0.129725	R_II + R_aVL + R_V4 + R_V5 + S_II + S_V1 + S_V2 + S_V4 + S_V6
0.129719	R_I + R_II + R_aVL + R_V4 + R_V5 + S_II + S_III + S_V1 + S_V2 + S_V5
0.129719	R_aVL + R_V4 + R_V5 + S_II + S_V2 + S_V5
0.129719	Q_aVR + R_I + R_V4 + R_V5 + R_V6 + S_II + S_III + S_aVF + S_V1 + S_V2 + S_V6
0.129712	Q_aVR + R_I + R_II + R_aVL + R_V4 + R_V5 + S_II + S_V1 + S_V2 + S_V3 + S_V4 + S_V6
0.129712	R_I + R_II + R_aVL + R_V4 + R_V5 + R_V6 + S_II + S_III + S_aVF + S_V1 + S_V2 + S_V4 + S_V6
0.129709	R_I + R_V5 + S_II + S_aVF + S_V1 + S_V2 + S_V4
0.129708	Q_aVR + R_I + R_aVL + R_V4 + R_V5 + R_V6 + S_II + S_aVF + S_V2 + S_V3 + S_V6
0.129703	R_aVL + R_V5 + S_aVF + S_V1 + S_V2 + S_V6
0.1297	R_II + R_aVL + R_V4 + R_V5 + R_V6 + S_III + S_V1 + S_V2 + S_V4 + S_V5 + S_V6
0.1297	R_V4 + R_V5 + R_V6 + S_III + S_V1 + S_V2 + S_V4 + S_V5
0.129699	R_I + R_aVL + R_V4 + R_V5 + S_V2 + S_V5 + S_V6
0.129695	Q_aVR + R_V5 + R_V6 + S_II + S_III + S_V1 + S_V2 + S_V4
0.129694	R_II + R_aVL + R_V4 + R_V5 + S_III + S_V1 + S_V2 + S_V4 + S_V5
0.12969	R_aVL + R_V4 + R_V6 + S_II + S_V1 + S_V2 + S_V4 + S_V5
0.129683	R_I + R_II + R_aVL + R_V4 + R_V5 + R_V6 + S_II + S_III + S_V1 + S_V2 + S_V3 + S_V4
0.129679	Q_aVR + R_V4 + R_V5 + R_V6 + S_III + S_aVF + S_V1 + S_V2 + S_V3 + S_V5
0.129678	Q_aVR + R_I + R_II + R_V4 + R_V5 + S_III + S_V1 + S_V2 + S_V4 + S_V5
0.129674	R_I + R_V4 + R_V6 + S_II + S_III + S_V1 + S_V2 + S_V3 + S_V5
0.129671	R_I + R_II + R_V4 + R_V5 + S_II + S_aVF + S_V1 + S_V2 + S_V4 + S_V6
0.129669	R_I + R_II + R_V4 + R_V5 + S_II + S_III + S_V2 + S_V3 + S_V5 + S_V6
0.129663	Q_aVR + R_I + R_II + R_aVL + R_V4 + R_V5 + R_V6 + S_II + S_aVF + S_V1 + S_V2 + S_V4 + S_V5
0.12966	R_I + R_II + R_V4 + R_V5 + R_V6 + S_II + S_III + S_aVF + S_V1 + S_V2 + S_V3 + S_V6
0.129659	Q_aVR + R_V5 + R_V6 + S_II + S_III + S_V1 + S_V2 + S_V4 + S_V6
0.129657	R_I + R_V4 + R_V5 + S_II + S_aVF + S_V2 + S_V5
0.129656	Q_aVR + R_II + R_aVL + R_V4 + R_V5 + R_V6 + S_III + S_V1 + S_V2 + S_V4 + S_V5 + S_V6
0.129656	R_V4 + R_V5 + R_V6 + S_III + S_aVF + S_V1 + S_V2 + S_V4 + S_V5
0.129651	R_I + R_II + R_aVL + R_V4 + R_V5 + S_II + S_III + S_V1 + S_V2 + S_V3 + S_V4 + S_V6
0.12965	R_aVL + R_V5 + R_V6 + S_II + S_aVF + S_V1 + S_V2
0.129646	Q_aVR + R_I + R_V4 + R_V5 + S_II + S_V2 + S_V4 + S_V5
0.129641	R_I + R_V4 + R_V6 + S_V1 + S_V2 + S_V5 + S_V6
0.129641	Q_aVR + R_I + R_V4 + R_V5 + S_II + S_V2 + S_V3 + S_V5
0.129639	R_I + R_V4 + R_V5 + S_III + S_aVF + S_V1 + S_V2 + S_V3
0.129639	R_V4 + R_V5 + S_III + S_V1 + S_V2 + S_V3 + S_V5 + S_V6
0.129638	R_I + R_aVL + R_V4 + R_V5 + R_V6 + S_II + S_III + S_aVF + S_V1 + S_V2 + S_V4 + S_V5
0.129637	Q_aVR + R_aVL + R_V4 + R_V5 + S_II + S_aVF + S_V1 + S_V2 + S_V6
0.129634	Q_aVR + R_I + R_V4 + R_V5 + S_II + S_V1 + S_V2 + S_V3
0.129631	R_I + R_V5 + S_III + S_V2
0.12963	R_I + R_aVL + R_V4 + R_V5 + S_III + S_V1 + S_V2 + S_V5
0.129629	Q_aVR + R_aVL + R_V4 + R_V5 + R_V6 + S_V1 + S_V2 + S_V4 + S_V5
0.129625	R_I + R_aVL + R_V4 + R_V5 + S_II + S_III + S_V1 + S_V2 + S_V6
0.129623	Q_aVR + R_II + R_aVL + R_V4 + R_V5 + S_II + S_aVF + S_V1 + S_V2 + S_V4 + S_V6
0.12962	R_aVL + R_V4 + R_V6 + S_II + S_aVF + S_V1 + S_V2 + S_V4 + S_V6
0.12962	Q_aVR + R_I + R_V4 + R_V5 + S_III + S_aVF + S_V1 + S_V2 + S_V3 + S_V5
0.129619	R_II + R_V4 + R_V5 + S_II + S_III + S_V1 + S_V2 + S_V5 + S_V6
0.129618	R_V5 + S_III + S_V1 + S_V2 + S_V5
0.129616	Q_aVR + R_aVL + R_V4 + R_V5 + R_V6 + S_III + S_aVF + S_V1 + S_V2 + S_V4
0.129614	R_I + R_aVL + R_V4 + R_V5 + R_V6 + S_III + S_aVF + S_V1 + S_V2 + S_V4 + S_V5
[truncated: 64,006 more rows]

## Sheet: Table 7
Supplementary Table 7: logistic regression analyses with all possible sums of the 16 highest correlated amplitudes in women muliplied with QRS duration (ranked from strongest to weakest association)
[truncated: 65,537 more rows]
